# Supplementary material for: Genome instability footprint under rapamycin and hydroxyurea treatments
Source: PLoS Genet. 2023 Nov 6;19(11):e1011012. doi: 10.1371/journal.pgen.1011012 (PMC10653606; doi:10.1371/journal.pgen.1011012)
Supplement: S1 Table — (XLSX) [file pgen.1011012.s001.xlsx]

## Sheet: Sheet1
strain	homo or hete	evolved_condition	days between bottlenecks	singe-cell bottlenecks	replicates	Genotype	original_strain	Note
WE/WE	homo	YPD	2	120	4	mat a/α, URA3/ura3::KanMX, lys2::URA3/ LYS2, ho::HygMX	DBVPG6765
WA/WA	homo	YPD	2	120	4	mat a/α, URA3/ura3::KanMX, lys2::URA3/ LYS2, ho::HygMX	DBVPG6044
NA/NA	homo	YPD	2	120	4	mat a/α, URA3/ura3::KanMX, lys2::URA3/ LYS2, ho::HygMX	YPS128
SA/SA	homo	YPD	2	120	4	mat a/α, URA3/ura3::KanMX, lys2::URA3/ LYS2, ho::HygMX	Y12
WA/WE	hete	YPD	2	120	4	mat a/α, URA3/ura3::KanMX, lys2::URA3/ LYS2, ho::HygMX	DBVPG6044, DBVPG6765
NA/WE	hete	YPD	2	120	4	mat a/α, URA3/ura3::KanMX, lys2::URA3/ LYS2, ho::HygMX	YPS128, DBVPG6765
NA/WA	hete	YPD	2	120	4	mat a/α, URA3/ura3::KanMX, lys2::URA3/ LYS2, ho::HygMX	YPS128, DBVPG6044
SA/WE	hete	YPD	2	120	4	mat a/α, URA3/ura3::KanMX, lys2::URA3/ LYS2, ho::HygMX	Y12, DBVPG6765
SA/WA	hete	YPD	2	120	4	mat a/α, URA3/ura3::KanMX, lys2::URA3/ LYS2, ho::HygMX	Y12, DBVPG6044
SA/NA	hete	YPD	2	120	4	mat a/α, URA3/ura3::KanMX, lys2::URA3/ LYS2, ho::HygMX	Y12, YPS128
WE/WE	homo	HU	4	/	/	mat a/α, URA3/ura3::KanMX, lys2::URA3/ LYS2, ho::HygMX	DBVPG6765	excluded due to low viability
WA/WA	homo	HU	4	/	/	mat a/α, URA3/ura3::KanMX, lys2::URA3/ LYS2, ho::HygMX	DBVPG6044	excluded due to low viability
NA/NA	homo	HU	4	60	4	mat a/α, URA3/ura3::KanMX, lys2::URA3/ LYS2, ho::HygMX	YPS128
SA/SA	homo	HU	4	6	4	mat a/α, URA3/ura3::KanMX, lys2::URA3/ LYS2, ho::HygMX	Y12	extinction
WA/WE	hete	HU	4	60	4	mat a/α, URA3/ura3::KanMX, lys2::URA3/ LYS2, ho::HygMX	DBVPG6044, DBVPG6765
NA/WE	hete	HU	4	60	4	mat a/α, URA3/ura3::KanMX, lys2::URA3/ LYS2, ho::HygMX	YPS128, DBVPG6765
NA/WA	hete	HU	4	60	4	mat a/α, URA3/ura3::KanMX, lys2::URA3/ LYS2, ho::HygMX	YPS128, DBVPG6044
SA/WE	hete	HU	4	60	4	mat a/α, URA3/ura3::KanMX, lys2::URA3/ LYS2, ho::HygMX	Y12, DBVPG6765
SA/WA	hete	HU	4	10	4	mat a/α, URA3/ura3::KanMX, lys2::URA3/ LYS2, ho::HygMX	Y12, DBVPG6044	extinction
SA/NA	hete	HU	4	60	4*	mat a/α, URA3/ura3::KanMX, lys2::URA3/ LYS2, ho::HygMX	Y12, YPS128
WE/WE	homo	RM	4	/	/	mat a/α, URA3/ura3::KanMX, lys2::URA3/ LYS2, ho::HygMX	DBVPG6765	excluded due to low viability
WA/WA	homo	RM	4	/	/	mat a/α, URA3/ura3::KanMX, lys2::URA3/ LYS2, ho::HygMX	DBVPG6044	excluded due to low viability
NA/NA	homo	RM	4	60	4	mat a/α, URA3/ura3::KanMX, lys2::URA3/ LYS2, ho::HygMX	YPS128
SA/SA	homo	RM	4	60	4	mat a/α, URA3/ura3::KanMX, lys2::URA3/ LYS2, ho::HygMX	Y12
WA/WE	hete	RM	4	60	4	mat a/α, URA3/ura3::KanMX, lys2::URA3/ LYS2, ho::HygMX	DBVPG6044, DBVPG6765
NA/WE	hete	RM	4	60	4	mat a/α, URA3/ura3::KanMX, lys2::URA3/ LYS2, ho::HygMX	YPS128, DBVPG6765
NA/WA	hete	RM	4	60	4	mat a/α, URA3/ura3::KanMX, lys2::URA3/ LYS2, ho::HygMX	YPS128, DBVPG6044
SA/WE	hete	RM	4	60	4	mat a/α, URA3/ura3::KanMX, lys2::URA3/ LYS2, ho::HygMX	Y12, DBVPG6765
SA/WA	hete	RM	4	60	4	mat a/α, URA3/ura3::KanMX, lys2::URA3/ LYS2, ho::HygMX	Y12, DBVPG6044
SA/NA	hete	RM	4	60	4	mat a/α, URA3/ura3::KanMX, lys2::URA3/ LYS2, ho::HygMX	Y12, YPS128
* one of the replicates was maintained until the 58th single-cell bottleneck
HU - hydroxyurea (10 mg/ml)
RM - rapamycin (0.025 ug/ml)
