# Supplementary material for: Genome instability footprint under rapamycin and hydroxyurea treatments
Source: PLoS Genet. 2023 Nov 6;19(11):e1011012. doi: 10.1371/journal.pgen.1011012 (PMC10653606; doi:10.1371/journal.pgen.1011012)
Supplement: S2 Table — (XLSX) [file pgen.1011012.s002.xlsx]

## Sheet: Sheet1
strain	homo_or_hete	evolved_condition	single-cell bottleneck	replicate	phenotyping_condition	doubling_time (h)	Yield	batch
NA/NA	homo	HU	0	1	YPD	1.43037	0.225448	1
NA/NA	homo	HU	0	1	HU	2.06983	1.20017	1
NA/NA	homo	HU	0	2	YPD	1.43037	0.225448	1
NA/NA	homo	HU	0	2	HU	2.06983	1.20017	1
NA/NA	homo	HU	0	3	YPD	1.43037	0.225448	1
NA/NA	homo	HU	0	3	HU	2.06983	1.20017	1
NA/NA	homo	HU	0	4	YPD	1.43037	0.225448	1
NA/NA	homo	HU	0	4	HU	2.06983	1.20017	1
NA/NA	homo	HU	15	1	HU	2.10623	1.39148	1
NA/NA	homo	HU	15	1	YPD	1.54213	0.240136	2
NA/NA	homo	HU	15	2	HU	2.30187	1.35615	1
NA/NA	homo	HU	15	2	YPD	1.61267	0.341106	2
NA/NA	homo	HU	15	3	HU	1.95825	1.27628	1
NA/NA	homo	HU	15	3	YPD	1.54757	0.333747	2
NA/NA	homo	HU	15	4	HU	2.25988	1.22305	1
NA/NA	homo	HU	15	4	YPD	1.71893	0.246028	2
NA/NA	homo	HU	30	1	HU	2.05604	1.28279	1
NA/NA	homo	HU	30	1	YPD	1.52028	0.253574	2
NA/NA	homo	HU	30	2	HU	2.38996	1.40504	1
NA/NA	homo	HU	30	2	YPD	1.86627	0.122162	2
NA/NA	homo	HU	30	3	HU	2.64636	-0.161792	1
NA/NA	homo	HU	30	3	YPD	1.7122	-1.07539	2
NA/NA	homo	HU	30	4	HU	2.05515	1.21877	1
NA/NA	homo	HU	30	4	YPD	1.75635	0.148766	2
NA/NA	homo	HU	45	1	HU	1.98431	1.27932	1
NA/NA	homo	HU	45	1	YPD	1.55525	0.301576	2
NA/NA	homo	HU	45	2	HU	2.33104	1.29858	1
NA/NA	homo	HU	45	2	YPD	1.72176	-0.382851	2
NA/NA	homo	HU	45	3	HU	2.4298	-0.354007	1
NA/NA	homo	HU	45	3	YPD	1.96955	-1.83787	2
NA/NA	homo	HU	45	4	HU	2.254	1.37617	1
NA/NA	homo	HU	45	4	YPD	1.94116	-0.579592	2
NA/NA	homo	HU	60	1	HU	2.59817	0.75328	1
NA/NA	homo	HU	60	1	YPD	1.91308	-0.69978	2
NA/NA	homo	HU	60	2	HU	2.38441	0.99257	1
NA/NA	homo	HU	60	2	YPD	1.74182	-0.326854	2
NA/NA	homo	HU	60	3	HU	2.32783	-0.521492	1
NA/NA	homo	HU	60	3	YPD	1.66773	-2.66641	2
NA/NA	homo	HU	60	4	HU	2.25956	1.03822	1
NA/NA	homo	HU	60	4	YPD	2.09885	0.875122	2
NA/NA	homo	RM	0	1	YPD	1.43037	0.225448	1
NA/NA	homo	RM	0	1	RM	2.03346	0.0569063	1
NA/NA	homo	RM	0	2	YPD	1.43037	0.225448	1
NA/NA	homo	RM	0	2	RM	2.03346	0.0569063	1
NA/NA	homo	RM	0	3	YPD	1.43037	0.225448	1
NA/NA	homo	RM	0	3	RM	2.03346	0.0569063	1
NA/NA	homo	RM	0	4	YPD	1.43037	0.225448	1
NA/NA	homo	RM	0	4	RM	2.03346	0.0569063	1
NA/NA	homo	RM	15	1	RM	1.92413	0.574544	1
NA/NA	homo	RM	15	1	YPD	1.64498	0.378875	2
NA/NA	homo	RM	15	2	RM	2.07388	0.380506	1
NA/NA	homo	RM	15	2	YPD	1.60794	0.215002	2
NA/NA	homo	RM	15	3	RM	2.29402	0.295811	1
NA/NA	homo	RM	15	3	YPD	1.73122	0.219153	2
NA/NA	homo	RM	15	4	RM	2.07439	0.333393	1
NA/NA	homo	RM	15	4	YPD	1.53702	0.161309	2
NA/NA	homo	RM	30	1	RM	1.94123	0.542593	1
NA/NA	homo	RM	30	1	YPD	1.63107	0.0956805	2
NA/NA	homo	RM	30	2	RM	1.997	-0.0904983	1
NA/NA	homo	RM	30	2	YPD	1.54474	0.150562	2
NA/NA	homo	RM	30	3	RM	2.40701	0.120374	1
NA/NA	homo	RM	30	3	YPD	1.81822	-0.040232	2
NA/NA	homo	RM	30	4	RM	2.18564	0.249104	1
NA/NA	homo	RM	30	4	YPD	1.76852	0.152592	2
NA/NA	homo	RM	45	1	RM	2.42752	0.298169	1
NA/NA	homo	RM	45	2	RM	2.37915	0.0251643	1
NA/NA	homo	RM	45	2	YPD	1.53053	0.251803	2
NA/NA	homo	RM	45	3	RM	2.19244	0.250577	1
NA/NA	homo	RM	45	3	YPD	1.65153	0.0120622	2
NA/NA	homo	RM	45	4	RM	2.38678	0.0853597	1
NA/NA	homo	RM	45	4	YPD	1.54955	0.144268	2
NA/NA	homo	RM	60	1	RM	1.99545	0.444148	1
NA/NA	homo	RM	60	1	YPD	1.58088	0.321482	2
NA/NA	homo	RM	60	2	RM	2.09587	0.0646516	1
NA/NA	homo	RM	60	2	YPD	1.59179	-0.0445922	2
NA/NA	homo	RM	60	3	RM	2.25441	0.243611	1
NA/NA	homo	RM	60	3	YPD	1.68443	-0.170411	2
NA/NA	homo	RM	60	4	RM	2.06039	0.193465	1
NA/NA	homo	RM	60	4	YPD	1.64482	-0.0910987	2
NA/NA	homo	YPD	0	1	YPD	1.43037	0.225448	1
NA/NA	homo	YPD	0	2	YPD	1.43037	0.225448	1
NA/NA	homo	YPD	0	3	YPD	1.43037	0.225448	1
NA/NA	homo	YPD	0	4	YPD	1.43037	0.225448	1
NA/NA	homo	YPD	30	1	YPD	1.39949	0.326147	1
NA/NA	homo	YPD	30	2	YPD	1.4212	0.231905	1
NA/NA	homo	YPD	30	3	YPD	1.30212	0.158488	1
NA/NA	homo	YPD	30	4	YPD	1.42877	0.27316	1
NA/NA	homo	YPD	60	1	YPD	1.4389	0.253164	1
NA/NA	homo	YPD	60	2	YPD	1.40364	0.23547	1
NA/NA	homo	YPD	60	3	YPD	1.27682	0.159396	1
NA/NA	homo	YPD	60	4	YPD	1.45561	0.183522	1
NA/NA	homo	YPD	90	1	YPD	1.41208	0.311966	1
NA/NA	homo	YPD	90	2	YPD	1.42585	0.239221	1
NA/NA	homo	YPD	90	3	YPD	1.30789	0.168877	1
NA/NA	homo	YPD	90	4	YPD	1.42715	0.243489	1
NA/NA	homo	YPD	120	1	YPD	1.40744	0.220966	1
NA/NA	homo	YPD	120	2	YPD	1.39829	0.220106	1
NA/NA	homo	YPD	120	3	YPD	1.26463	0.162411	1
NA/NA	homo	YPD	120	4	YPD	1.44967	0.187659	1
NA/WA	hete	HU	0	1	YPD	1.42232	0.0382857	1
NA/WA	hete	HU	0	1	HU	2.05638	0.0981036	1
NA/WA	hete	HU	0	2	YPD	1.42232	0.0382857	1
NA/WA	hete	HU	0	2	HU	2.05638	0.0981036	1
NA/WA	hete	HU	0	3	YPD	1.42232	0.0382857	1
NA/WA	hete	HU	0	3	HU	2.05638	0.0981036	1
NA/WA	hete	HU	0	4	YPD	1.42232	0.0382857	1
NA/WA	hete	HU	0	4	HU	2.05638	0.0981036	1
NA/WA	hete	HU	15	1	HU	2.67503	0.305003	1
NA/WA	hete	HU	15	1	YPD	1.92152	-0.0755451	2
NA/WA	hete	HU	15	2	HU	2.89173	-1.0225	1
NA/WA	hete	HU	15	2	YPD	2.0622	-0.628627	2
NA/WA	hete	HU	15	3	HU	2.65472	0.34786	1
NA/WA	hete	HU	15	3	YPD	1.94493	-0.371361	2
NA/WA	hete	HU	15	4	HU	2.2659	-0.139	1
NA/WA	hete	HU	15	4	YPD	1.69796	-0.110402	2
NA/WA	hete	HU	30	1	HU	3.43205	-0.273019	1
NA/WA	hete	HU	30	1	YPD	2.64602	-1.00442	2
NA/WA	hete	HU	30	2	HU	2.68037	-0.8118	1
NA/WA	hete	HU	30	2	YPD	1.77702	-0.34993	2
NA/WA	hete	HU	30	3	HU	2.55676	0.471361	1
NA/WA	hete	HU	30	3	YPD	1.93837	-1.25982	2
NA/WA	hete	HU	30	4	HU	2.18637	-0.0085471	1
NA/WA	hete	HU	30	4	YPD	1.79204	-0.030295	2
NA/WA	hete	HU	45	1	HU	3.35746	0.3862	1
NA/WA	hete	HU	45	1	YPD	2.49248	-0.296739	2
NA/WA	hete	HU	45	2	HU	2.59437	-0.718373	1
NA/WA	hete	HU	45	2	YPD	1.83612	-0.333585	2
NA/WA	hete	HU	45	3	HU	2.86101	0.229151	1
NA/WA	hete	HU	45	3	YPD	2.18376	-1.51372	2
NA/WA	hete	HU	45	4	HU	2.14587	0.276681	1
NA/WA	hete	HU	45	4	YPD	1.76205	-0.339661	2
NA/WA	hete	HU	60	1	HU	3.20802	0.0987303	1
NA/WA	hete	HU	60	1	YPD	2.61376	-1.11953	2
NA/WA	hete	HU	60	2	HU	2.576	-0.6707	1
NA/WA	hete	HU	60	2	YPD	1.81962	-0.359124	2
NA/WA	hete	HU	60	3	HU	2.87327	0.18495	1
NA/WA	hete	HU	60	3	YPD	2.20349	-1.34793	2
NA/WA	hete	HU	60	4	HU	2.20842	0.21057	1
NA/WA	hete	HU	60	4	YPD	1.77416	0.369113	2
NA/WA	hete	RM	0	1	YPD	1.42232	0.0382857	1
NA/WA	hete	RM	0	1	RM	2.32554	-0.0941833	1
NA/WA	hete	RM	0	2	YPD	1.42232	0.0382857	1
NA/WA	hete	RM	0	2	RM	2.32554	-0.0941833	1
NA/WA	hete	RM	0	3	YPD	1.42232	0.0382857	1
NA/WA	hete	RM	0	3	RM	2.32554	-0.0941833	1
NA/WA	hete	RM	0	4	YPD	1.42232	0.0382857	1
NA/WA	hete	RM	0	4	RM	2.32554	-0.0941833	1
NA/WA	hete	RM	15	1	RM	2.47404	0.26376	1
NA/WA	hete	RM	15	1	YPD	1.41966	0.413316	2
NA/WA	hete	RM	15	2	RM	2.4415	-1.05668	1
NA/WA	hete	RM	15	2	YPD	1.38233	-1.5765	2
NA/WA	hete	RM	15	3	RM	2.44244	0.0294072	1
NA/WA	hete	RM	15	3	YPD	1.60535	-0.0441813	2
NA/WA	hete	RM	15	4	RM	3.03694	-2.42103	1
NA/WA	hete	RM	15	4	YPD	2.29333	-2.73105	2
NA/WA	hete	RM	30	1	RM	2.17773	0.4616	1
NA/WA	hete	RM	30	1	YPD	1.66009	-0.0918884	2
NA/WA	hete	RM	30	2	RM	2.56425	-0.905754	1
NA/WA	hete	RM	30	2	YPD	1.80588	-1.40609	2
NA/WA	hete	RM	30	3	RM	2.18411	0.435999	1
NA/WA	hete	RM	30	3	YPD	1.62816	-0.0705127	2
NA/WA	hete	RM	30	4	RM	3.56458	-2.00465	1
NA/WA	hete	RM	30	4	YPD	2.49312	-2.14313	2
NA/WA	hete	RM	45	1	RM	2.20012	0.339485	1
NA/WA	hete	RM	45	1	YPD	1.56555	0.116808	2
NA/WA	hete	RM	45	2	RM	2.41879	-0.607301	1
NA/WA	hete	RM	45	2	YPD	1.76983	-0.999314	2
NA/WA	hete	RM	45	3	RM	2.07031	0.254781	1
NA/WA	hete	RM	45	3	YPD	1.68431	0.00105629	2
NA/WA	hete	RM	45	4	RM	3.44277	-1.35856	1
NA/WA	hete	RM	45	4	YPD	3.4776	-2.28283	2
NA/WA	hete	RM	60	1	RM	2.20185	0.413781	1
NA/WA	hete	RM	60	1	YPD	1.66909	-0.197336	2
NA/WA	hete	RM	60	2	RM	2.43691	-0.731234	1
NA/WA	hete	RM	60	2	YPD	1.68601	-1.3517	2
NA/WA	hete	RM	60	3	RM	2.14791	0.319531	1
NA/WA	hete	RM	60	3	YPD	1.75406	-0.350793	2
NA/WA	hete	RM	60	4	RM	2.81953	-1.79137	1
NA/WA	hete	RM	60	4	YPD	2.76058	-3.59931	2
NA/WA	hete	YPD	0	1	YPD	1.42232	0.0382857	1
NA/WA	hete	YPD	0	2	YPD	1.42232	0.0382857	1
NA/WA	hete	YPD	0	3	YPD	1.42232	0.0382857	1
NA/WA	hete	YPD	0	4	YPD	1.42232	0.0382857	1
NA/WA	hete	YPD	30	1	YPD	1.42966	-0.00596498	1
NA/WA	hete	YPD	30	2	YPD	1.40835	0.000419072	1
NA/WA	hete	YPD	30	3	YPD	1.42465	0.0170609	1
NA/WA	hete	YPD	30	4	YPD	1.43004	0.0390728	1
NA/WA	hete	YPD	60	1	YPD	1.45228	-0.103361	1
NA/WA	hete	YPD	60	2	YPD	1.41062	-0.0113619	1
NA/WA	hete	YPD	60	3	YPD	1.44151	-0.0558536	1
NA/WA	hete	YPD	60	4	YPD	1.40894	-0.027657	1
NA/WA	hete	YPD	90	1	YPD	1.39921	0.0419974	1
NA/WA	hete	YPD	90	2	YPD	1.47028	-0.105159	1
NA/WA	hete	YPD	90	3	YPD	1.45333	-0.0751238	1
NA/WA	hete	YPD	90	4	YPD	1.45514	0.116347	1
NA/WA	hete	YPD	120	1	YPD	1.46081	-0.0975081	1
NA/WA	hete	YPD	120	2	YPD	1.50891	-0.141614	1
NA/WA	hete	YPD	120	3	YPD	1.43678	-0.0671256	1
NA/WA	hete	YPD	120	4	YPD	1.42011	0.047579	1
NA/WE	hete	HU	0	1	YPD	1.36438	0.41051	1
NA/WE	hete	HU	0	1	HU	2.02666	1.40045	1
NA/WE	hete	HU	0	2	YPD	1.36438	0.41051	1
NA/WE	hete	HU	0	2	HU	2.02666	1.40045	1
NA/WE	hete	HU	0	3	YPD	1.36438	0.41051	1
NA/WE	hete	HU	0	3	HU	2.02666	1.40045	1
NA/WE	hete	HU	0	4	YPD	1.36438	0.41051	1
NA/WE	hete	HU	0	4	HU	2.02666	1.40045	1
NA/WE	hete	HU	15	1	HU	1.94653	1.7561	1
NA/WE	hete	HU	15	1	YPD	1.57274	0.347029	2
NA/WE	hete	HU	15	2	HU	2.22787	1.4786	1
NA/WE	hete	HU	15	2	YPD	1.89308	-1.0536	2
NA/WE	hete	HU	15	3	HU	1.94236	1.57578	1
NA/WE	hete	HU	15	3	YPD	1.57095	0.232509	2
NA/WE	hete	HU	15	4	HU	2.04019	1.59533	1
NA/WE	hete	HU	15	4	YPD	1.62383	0.0428621	2
NA/WE	hete	HU	30	1	HU	1.79687	0.487775	1
NA/WE	hete	HU	30	1	YPD	1.57387	-1.58101	2
NA/WE	hete	HU	30	2	HU	2.25528	1.07994	1
NA/WE	hete	HU	30	2	YPD	1.87239	-1.15308	2
NA/WE	hete	HU	30	3	HU	1.90183	1.72422	1
NA/WE	hete	HU	30	3	YPD	1.60723	0.0875035	2
NA/WE	hete	HU	30	4	HU	2.14892	1.50492	1
NA/WE	hete	HU	30	4	YPD	1.68031	0.0809834	2
NA/WE	hete	HU	45	1	HU	2.23578	0.669498	1
NA/WE	hete	HU	45	1	YPD	1.6701	-0.574793	2
NA/WE	hete	HU	45	2	HU	2.22142	1.33949	1
NA/WE	hete	HU	45	2	YPD	1.95747	-0.753732	2
NA/WE	hete	HU	45	3	HU	2.17751	1.91947	1
NA/WE	hete	HU	45	3	YPD	1.62946	0.181149	2
NA/WE	hete	HU	45	4	HU	2.0198	1.6876	1
NA/WE	hete	HU	45	4	YPD	1.59604	0.0831937	2
NA/WE	hete	HU	60	1	HU	1.93153	0.412094	1
NA/WE	hete	HU	60	1	YPD	1.66501	-1.65616	2
NA/WE	hete	HU	60	2	HU	2.25601	1.07108	1
NA/WE	hete	HU	60	2	YPD	1.86027	-0.947571	2
NA/WE	hete	HU	60	3	HU	2.15701	0.647532	1
NA/WE	hete	HU	60	3	YPD	1.58231	-1.10634	2
NA/WE	hete	HU	60	4	HU	2.22993	1.49545	1
NA/WE	hete	HU	60	4	YPD	1.81271	0.38499	2
NA/WE	hete	RM	0	1	YPD	1.36438	0.41051	1
NA/WE	hete	RM	0	1	RM	1.81348	0.280911	1
NA/WE	hete	RM	0	2	YPD	1.36438	0.41051	1
NA/WE	hete	RM	0	2	RM	1.81348	0.280911	1
NA/WE	hete	RM	0	3	YPD	1.36438	0.41051	1
NA/WE	hete	RM	0	3	RM	1.81348	0.280911	1
NA/WE	hete	RM	0	4	YPD	1.36438	0.41051	1
NA/WE	hete	RM	0	4	RM	1.81348	0.280911	1
NA/WE	hete	RM	15	1	RM	2.23115	0.729366	1
NA/WE	hete	RM	15	1	YPD	2.14194	0.218226	2
NA/WE	hete	RM	15	2	RM	1.7449	0.703506	1
NA/WE	hete	RM	15	2	YPD	1.51407	0.218338	2
NA/WE	hete	RM	15	3	RM	2.4121	0.497995	1
NA/WE	hete	RM	15	3	YPD	2.37152	-0.456348	2
NA/WE	hete	RM	15	4	RM	1.85075	0.525262	1
NA/WE	hete	RM	15	4	YPD	1.58617	0.172675	2
NA/WE	hete	RM	30	1	RM	2.77604	0.500142	1
NA/WE	hete	RM	30	1	YPD	2.29595	-0.450429	2
NA/WE	hete	RM	30	2	RM	1.71931	0.834286	1
NA/WE	hete	RM	30	2	YPD	1.58157	0.206786	2
NA/WE	hete	RM	30	3	RM	2.71876	0.518776	1
NA/WE	hete	RM	30	3	YPD	2.09209	-0.375008	2
NA/WE	hete	RM	30	4	RM	2.08431	0.311763	1
NA/WE	hete	RM	30	4	YPD	1.66931	0.299706	2
NA/WE	hete	RM	45	1	RM	1.83237	1.08755	1
NA/WE	hete	RM	45	1	YPD	1.60064	0.325278	2
NA/WE	hete	RM	45	2	RM	1.7673	0.781771	1
NA/WE	hete	RM	45	2	YPD	1.55835	0.188534	2
NA/WE	hete	RM	45	3	RM	2.83356	0.435135	1
NA/WE	hete	RM	45	3	YPD	2.39244	-0.642796	2
NA/WE	hete	RM	45	4	RM	2.09617	0.881508	1
NA/WE	hete	RM	45	4	YPD	1.64077	0.0219259	2
NA/WE	hete	RM	60	1	RM	1.80655	0.834639	1
NA/WE	hete	RM	60	1	YPD	2.01287	0.455364	2
NA/WE	hete	RM	60	2	RM	1.85251	0.646955	1
NA/WE	hete	RM	60	2	YPD	1.71406	0.26939	2
NA/WE	hete	RM	60	3	RM	2.24671	0.57069	1
NA/WE	hete	RM	60	3	YPD	1.76796	-0.0542841	2
NA/WE	hete	RM	60	4	RM	1.99382	0.657885	1
NA/WE	hete	RM	60	4	YPD	1.66586	0.0171379	2
NA/WE	hete	YPD	0	1	YPD	1.36438	0.41051	1
NA/WE	hete	YPD	0	2	YPD	1.36438	0.41051	1
NA/WE	hete	YPD	0	3	YPD	1.36438	0.41051	1
NA/WE	hete	YPD	0	4	YPD	1.36438	0.41051	1
NA/WE	hete	YPD	30	1	YPD	1.33877	0.417399	1
NA/WE	hete	YPD	30	2	YPD	1.35472	0.383199	1
NA/WE	hete	YPD	30	3	YPD	1.36615	0.402181	1
NA/WE	hete	YPD	30	4	YPD	1.45478	0.207828	1
NA/WE	hete	YPD	60	1	YPD	1.37368	0.449434	1
NA/WE	hete	YPD	60	2	YPD	1.38133	0.422035	1
NA/WE	hete	YPD	60	3	YPD	1.34866	0.382812	1
NA/WE	hete	YPD	60	4	YPD	1.41837	-0.884866	1
NA/WE	hete	YPD	90	1	YPD	1.33964	0.418392	1
NA/WE	hete	YPD	90	2	YPD	1.36202	0.375156	1
NA/WE	hete	YPD	90	3	YPD	1.36874	0.356701	1
NA/WE	hete	YPD	90	4	YPD	1.48745	-0.795993	1
NA/WE	hete	YPD	120	1	YPD	1.37389	0.450452	1
NA/WE	hete	YPD	120	2	YPD	1.43384	0.523861	1
NA/WE	hete	YPD	120	3	YPD	1.36472	0.384615	1
NA/WE	hete	YPD	120	4	YPD	1.48457	-0.870968	1
SA/NA	hete	HU	0	1	YPD	1.45419	0.423532	1
SA/NA	hete	HU	0	1	HU	2.02907	1.21504	1
SA/NA	hete	HU	0	2	YPD	1.45419	0.423532	1
SA/NA	hete	HU	0	2	HU	2.02907	1.21504	1
SA/NA	hete	HU	0	3	YPD	1.45419	0.423532	1
SA/NA	hete	HU	0	3	HU	2.02907	1.21504	1
SA/NA	hete	HU	0	4	YPD	1.45419	0.423532	1
SA/NA	hete	HU	0	4	HU	2.02907	1.21504	1
SA/NA	hete	HU	15	1	HU	1.81329	0.252245	1
SA/NA	hete	HU	15	1	YPD	1.5808	0.341946	2
SA/NA	hete	HU	15	2	HU	2.08631	-1.69566	1
SA/NA	hete	HU	15	2	YPD	1.59806	0.186571	2
SA/NA	hete	HU	15	3	HU	1.99436	-1.93199	1
SA/NA	hete	HU	15	3	YPD	1.52776	0.184915	2
SA/NA	hete	HU	15	4	HU	2.28099	-2.38618	1
SA/NA	hete	HU	15	4	YPD	1.70239	-1.11891	2
SA/NA	hete	HU	30	1	HU	2.0377	0.784111	1
SA/NA	hete	HU	30	1	YPD	2.02091	-1.14696	2
SA/NA	hete	HU	30	2	HU	2.08661	-2.38658	1
SA/NA	hete	HU	30	2	YPD	1.58269	0.078784	2
SA/NA	hete	HU	30	3	HU	2.11972	0.23934	1
SA/NA	hete	HU	30	3	YPD	1.50313	-0.9929	2
SA/NA	hete	HU	30	4	HU	2.41987	-2.53063	1
SA/NA	hete	HU	30	4	YPD	1.85918	-0.490727	2
SA/NA	hete	HU	45	1	HU	2.36643	1.03345	1
SA/NA	hete	HU	45	1	YPD	2.20039	-0.211595	2
SA/NA	hete	HU	45	2	HU	2.00336	-2.94775	1
SA/NA	hete	HU	45	2	YPD	1.5939	0.286002	2
SA/NA	hete	HU	45	3	HU	2.23901	0.0656198	1
SA/NA	hete	HU	45	3	YPD	1.76995	-0.962138	2
SA/NA	hete	HU	45	4	HU	2.39	-2.3519	1
SA/NA	hete	HU	45	4	YPD	1.88077	-1.06186	2
SA/NA	hete	HU	58	1	HU	1.9951	0.570976	1
SA/NA	hete	HU	58	1	YPD	2.12952	-0.668295	2
SA/NA	hete	HU	60	2	HU	2.04911	-4.02648	1
SA/NA	hete	HU	60	2	YPD	1.58143	-0.0977444	2
SA/NA	hete	HU	60	3	HU	2.17163	-0.0494952	1
SA/NA	hete	HU	60	3	YPD	1.57144	-0.876915	2
SA/NA	hete	HU	60	4	HU	2.36714	-3.29015	1
SA/NA	hete	HU	60	4	YPD	1.61309	-0.155627	2
SA/NA	hete	RM	0	1	YPD	1.45419	0.423532	1
SA/NA	hete	RM	0	1	RM	1.898	0.475243	1
SA/NA	hete	RM	0	2	YPD	1.45419	0.423532	1
SA/NA	hete	RM	0	2	RM	1.898	0.475243	1
SA/NA	hete	RM	0	3	YPD	1.45419	0.423532	1
SA/NA	hete	RM	0	3	RM	1.898	0.475243	1
SA/NA	hete	RM	0	4	YPD	1.45419	0.423532	1
SA/NA	hete	RM	0	4	RM	1.898	0.475243	1
SA/NA	hete	RM	15	1	RM	2.03165	0.650917	1
SA/NA	hete	RM	15	1	YPD	1.53902	0.459324	2
SA/NA	hete	RM	15	2	RM	2.02999	0.660257	1
SA/NA	hete	RM	15	2	YPD	1.67266	0.205994	2
SA/NA	hete	RM	15	3	RM	2.05828	0.533589	1
SA/NA	hete	RM	15	3	YPD	1.65108	0.145522	2
SA/NA	hete	RM	15	4	RM	1.92839	0.620014	1
SA/NA	hete	RM	15	4	YPD	1.51452	0.123054	2
SA/NA	hete	RM	30	1	RM	1.86588	0.795218	1
SA/NA	hete	RM	30	1	YPD	1.5043	0.144608	2
SA/NA	hete	RM	30	2	RM	1.88392	0.723061	1
SA/NA	hete	RM	30	2	YPD	1.45873	0.247281	2
SA/NA	hete	RM	30	3	RM	1.94968	0.376376	1
SA/NA	hete	RM	30	3	YPD	1.51122	-0.148837	2
SA/NA	hete	RM	30	4	RM	1.99492	0.464583	1
SA/NA	hete	RM	30	4	YPD	1.57022	0.576904	2
SA/NA	hete	RM	45	1	RM	2.04801	0.5771	1
SA/NA	hete	RM	45	1	YPD	1.50241	0.0843067	2
SA/NA	hete	RM	45	2	RM	1.90674	0.913221	1
SA/NA	hete	RM	45	2	YPD	1.42927	0.247685	2
SA/NA	hete	RM	45	3	RM	2.10024	0.307841	1
SA/NA	hete	RM	45	3	YPD	1.52445	0.0669867	2
SA/NA	hete	RM	45	4	RM	2.03817	0.610402	1
SA/NA	hete	RM	45	4	YPD	1.5631	0.290973	2
SA/NA	hete	RM	60	1	RM	1.88726	0.608478	1
SA/NA	hete	RM	60	1	YPD	1.55024	0.252177	2
SA/NA	hete	RM	60	2	RM	1.89747	0.795725	1
SA/NA	hete	RM	60	2	YPD	1.48444	0.222371	2
SA/NA	hete	RM	60	3	RM	1.99749	0.318915	1
SA/NA	hete	RM	60	3	YPD	1.52731	0.263034	2
SA/NA	hete	RM	60	4	RM	1.90257	0.487327	1
SA/NA	hete	RM	60	4	YPD	1.57251	0.188192	2
SA/NA	hete	YPD	0	1	YPD	1.45419	0.423532	1
SA/NA	hete	YPD	0	2	YPD	1.45419	0.423532	1
SA/NA	hete	YPD	0	3	YPD	1.45419	0.423532	1
SA/NA	hete	YPD	0	4	YPD	1.45419	0.423532	1
SA/NA	hete	YPD	30	1	YPD	1.56733	-0.904016	1
SA/NA	hete	YPD	30	2	YPD	1.49001	0.428512	1
SA/NA	hete	YPD	30	3	YPD	1.48715	0.441537	1
SA/NA	hete	YPD	30	4	YPD	1.45786	0.435225	1
SA/NA	hete	YPD	60	1	YPD	1.47619	-1.06894	1
SA/NA	hete	YPD	60	2	YPD	1.42616	0.398266	1
SA/NA	hete	YPD	60	3	YPD	1.41096	0.393843	1
SA/NA	hete	YPD	60	4	YPD	1.45196	0.318297	1
SA/NA	hete	YPD	90	1	YPD	1.51613	-0.878585	1
SA/NA	hete	YPD	90	2	YPD	1.46158	0.469178	1
SA/NA	hete	YPD	90	3	YPD	1.4659	0.452424	1
SA/NA	hete	YPD	90	4	YPD	1.34755	0.184602	1
SA/NA	hete	YPD	120	1	YPD	1.50244	-1.04679	1
SA/NA	hete	YPD	120	2	YPD	1.46623	0.362126	1
SA/NA	hete	YPD	120	3	YPD	1.44614	0.324705	1
SA/NA	hete	YPD	120	4	YPD	1.33329	0.173885	1
SA/SA	homo	HU	0	1	YPD	1.42994	0.586643	1
SA/SA	homo	HU	0	1	HU	2.16796	1.01009	1
SA/SA	homo	HU	0	2	YPD	1.42994	0.586643	1
SA/SA	homo	HU	0	2	HU	2.16796	1.01009	1
SA/SA	homo	HU	0	3	YPD	1.42994	0.586643	1
SA/SA	homo	HU	0	3	HU	2.16796	1.01009	1
SA/SA	homo	HU	0	4	YPD	1.42994	0.586643	1
SA/SA	homo	HU	0	4	HU	2.16796	1.01009	1
SA/SA	homo	HU	4	3	HU	2.1913	1.10977	1
SA/SA	homo	HU	4	3	YPD	1.54665	-0.0373658	2
SA/SA	homo	HU	5	2	HU	2.12088	0.815945	1
SA/SA	homo	HU	5	2	YPD	1.54516	0.370071	2
SA/SA	homo	HU	6	1	HU	2.11904	0.942469	1
SA/SA	homo	HU	6	1	YPD	1.54291	0.345608	2
SA/SA	homo	HU	6	4	HU	2.17138	0.738583	1
SA/SA	homo	HU	6	4	YPD	1.56635	0.332811	2
SA/SA	homo	HU	7	1	HU	2.14525	0.457429	1
SA/SA	homo	HU	7	1	YPD	1.56564	0.325707	2
SA/SA	homo	HU	7	4	HU	2.19838	0.581279	1
SA/SA	homo	HU	7	4	YPD	1.58548	0.317057	2
SA/SA	homo	RM	0	1	YPD	1.42994	0.586643	1
SA/SA	homo	RM	0	1	RM	1.87233	0.647857	1
SA/SA	homo	RM	0	2	YPD	1.42994	0.586643	1
SA/SA	homo	RM	0	2	RM	1.87233	0.647857	1
SA/SA	homo	RM	0	3	YPD	1.42994	0.586643	1
SA/SA	homo	RM	0	3	RM	1.87233	0.647857	1
SA/SA	homo	RM	0	4	YPD	1.42994	0.586643	1
SA/SA	homo	RM	0	4	RM	1.87233	0.647857	1
SA/SA	homo	RM	15	1	RM	1.93472	0.605905	1
SA/SA	homo	RM	15	1	YPD	1.50406	0.457977	2
SA/SA	homo	RM	15	2	RM	1.91521	0.242468	1
SA/SA	homo	RM	15	2	YPD	1.52992	0.330309	2
SA/SA	homo	RM	15	3	RM	1.95479	0.588899	1
SA/SA	homo	RM	15	3	YPD	1.55117	0.420236	2
SA/SA	homo	RM	15	4	RM	1.87316	0.625869	1
SA/SA	homo	RM	15	4	YPD	1.49955	0.421787	2
SA/SA	homo	RM	30	1	RM	1.96735	0.88549	1
SA/SA	homo	RM	30	1	YPD	1.48422	0.336095	2
SA/SA	homo	RM	30	2	RM	1.9426	0.286442	1
SA/SA	homo	RM	30	2	YPD	1.53459	0.350616	2
SA/SA	homo	RM	30	3	RM	1.88211	0.664294	1
SA/SA	homo	RM	30	3	YPD	1.52794	0.336082	2
SA/SA	homo	RM	30	4	RM	1.97221	0.379416	1
SA/SA	homo	RM	30	4	YPD	1.51972	0.511067	2
SA/SA	homo	RM	45	1	RM	2.03632	0.45575	1
SA/SA	homo	RM	45	1	YPD	1.56836	0.59734	2
SA/SA	homo	RM	45	2	RM	2.02786	-0.057141	1
SA/SA	homo	RM	45	2	YPD	1.54835	0.288246	2
SA/SA	homo	RM	45	3	RM	1.89266	0.741621	1
SA/SA	homo	RM	45	3	YPD	1.55031	0.368003	2
SA/SA	homo	RM	45	4	RM	2.00819	0.537602	1
SA/SA	homo	RM	45	4	YPD	1.50943	0.397229	2
SA/SA	homo	RM	60	1	RM	2.03978	0.577098	1
SA/SA	homo	RM	60	1	YPD	1.93878	0.50911	2
SA/SA	homo	RM	60	2	RM	2.05942	1.26088	1
SA/SA	homo	RM	60	2	YPD	1.72222	0.276435	2
SA/SA	homo	RM	60	3	RM	1.95137	0.790129	1
SA/SA	homo	RM	60	3	YPD	1.70684	0.146235	2
SA/SA	homo	RM	60	4	RM	1.97565	0.608383	1
SA/SA	homo	RM	60	4	YPD	1.57996	0.249782	2
SA/SA	homo	YPD	0	1	YPD	1.42994	0.586643	1
SA/SA	homo	YPD	0	2	YPD	1.42994	0.586643	1
SA/SA	homo	YPD	0	3	YPD	1.42994	0.586643	1
SA/SA	homo	YPD	0	4	YPD	1.42994	0.586643	1
SA/SA	homo	YPD	30	1	YPD	1.49027	0.617278	1
SA/SA	homo	YPD	30	2	YPD	1.43986	0.642986	1
SA/SA	homo	YPD	30	3	YPD	1.44012	0.53803	1
SA/SA	homo	YPD	30	4	YPD	1.42943	0.625102	1
SA/SA	homo	YPD	60	1	YPD	1.49554	-0.975002	1
SA/SA	homo	YPD	60	2	YPD	1.39158	0.575071	1
SA/SA	homo	YPD	60	3	YPD	1.45402	0.597741	1
SA/SA	homo	YPD	60	4	YPD	1.38158	0.439824	1
SA/SA	homo	YPD	90	1	YPD	1.55617	-0.729277	1
SA/SA	homo	YPD	90	2	YPD	1.45057	0.637159	1
SA/SA	homo	YPD	90	3	YPD	1.4542	0.565533	1
SA/SA	homo	YPD	90	4	YPD	1.43538	0.616815	1
SA/SA	homo	YPD	120	1	YPD	1.50761	-0.937508	1
SA/SA	homo	YPD	120	2	YPD	1.40226	0.609648	1
SA/SA	homo	YPD	120	3	YPD	1.42443	0.534834	1
SA/SA	homo	YPD	120	4	YPD	1.38847	0.459201	1
SA/WA	hete	HU	0	1	YPD	1.43847	0.369415	1
SA/WA	hete	HU	0	1	HU	1.97203	0.109368	1
SA/WA	hete	HU	0	2	YPD	1.43847	0.369415	1
SA/WA	hete	HU	0	2	HU	1.97203	0.109368	1
SA/WA	hete	HU	0	3	YPD	1.43847	0.369415	1
SA/WA	hete	HU	0	3	HU	1.97203	0.109368	1
SA/WA	hete	HU	0	4	YPD	1.43847	0.369415	1
SA/WA	hete	HU	0	4	HU	1.97203	0.109368	1
SA/WA	hete	HU	12	3	HU	2.92316	-1.77781	1
SA/WA	hete	HU	12	3	YPD	1.70711	-2.50858	2
SA/WA	hete	HU	15	1	HU	2.02868	-0.375271	1
SA/WA	hete	HU	15	1	YPD	1.65181	0.0316092	2
SA/WA	hete	HU	15	2	HU	2.40599	-3.73283	1
SA/WA	hete	HU	15	2	YPD	1.79412	0.122131	2
SA/WA	hete	HU	15	4	HU	2.33764	-2.21534	1
SA/WA	hete	HU	15	4	YPD	1.69682	-0.0200719	2
SA/WA	hete	HU	27	3	HU	2.82186	-3.21201	1
SA/WA	hete	HU	27	3	YPD	1.72031	-2.15274	2
SA/WA	hete	HU	30	1	HU	2.33451	-3.3669	1
SA/WA	hete	HU	30	1	YPD	1.82618	-0.234034	2
SA/WA	hete	HU	30	2	HU	2.36674	-4.47645	1
SA/WA	hete	HU	30	2	YPD	1.79474	0.294511	2
SA/WA	hete	HU	42	3	HU	2.40182	-4.59489	1
SA/WA	hete	HU	42	3	YPD	2.11082	-5.90406	2
SA/WA	hete	HU	45	1	HU	2.34558	-4.21849	1
SA/WA	hete	HU	45	1	YPD	1.7274	-0.416456	2
SA/WA	hete	HU	45	2	HU	2.44051	-3.60545	1
SA/WA	hete	HU	45	2	YPD	1.78422	-0.096213	2
SA/WA	hete	HU	49	3	HU	2.70913	-4.8727	1
SA/WA	hete	HU	49	3	YPD	2.17057	-5.26288	2
SA/WA	hete	HU	52	1	HU	2.62763	-2.28022	1
SA/WA	hete	HU	52	1	YPD	1.88041	-1.94876	2
SA/WA	hete	HU	52	2	HU	2.83164	-0.881252	1
SA/WA	hete	HU	52	2	YPD	2.26976	-1.33284	2
SA/WA	hete	RM	0	1	YPD	1.43847	0.369415	1
SA/WA	hete	RM	0	1	RM	2.0484	0.136579	1
SA/WA	hete	RM	0	2	YPD	1.43847	0.369415	1
SA/WA	hete	RM	0	2	RM	2.0484	0.136579	1
SA/WA	hete	RM	0	3	YPD	1.43847	0.369415	1
SA/WA	hete	RM	0	3	RM	2.0484	0.136579	1
SA/WA	hete	RM	0	4	YPD	1.43847	0.369415	1
SA/WA	hete	RM	0	4	RM	2.0484	0.136579	1
SA/WA	hete	RM	15	1	RM	2.23892	-0.133387	1
SA/WA	hete	RM	15	1	YPD	1.53948	0.469652	2
SA/WA	hete	RM	15	2	RM	2.29173	0.0319584	1
SA/WA	hete	RM	15	2	YPD	1.5823	0.172579	2
SA/WA	hete	RM	15	3	RM	2.22481	0.547152	1
SA/WA	hete	RM	15	3	YPD	1.53665	0.118679	2
SA/WA	hete	RM	15	4	RM	2.1967	0.151154	1
SA/WA	hete	RM	15	4	YPD	1.51743	0.132712	2
SA/WA	hete	RM	30	1	RM	2.0702	-0.230804	1
SA/WA	hete	RM	30	1	YPD	1.28632	-0.485109	2
SA/WA	hete	RM	30	2	RM	2.2551	0.339907	1
SA/WA	hete	RM	30	2	YPD	1.51894	-0.000876428	2
SA/WA	hete	RM	30	3	RM	2.52916	-0.806168	1
SA/WA	hete	RM	30	3	YPD	1.49841	0.00946892	2
SA/WA	hete	RM	30	4	RM	2.26003	0.0556117	1
SA/WA	hete	RM	30	4	YPD	1.5923	0.25142	2
SA/WA	hete	RM	45	1	RM	2.08131	-0.169888	1
SA/WA	hete	RM	45	1	YPD	1.40523	0.043719	2
SA/WA	hete	RM	45	2	RM	2.26074	0.0711511	1
SA/WA	hete	RM	45	2	YPD	1.51088	0.213136	2
SA/WA	hete	RM	45	3	RM	2.29023	-0.698037	1
SA/WA	hete	RM	45	3	YPD	1.53002	0.0652732	2
SA/WA	hete	RM	45	4	RM	2.14385	0.205832	1
SA/WA	hete	RM	45	4	YPD	1.56181	0.280862	2
SA/WA	hete	RM	60	1	RM	1.98264	-0.0852779	1
SA/WA	hete	RM	60	1	YPD	1.38472	-0.184173	2
SA/WA	hete	RM	60	2	RM	2.09782	0.0173721	1
SA/WA	hete	RM	60	2	YPD	1.53596	0.0876976	2
SA/WA	hete	RM	60	3	RM	2.15458	0.717939	1
SA/WA	hete	RM	60	3	YPD	1.5158	0.121337	2
SA/WA	hete	RM	60	4	RM	1.86026	0.660738	1
SA/WA	hete	RM	60	4	YPD	1.55983	0.141687	2
SA/WA	hete	YPD	0	1	YPD	1.43847	0.369415	1
SA/WA	hete	YPD	0	2	YPD	1.43847	0.369415	1
SA/WA	hete	YPD	0	3	YPD	1.43847	0.369415	1
SA/WA	hete	YPD	0	4	YPD	1.43847	0.369415	1
SA/WA	hete	YPD	30	1	YPD	1.40384	0.313549	1
SA/WA	hete	YPD	30	2	YPD	1.3918	0.0545717	1
SA/WA	hete	YPD	30	3	YPD	1.4166	0.275753	1
SA/WA	hete	YPD	30	4	YPD	1.42672	0.32951	1
SA/WA	hete	YPD	60	1	YPD	1.44846	0.260271	1
SA/WA	hete	YPD	60	2	YPD	1.25107	-0.0876132	1
SA/WA	hete	YPD	60	3	YPD	1.33211	0.189382	1
SA/WA	hete	YPD	60	4	YPD	1.39524	0.352154	1
SA/WA	hete	YPD	90	1	YPD	1.3493	0.189261	1
SA/WA	hete	YPD	90	2	YPD	1.16471	-0.342117	1
SA/WA	hete	YPD	90	3	YPD	1.29352	-0.03984	1
SA/WA	hete	YPD	90	4	YPD	1.46492	-1.31574	1
SA/WA	hete	YPD	120	1	YPD	1.24468	-0.236672	1
SA/WA	hete	YPD	120	2	YPD	1.10051	-0.713149	1
SA/WA	hete	YPD	120	3	YPD	1.21012	-0.104819	1
SA/WA	hete	YPD	120	4	YPD	1.45778	-1.06595	1
SA/WE	hete	HU	0	1	YPD	1.44919	0.650504	1
SA/WE	hete	HU	0	1	HU	1.97041	1.42266	1
SA/WE	hete	HU	0	2	YPD	1.44919	0.650504	1
SA/WE	hete	HU	0	2	HU	1.97041	1.42266	1
SA/WE	hete	HU	0	3	YPD	1.44919	0.650504	1
SA/WE	hete	HU	0	3	HU	1.97041	1.42266	1
SA/WE	hete	HU	0	4	YPD	1.44919	0.650504	1
SA/WE	hete	HU	0	4	HU	1.97041	1.42266	1
SA/WE	hete	HU	15	1	HU	1.96808	-1.83091	1
SA/WE	hete	HU	15	1	YPD	1.62796	0.265045	2
SA/WE	hete	HU	15	2	HU	2.0485	-1.06655	1
SA/WE	hete	HU	15	2	YPD	1.62187	0.245516	2
SA/WE	hete	HU	15	3	HU	2.1823	-2.06189	1
SA/WE	hete	HU	15	3	YPD	1.69349	-0.984717	2
SA/WE	hete	HU	15	4	HU	1.99	-2.40413	1
SA/WE	hete	HU	15	4	YPD	1.53912	0.380063	2
SA/WE	hete	HU	30	1	HU	2.58771	-0.702634	1
SA/WE	hete	HU	30	1	YPD	2.20616	-1.30081	2
SA/WE	hete	HU	30	2	HU	2.37719	-1.02805	1
SA/WE	hete	HU	30	2	YPD	1.86275	-0.285313	2
SA/WE	hete	HU	30	3	HU	2.21875	-2.62051	1
SA/WE	hete	HU	30	3	YPD	1.55882	-1.07143	2
SA/WE	hete	HU	30	4	HU	2.18844	0.771056	1
SA/WE	hete	HU	30	4	YPD	1.74555	-1.24101	2
SA/WE	hete	HU	45	1	HU	2.34536	-0.483574	1
SA/WE	hete	HU	45	1	YPD	2.27315	-0.500016	2
SA/WE	hete	HU	45	2	HU	2.2998	-0.475238	1
SA/WE	hete	HU	45	2	YPD	1.93583	-0.292652	2
SA/WE	hete	HU	45	3	HU	2.22056	-3.32999	1
SA/WE	hete	HU	45	3	YPD	1.91259	-1.26474	2
SA/WE	hete	HU	45	4	HU	1.83392	0.769246	1
SA/WE	hete	HU	45	4	YPD	1.81874	-1.93694	2
SA/WE	hete	HU	60	1	HU	2.63217	-1.41618	1
SA/WE	hete	HU	60	1	YPD	2.14929	-1.29531	2
SA/WE	hete	HU	60	2	HU	2.28572	0.961221	1
SA/WE	hete	HU	60	2	YPD	1.78219	-0.364003	2
SA/WE	hete	HU	60	3	HU	2.5325	-4.05006	1
SA/WE	hete	HU	60	3	YPD	1.78515	-1.13985	2
SA/WE	hete	HU	60	4	HU	2.10972	1.06821	1
SA/WE	hete	HU	60	4	YPD	1.63747	-1.04182	2
SA/WE	hete	RM	0	1	YPD	1.44919	0.650504	1
SA/WE	hete	RM	0	1	RM	1.77851	0.588869	1
SA/WE	hete	RM	0	2	YPD	1.44919	0.650504	1
SA/WE	hete	RM	0	2	RM	1.77851	0.588869	1
SA/WE	hete	RM	0	3	YPD	1.44919	0.650504	1
SA/WE	hete	RM	0	3	RM	1.77851	0.588869	1
SA/WE	hete	RM	0	4	YPD	1.44919	0.650504	1
SA/WE	hete	RM	0	4	RM	1.77851	0.588869	1
SA/WE	hete	RM	15	1	RM	1.90394	1.09895	1
SA/WE	hete	RM	15	1	YPD	1.62825	0.531581	2
SA/WE	hete	RM	15	2	RM	1.87552	0.703041	1
SA/WE	hete	RM	15	2	YPD	1.6145	0.413902	2
SA/WE	hete	RM	15	3	RM	1.91016	0.788851	1
SA/WE	hete	RM	15	3	YPD	1.57068	0.377579	2
SA/WE	hete	RM	15	4	RM	1.75954	0.783116	1
SA/WE	hete	RM	15	4	YPD	1.51584	0.375003	2
SA/WE	hete	RM	30	1	RM	1.89529	0.742226	1
SA/WE	hete	RM	30	1	YPD	1.51572	0.407072	2
SA/WE	hete	RM	30	2	RM	1.79621	0.885476	1
SA/WE	hete	RM	30	2	YPD	1.51911	0.353003	2
SA/WE	hete	RM	30	3	RM	1.81507	0.788908	1
SA/WE	hete	RM	30	3	YPD	1.50607	0.372904	2
SA/WE	hete	RM	30	4	RM	1.87957	0.663249	1
SA/WE	hete	RM	30	4	YPD	1.54064	0.516925	2
SA/WE	hete	RM	45	1	RM	1.84548	0.657375	1
SA/WE	hete	RM	45	1	YPD	1.48506	0.451128	2
SA/WE	hete	RM	45	2	RM	1.89765	0.691328	1
SA/WE	hete	RM	45	2	YPD	1.48567	0.434932	2
SA/WE	hete	RM	45	3	RM	1.93614	0.478847	1
SA/WE	hete	RM	45	3	YPD	1.54022	0.454511	2
SA/WE	hete	RM	45	4	RM	1.94402	0.331955	1
SA/WE	hete	RM	45	4	YPD	1.54902	0.476151	2
SA/WE	hete	RM	60	1	RM	1.82889	0.723102	1
SA/WE	hete	RM	60	1	YPD	1.50119	0.314848	2
SA/WE	hete	RM	60	2	RM	1.74905	0.792134	1
SA/WE	hete	RM	60	2	YPD	1.49783	0.301443	2
SA/WE	hete	RM	60	3	RM	1.75269	0.708315	1
SA/WE	hete	RM	60	3	YPD	1.50901	0.292852	2
SA/WE	hete	RM	60	4	RM	1.82473	0.578915	1
SA/WE	hete	RM	60	4	YPD	1.54522	0.393555	2
SA/WE	hete	YPD	0	1	YPD	1.44919	0.650504	1
SA/WE	hete	YPD	0	2	YPD	1.44919	0.650504	1
SA/WE	hete	YPD	0	3	YPD	1.44919	0.650504	1
SA/WE	hete	YPD	0	4	YPD	1.44919	0.650504	1
SA/WE	hete	YPD	30	1	YPD	1.54772	-0.665294	1
SA/WE	hete	YPD	30	2	YPD	1.44642	0.646271	1
SA/WE	hete	YPD	30	3	YPD	1.81507	0.026592	1
SA/WE	hete	YPD	30	4	YPD	1.4246	0.651265	1
SA/WE	hete	YPD	60	1	YPD	1.53117	-0.892634	1
SA/WE	hete	YPD	60	2	YPD	1.47967	0.64585	1
SA/WE	hete	YPD	60	3	YPD	1.49739	0.468494	1
SA/WE	hete	YPD	60	4	YPD	1.39826	0.532917	1
SA/WE	hete	YPD	90	1	YPD	1.53481	-0.725482	1
SA/WE	hete	YPD	90	2	YPD	1.4498	0.582198	1
SA/WE	hete	YPD	90	3	YPD	1.47939	0.503125	1
SA/WE	hete	YPD	90	4	YPD	1.45104	0.672231	1
SA/WE	hete	YPD	120	1	YPD	1.54891	-0.921237	1
SA/WE	hete	YPD	120	2	YPD	1.48968	0.677013	1
SA/WE	hete	YPD	120	3	YPD	1.51647	0.535521	1
SA/WE	hete	YPD	120	4	YPD	1.43636	0.540224	1
WA/WA	homo	HU	0	1	YPD	1.54076	-0.190609	1
WA/WA	homo	HU	0	1	HU	2.31349	-0.405008	1
WA/WA	homo	HU	0	2	YPD	1.54076	-0.190609	1
WA/WA	homo	HU	0	2	HU	2.31349	-0.405008	1
WA/WA	homo	HU	0	3	YPD	1.54076	-0.190609	1
WA/WA	homo	HU	0	3	HU	2.31349	-0.405008	1
WA/WA	homo	HU	0	4	YPD	1.54076	-0.190609	1
WA/WA	homo	HU	0	4	HU	2.31349	-0.405008	1
WA/WA	homo	RM	0	1	YPD	1.54076	-0.190609	1
WA/WA	homo	RM	0	1	RM	2.56691	-0.170939	1
WA/WA	homo	RM	0	2	YPD	1.54076	-0.190609	1
WA/WA	homo	RM	0	2	RM	2.56691	-0.170939	1
WA/WA	homo	RM	0	3	YPD	1.54076	-0.190609	1
WA/WA	homo	RM	0	3	RM	2.56691	-0.170939	1
WA/WA	homo	RM	0	4	YPD	1.54076	-0.190609	1
WA/WA	homo	RM	0	4	RM	2.56691	-0.170939	1
WA/WA	homo	YPD	0	1	YPD	1.54076	-0.190609	1
WA/WA	homo	YPD	0	2	YPD	1.54076	-0.190609	1
WA/WA	homo	YPD	0	3	YPD	1.54076	-0.190609	1
WA/WA	homo	YPD	0	4	YPD	1.54076	-0.190609	1
WA/WA	homo	YPD	30	1	YPD	1.52732	-0.118574	1
WA/WA	homo	YPD	30	2	YPD	1.49838	-0.246017	1
WA/WA	homo	YPD	30	3	YPD	1.55626	-0.210138	1
WA/WA	homo	YPD	30	4	YPD	1.55383	-0.205171	1
WA/WA	homo	YPD	60	1	YPD	1.5978	-0.143594	1
WA/WA	homo	YPD	60	2	YPD	1.59965	-0.237734	1
WA/WA	homo	YPD	60	3	YPD	1.53118	-0.206467	1
WA/WA	homo	YPD	60	4	YPD	1.54422	-0.233277	1
WA/WA	homo	YPD	90	1	YPD	1.53821	-0.145506	1
WA/WA	homo	YPD	90	2	YPD	1.54008	-0.32846	1
WA/WA	homo	YPD	90	3	YPD	1.54456	-0.258897	1
WA/WA	homo	YPD	90	4	YPD	1.53113	-0.272186	1
WA/WA	homo	YPD	120	1	YPD	1.53515	-0.243821	1
WA/WA	homo	YPD	120	2	YPD	1.57424	-0.347807	1
WA/WA	homo	YPD	120	3	YPD	1.52679	-0.22673	1
WA/WA	homo	YPD	120	4	YPD	1.57661	-0.157711	1
WA/WE	hete	HU	0	1	YPD	1.44706	0.506026	1
WA/WE	hete	HU	0	1	HU	2.01328	0.515143	1
WA/WE	hete	HU	0	2	YPD	1.44706	0.506026	1
WA/WE	hete	HU	0	2	HU	2.01328	0.515143	1
WA/WE	hete	HU	0	3	YPD	1.44706	0.506026	1
WA/WE	hete	HU	0	3	HU	2.01328	0.515143	1
WA/WE	hete	HU	0	4	YPD	1.44706	0.506026	1
WA/WE	hete	HU	0	4	HU	2.01328	0.515143	1
WA/WE	hete	HU	15	1	HU	2.47859	0.632266	1
WA/WE	hete	HU	15	1	YPD	1.81782	-0.0653802	2
WA/WE	hete	HU	15	2	HU	2.57364	0.659881	1
WA/WE	hete	HU	15	2	YPD	1.83611	-0.252123	2
WA/WE	hete	HU	15	3	HU	2.51654	-0.619109	1
WA/WE	hete	HU	15	3	YPD	1.73135	-1.35112	2
WA/WE	hete	HU	15	4	HU	2.28087	0.317214	1
WA/WE	hete	HU	15	4	YPD	1.70103	0.110842	2
WA/WE	hete	HU	30	1	HU	2.44656	0.407441	1
WA/WE	hete	HU	30	1	YPD	1.71317	-0.0752708	2
WA/WE	hete	HU	30	2	HU	2.53901	0.842259	1
WA/WE	hete	HU	30	2	YPD	1.83641	-0.145193	2
WA/WE	hete	HU	30	3	HU	2.42608	-0.472933	1
WA/WE	hete	HU	30	3	YPD	1.71844	-1.83355	2
WA/WE	hete	HU	30	4	HU	2.52246	0.620646	1
WA/WE	hete	HU	30	4	YPD	1.90306	-0.0121343	2
WA/WE	hete	HU	45	1	HU	2.1969	0.877601	1
WA/WE	hete	HU	45	1	YPD	1.74216	0.366946	2
WA/WE	hete	HU	45	2	HU	2.39689	1.04325	1
WA/WE	hete	HU	45	2	YPD	1.75072	-0.138964	2
WA/WE	hete	HU	45	3	HU	2.58852	-0.310581	1
WA/WE	hete	HU	45	3	YPD	1.96464	-1.74184	2
WA/WE	hete	HU	45	4	HU	3.24327	-0.611786	1
WA/WE	hete	HU	45	4	YPD	2.09413	-1.94532	2
WA/WE	hete	HU	60	1	HU	2.05193	-0.380611	1
WA/WE	hete	HU	60	1	YPD	1.7382	-2.16944	2
WA/WE	hete	HU	60	2	HU	2.38661	0.998254	1
WA/WE	hete	HU	60	2	YPD	1.84789	-0.383657	2
WA/WE	hete	HU	60	3	HU	2.63886	-0.711677	1
WA/WE	hete	HU	60	3	YPD	1.78622	-1.95722	2
WA/WE	hete	HU	60	4	HU	3.45431	-0.313719	1
WA/WE	hete	HU	60	4	YPD	1.96185	-0.620217	2
WA/WE	hete	RM	0	1	YPD	1.44706	0.506026	1
WA/WE	hete	RM	0	1	RM	1.87871	0.270477	1
WA/WE	hete	RM	0	2	YPD	1.44706	0.506026	1
WA/WE	hete	RM	0	2	RM	1.87871	0.270477	1
WA/WE	hete	RM	0	3	YPD	1.44706	0.506026	1
WA/WE	hete	RM	0	3	RM	1.87871	0.270477	1
WA/WE	hete	RM	0	4	YPD	1.44706	0.506026	1
WA/WE	hete	RM	0	4	RM	1.87871	0.270477	1
WA/WE	hete	RM	15	1	RM	1.9026	0.519325	1
WA/WE	hete	RM	15	1	YPD	1.62613	0.404048	2
WA/WE	hete	RM	15	2	RM	1.87488	0.675459	1
WA/WE	hete	RM	15	2	YPD	1.58599	0.239911	2
WA/WE	hete	RM	15	3	RM	2.08101	1.23434	1
WA/WE	hete	RM	15	3	YPD	1.59476	0.279172	2
WA/WE	hete	RM	15	4	RM	2.22233	0.460464	1
WA/WE	hete	RM	15	4	YPD	1.64185	0.197969	2
WA/WE	hete	RM	30	1	RM	1.98014	0.815844	1
WA/WE	hete	RM	30	1	YPD	1.63678	0.208022	2
WA/WE	hete	RM	30	2	RM	1.94279	1.15893	1
WA/WE	hete	RM	30	2	YPD	1.65179	0.00363984	2
WA/WE	hete	RM	30	3	RM	1.9404	1.00507	1
WA/WE	hete	RM	30	3	YPD	1.60208	0.211612	2
WA/WE	hete	RM	30	4	RM	2.43531	0.448674	1
WA/WE	hete	RM	30	4	YPD	1.84977	0.208569	2
WA/WE	hete	RM	45	1	RM	1.83078	0.542404	1
WA/WE	hete	RM	45	1	YPD	1.54194	0.223023	2
WA/WE	hete	RM	45	2	RM	1.8654	1.16499	1
WA/WE	hete	RM	45	2	YPD	1.58152	-0.0435371	2
WA/WE	hete	RM	45	3	RM	2.0662	0.912326	1
WA/WE	hete	RM	45	3	YPD	1.57248	0.227394	2
WA/WE	hete	RM	45	4	RM	2.60044	0.187164	1
WA/WE	hete	RM	45	4	YPD	1.64206	-0.536482	2
WA/WE	hete	RM	60	1	RM	2.14601	0.495222	1
WA/WE	hete	RM	60	1	YPD	1.96173	0.457885	2
WA/WE	hete	RM	60	2	RM	1.84457	1.15204	1
WA/WE	hete	RM	60	2	YPD	1.63281	-0.287333	2
WA/WE	hete	RM	60	3	RM	1.97894	0.956337	1
WA/WE	hete	RM	60	3	YPD	1.76337	0.0886361	2
WA/WE	hete	RM	60	4	RM	2.14771	0.6689	1
WA/WE	hete	RM	60	4	YPD	1.72731	-0.512976	2
WA/WE	hete	YPD	0	1	YPD	1.44706	0.506026	1
WA/WE	hete	YPD	0	2	YPD	1.44706	0.506026	1
WA/WE	hete	YPD	0	3	YPD	1.44706	0.506026	1
WA/WE	hete	YPD	0	4	YPD	1.44706	0.506026	1
WA/WE	hete	YPD	30	1	YPD	1.41092	0.466931	1
WA/WE	hete	YPD	30	2	YPD	1.42136	0.489638	1
WA/WE	hete	YPD	30	3	YPD	1.4441	0.519587	1
WA/WE	hete	YPD	30	4	YPD	1.44521	0.535205	1
WA/WE	hete	YPD	60	1	YPD	1.49	0.534794	1
WA/WE	hete	YPD	60	2	YPD	1.46951	0.548104	1
WA/WE	hete	YPD	60	3	YPD	1.54666	0.421823	1
WA/WE	hete	YPD	60	4	YPD	1.43505	0.399569	1
WA/WE	hete	YPD	90	1	YPD	1.39381	0.516687	1
WA/WE	hete	YPD	90	2	YPD	1.41432	0.436125	1
WA/WE	hete	YPD	90	3	YPD	1.46791	0.38615	1
WA/WE	hete	YPD	90	4	YPD	1.42928	0.492946	1
WA/WE	hete	YPD	120	1	YPD	1.46748	0.571413	1
WA/WE	hete	YPD	120	2	YPD	1.47585	0.495986	1
WA/WE	hete	YPD	120	3	YPD	1.53446	0.412044	1
WA/WE	hete	YPD	120	4	YPD	1.42907	0.33631	1
WE/WE	homo	HU	0	1	YPD	1.37892	0.453028	1
WE/WE	homo	HU	0	1	HU	1.93651	1.66684	1
WE/WE	homo	HU	0	2	YPD	1.37892	0.453028	1
WE/WE	homo	HU	0	2	HU	1.93651	1.66684	1
WE/WE	homo	HU	0	3	YPD	1.37892	0.453028	1
WE/WE	homo	HU	0	3	HU	1.93651	1.66684	1
WE/WE	homo	HU	0	4	YPD	1.37892	0.453028	1
WE/WE	homo	HU	0	4	HU	1.93651	1.66684	1
WE/WE	homo	RM	0	1	YPD	1.37892	0.453028	1
WE/WE	homo	RM	0	1	RM	1.64313	-0.653422	1
WE/WE	homo	RM	0	2	YPD	1.37892	0.453028	1
WE/WE	homo	RM	0	2	RM	1.64313	-0.653422	1
WE/WE	homo	RM	0	3	YPD	1.37892	0.453028	1
WE/WE	homo	RM	0	3	RM	1.64313	-0.653422	1
WE/WE	homo	RM	0	4	YPD	1.37892	0.453028	1
WE/WE	homo	RM	0	4	RM	1.64313	-0.653422	1
WE/WE	homo	YPD	0	1	YPD	1.37892	0.453028	1
WE/WE	homo	YPD	0	2	YPD	1.37892	0.453028	1
WE/WE	homo	YPD	0	3	YPD	1.37892	0.453028	1
WE/WE	homo	YPD	0	4	YPD	1.37892	0.453028	1
WE/WE	homo	YPD	30	1	YPD	1.44919	0.368175	1
WE/WE	homo	YPD	30	2	YPD	1.37086	0.501046	1
WE/WE	homo	YPD	30	3	YPD	1.3564	0.526187	1
WE/WE	homo	YPD	30	4	YPD	1.36192	0.51391	1
WE/WE	homo	YPD	60	1	YPD	1.46982	0.416418	1
WE/WE	homo	YPD	60	2	YPD	1.46721	0.481358	1
WE/WE	homo	YPD	60	3	YPD	1.43724	0.464667	1
WE/WE	homo	YPD	60	4	YPD	1.42309	0.26279	1
WE/WE	homo	YPD	90	1	YPD	1.41216	0.370727	1
WE/WE	homo	YPD	90	2	YPD	1.36956	0.474862	1
WE/WE	homo	YPD	90	3	YPD	1.35082	0.512322	1
WE/WE	homo	YPD	90	4	YPD	1.44829	0.159682	1
WE/WE	homo	YPD	120	1	YPD	1.45753	0.394367	1
WE/WE	homo	YPD	120	2	YPD	1.42211	0.486726	1
WE/WE	homo	YPD	120	3	YPD	1.40833	0.471037	1
WE/WE	homo	YPD	120	4	YPD	1.39159	0.204804	1
