# Supplementary material for: Genome instability footprint under rapamycin and hydroxyurea treatments
Source: PLoS Genet. 2023 Nov 6;19(11):e1011012. doi: 10.1371/journal.pgen.1011012 (PMC10653606; doi:10.1371/journal.pgen.1011012)
Supplement: S3 Table — (XLSX) [file pgen.1011012.s003.xlsx]

## Sheet: Sheet1
strain	evolved_condition	single-cell bottleneck	replicate	CFU_on_YPD	CFU_on_HU	CFU_on_RM	viability_HU	viability_RM
WE/WE	ancestor	0	1	92	0	0	0	0
WE/WE	ancestor	0	2	67	0	0	0	0
WE/WE	ancestor	0	3	99	0	0	0	0
WE/WE	ancestor	0	4	94	0	0	0	0
WA/WA	ancestor	0	1	74	0	0	0	0
WA/WA	ancestor	0	2	59	0	0	0	0
WA/WA	ancestor	0	3	85	0	0	0	0
WA/WA	ancestor	0	4	95	0	0	0	0
NA/NA	ancestor	0	1	91	82	99	0.901099	1.08791
NA/NA	ancestor	0	2	63	53	59	0.84127	0.936508
NA/NA	ancestor	0	3	63	48	72	0.761905	1.14286
NA/NA	ancestor	0	4	71	64	70	0.901408	0.985915
SA/SA	ancestor	0	1	76	72	75	0.947368	0.986842
SA/SA	ancestor	0	2	86	90	91	1.04651	1.05814
SA/SA	ancestor	0	3	108	89	107	0.824074	0.990741
SA/SA	ancestor	0	4	117	112	106	0.957265	0.905983
WA/WE	ancestor	0	1	203	116	170	0.571429	0.837438
WA/WE	ancestor	0	2	142	116	145	0.816901	1.02113
WA/WE	ancestor	0	3	157	121	142	0.770701	0.904459
NA/WE	ancestor	0	1	161	147	158	0.913043	0.981366
NA/WE	ancestor	0	2	172	142	169	0.825581	0.982558
NA/WE	ancestor	0	3	152	146	165	0.960526	1.08553
NA/WE	ancestor	0	4	168	160	161	0.952381	0.958333
NA/WA	ancestor	0	1	141	43	121	0.304965	0.858156
NA/WA	ancestor	0	2	112	22	93	0.196429	0.830357
NA/WA	ancestor	0	3	89	30	88	0.337079	0.988764
NA/WA	ancestor	0	4	95	25	71	0.263158	0.747368
SA/WE	ancestor	0	1	111	73	92	0.657658	0.828829
SA/WE	ancestor	0	2	126	114	114	0.904762	0.904762
SA/WE	ancestor	0	3	105	96	96	0.914286	0.914286
SA/WE	ancestor	0	4	152	126	135	0.828947	0.888158
SA/WA	ancestor	0	1	125	90	122	0.72	0.976
SA/WA	ancestor	0	2	120	74	135	0.616667	1.125
SA/WA	ancestor	0	3	84	73	83	0.869048	0.988095
SA/WA	ancestor	0	4	128	99	138	0.773438	1.07812
SA/NA	ancestor	0	1	108	81	75	0.75	0.694444
SA/NA	ancestor	0	2	97	88	80	0.907216	0.824742
SA/NA	ancestor	0	3	122	122	122	1	1
SA/NA	ancestor	0	4	161	151	142	0.937888	0.881988
NA/NA	RM	60	1	97	-	75	-	0.773196
NA/NA	RM	60	2	63	-	51	-	0.809524
NA/NA	RM	60	3	24	-	45	-	1.875
NA/NA	RM	60	4	74	-	66	-	0.891892
NA/WA	RM	60	1	61	-	39	-	0.639344
NA/WA	RM	60	2	62	-	44	-	0.709677
NA/WA	RM	60	3	48	-	53	-	1.10417
NA/WA	RM	60	4	42	-	35	-	0.833333
SA/SA	RM	60	1	118	-	152	-	1.28814
SA/SA	RM	60	1	126	-	121	-	0.960317
SA/SA	RM	60	3	109	-	112	-	1.02752
SA/SA	RM	60	4	105	-	119	-	1.13333
SA/WE	RM	60	1	145	-	143	-	0.986207
SA/WE	RM	60	2	109	-	91	-	0.834862
SA/WE	RM	60	3	122	-	88	-	0.721311
SA/WE	RM	60	4	176	-	79	-	0.448864
WA/WE	RM	60	4	131	-	138	-	1.05344
WA/WE	RM	60	2	121	-	92	-	0.760331
WA/WE	RM	60	3	89	-	109	-	1.22472
WA/WE	RM	60	4	126	-	115	-	0.912698
SA/WA	RM	60	1	70	-	74	-	1.05714
SA/WA	RM	60	2	147	-	110	-	0.748299
SA/WA	RM	60	3	102	-	151	-	1.48039
SA/WA	RM	60	4	106	-	116	-	1.09434
NA/WE	RM	60	1	98	-	94	-	0.959184
NA/WE	RM	60	2	123	-	119	-	0.96748
NA/WE	RM	60	3	102	-	82	-	0.803922
NA/WE	RM	60	4	97	-	87	-	0.896907
SA/NA	RM	60	1	96	-	81	-	0.84375
SA/NA	RM	60	2	165	-	121	-	0.733333
SA/NA	RM	60	3	122	-	62	-	0.508197
SA/NA	RM	60	4	115	-	123	-	1.06957
NA/NA	HU	60	1	110	115	-	1.04545	-
NA/NA	HU	60	2	81	72	-	0.888889	-
NA/NA	HU	60	3	26	39	-	1.5	-
NA/NA	HU	60	4	75	56	-	0.746667	-
WA/WE	HU	60	1	64	54	-	0.84375	-
WA/WE	HU	60	2	101	79	-	0.782178	-
WA/WE	HU	60	3	44	27	-	0.613636	-
WA/WE	HU	60	3	83	81	-	0.975904	-
NA/WE	HU	60	1	54	64	-	1.18519	-
NA/WE	HU	60	2	91	82	-	0.901099	-
NA/WE	HU	60	3	20	32	-	1.6	-
NA/WE	HU	60	4	104	95	-	0.913462	-
NA/WA	HU	60	1	22	37	-	1.68182	-
NA/WA	HU	60	1	19	37	-	1.94737	-
NA/WA	HU	60	3	73	49	-	0.671233	-
NA/WA	HU	60	4	113	104	-	0.920354	-
SA/WE	HU	60	1	109	54	-	0.495413	-
SA/WE	HU	60	2	91	63	-	0.692308	-
SA/WE	HU	60	3	83	69	-	0.831325	-
SA/WE	HU	60	4	49	47	-	0.959184	-
SA/NA	HU	60	1	97	101	-	1.04124	-
SA/NA	HU	60	2	165	157	-	0.951515	-
SA/NA	HU	60	3	14	27	-	1.92857	-
SA/NA	HU	60	4	125	79	-	0.632	-
