# Supplementary material for: Genome instability footprint under rapamycin and hydroxyurea treatments
Source: PLoS Genet. 2023 Nov 6;19(11):e1011012. doi: 10.1371/journal.pgen.1011012 (PMC10653606; doi:10.1371/journal.pgen.1011012)
Supplement: S4 Table — (XLSX) [file pgen.1011012.s004.xlsx]

## Sheet: Sheet1
strain	evolved_condition	single-cell bottleneck	replicate	CFU_on_YPD	cell counting by hemocytometer					Cell_count_mean	CFU_transformed	Cell_count_transformed	CFU/cellCount
					squareA	squareB	squareC	squareD	squareE
WE/WE	ancestor	0	1	92	269	293	242	245	220	253.8	1840000	6345000	0.289992
WE/WE	ancestor	0	2	101	281	235	210	252	212	238	2020000	5950000	0.339496
WE/WE	ancestor	0	3	160	278	242	241	238	245	248.8	3200000	6220000	0.514469
WE/WE	ancestor	0	4	183	266	228	253	274	248	253.8	3660000	6345000	0.576832
WA/WA	ancestor	0	1	154	128	120	164	140	125	135.4	3080000	3385000	0.909897
WA/WA	ancestor	0	2	164	101	126	111	126	123	117.4	3280000	2935000	1.11755
WA/WA	ancestor	0	3	113	150	113	151	163	135	142.4	2260000	3560000	0.634831
WA/WA	ancestor	0	4	156	182	173	150	149	151	161	3120000	4025000	0.775155
NA/NA	ancestor	0	1	114	167	184	169	160	162	168.4	2280000	4210000	0.541568
NA/NA	ancestor	0	2	125	165	149	179	181	169	168.6	2500000	4215000	0.59312
NA/NA	ancestor	0	3	138	175	180	164	183	186	177.6	2760000	4440000	0.621622
NA/NA	ancestor	0	4	146	148	183	170	180	178	171.8	2920000	4295000	0.67986
SA/SA	ancestor	0	1	137	240	216	219	245	229	229.8	2740000	5745000	0.476936
SA/SA	ancestor	0	2	172	208	242	230	218	262	232	3440000	5800000	0.593103
SA/SA	ancestor	0	3	183	244	252	269	263	235	252.6	3660000	6315000	0.579572
SA/SA	ancestor	0	4	190	262	275	253	248	254	258.4	3800000	6.46e+06	0.588235
WA/WE	ancestor	0	1	178	213	233	232	212	280	234	3560000	5850000	0.608547
WA/WE	ancestor	0	2	101	155	164	190	201	169	175.8	2020000	4395000	0.459613
WA/WE	ancestor	0	3	95	192	208	183	172	187	188.4	1900000	4710000	0.403397
WA/WE	ancestor	0	4	127	211	215	213	222	212	214.6	2540000	5365000	0.473439
NA/WE	ancestor	0	1	156	220	223	220	252	251	233.2	3120000	5.83e+06	0.535163
NA/WE	ancestor	0	2	139	212	199	190	194	203	199.6	2780000	4990000	0.557114
NA/WA	ancestor	0	1	147	263	230	268	228	258	249.4	2940000	6235000	0.471532
NA/WA	ancestor	0	2	107	183	162	178	194	186	180.6	2140000	4515000	0.473976
NA/WA	ancestor	0	3	92	201	177	219	178	201	195.2	1840000	4.88e+06	0.377049
NA/WA	ancestor	0	4	94	231	202	220	238	228	223.8	1880000	5595000	0.336014
SA/WE	ancestor	0	1	123	177	236	213	225	215	213.2	2460000	5.33e+06	0.461538
SA/WE	ancestor	0	2	149	272	273	267	280	248	268	2980000	6700000	0.444776
SA/WE	ancestor	0	3	150	258	263	277	258	280	267.2	3000000	6680000	0.449102
SA/WE	ancestor	0	4	179	247	250	255	267	248	253.4	3580000	6335000	0.565114
SA/WA	ancestor	0	1	215	299	279	281	290	239	277.6	4300000	6940000	0.619597
SA/WA	ancestor	0	2	150	197	200	178	205	193	194.6	3000000	4865000	0.61665
SA/WA	ancestor	0	3	199	281	300	262	279	307	285.8	3980000	7145000	0.557033
SA/WA	ancestor	0	4	184	249	263	294	300	285	278.2	3680000	6955000	0.529116
SA/NA	ancestor	0	1	173	214	205	188	209	224	208	3460000	5200000	0.665385
SA/NA	ancestor	0	2	176	189	199	277	239	233	227.4	3520000	5685000	0.619173
SA/NA	ancestor	0	3	202	254	276	252	259	266	261.4	4040000	6.535e+06	0.61821
SA/NA	ancestor	0	4	186	259	236	252	250	257	250.8	3720000	6270000	0.593301
WE/WE	YPD	120	1	140	263	232	236	250	231	242.4	2800000	6060000	0.462046
WE/WE	YPD	120	2	121	201	238	233	245	220	227.4	2420000	5685000	0.425682
WE/WE	YPD	120	3	119	194	170	190	208	210	194.4	2380000	4860000	0.489712
WE/WE	YPD	120	4	41	100	120	136	84	80	104	820000	2600000	0.315385
WA/WA	YPD	120	1	144	163	157	168	191	138	163.4	2880000	4085000	0.705018
WA/WA	YPD	120	2	108	161	112	119	134	124	130	2160000	3250000	0.664615
WA/WA	YPD	120	3	180	145	158	138	134	127	140.4	3600000	3510000	1.02564
WA/WA	YPD	120	4	167	169	169	183	172	178	174.2	3340000	4.355e+06	0.766935
NA/NA	YPD	120	1	116	159	168	168	127	160	156.4	2320000	3910000	0.59335
NA/NA	YPD	120	2	154	209	210	168	165	155	181.4	3080000	4535000	0.679162
NA/NA	YPD	120	4	93	159	161	158	143	165	157.2	1860000	3.93e+06	0.473282
SA/SA	YPD	120	1	190	172	174	140	172	163	164.2	3800000	4.105e+06	0.9257
SA/SA	YPD	120	2	274	208	209	228	235	214	218.8	5480000	5470000	1.00183
SA/SA	YPD	120	3	223	212	227	211	212	210	214.4	4460000	5360000	0.83209
SA/SA	YPD	120	4	274	256	255	260	247	285	260.6	5480000	6.515e+06	0.841136
WA/WE	YPD	120	1	244	243	242	254	237	238	242.8	4880000	6070000	0.803954
WA/WE	YPD	120	2	233	246	231	208	203	207	219	4660000	5475000	0.851142
WA/WE	YPD	120	3	140	154	133	146	165	175	154.6	2800000	3865000	0.72445
WA/WE	YPD	120	4	241	215	220	207	205	234	216.2	4820000	5.405e+06	0.891767
NA/WE	YPD	120	1	197	231	206	195	197	219	209.6	3940000	5240000	0.751908
NA/WE	YPD	120	2	190	204	246	242	231	197	224	3800000	5600000	0.678571
NA/WE	YPD	120	3	167	187	171	199	193	213	192.6	3340000	4815000	0.693666
NA/WA	YPD	120	1	281	287	278	302	264	269	280	5620000	7000000	0.802857
NA/WA	YPD	120	2	230	212	186	203	229	232	212.4	4600000	5310000	0.86629
NA/WA	YPD	120	3	205	176	178	196	214	209	194.6	4100000	4865000	0.842754
NA/WA	YPD	120	4	253	220	238	212	200	202	214.4	5060000	5360000	0.94403
SA/WE	YPD	120	1	176	145	150	118	134	126	134.6	3520000	3365000	1.04606
SA/WE	YPD	120	2	208	216	217	256	203	232	224.8	4160000	5620000	0.740214
SA/WE	YPD	120	3	249	287	304	285	280	279	287	4980000	7175000	0.694077
SA/WE	YPD	120	4	265	322	272	297	307	287	297	5300000	7425000	0.713805
SA/WA	YPD	120	1	285	265	254	268	262	288	267.4	5700000	6685000	0.852655
SA/WA	YPD	120	2	201	249	232	245	244	226	239.2	4020000	5.98e+06	0.672241
SA/WA	YPD	120	3	210	254	248	230	228	243	240.6	4200000	6015000	0.698254
SA/WA	YPD	120	4	127	143	143	159	148	130	144.6	2540000	3615000	0.702628
SA/NA	YPD	120	1	165	151	147	183	158	174	162.6	3300000	4065000	0.811808
SA/NA	YPD	120	2	172	167	144	165	159	200	167	3440000	4175000	0.823952
SA/NA	YPD	120	3	129	149	169	161	185	157	164.2	2580000	4.105e+06	0.628502
SA/NA	YPD	120	4	201	184	205	222	211	224	209.2	4020000	5.23e+06	0.768642
