# Supplementary material for: Genome instability footprint under rapamycin and hydroxyurea treatments
Source: PLoS Genet. 2023 Nov 6;19(11):e1011012. doi: 10.1371/journal.pgen.1011012 (PMC10653606; doi:10.1371/journal.pgen.1011012)
Supplement: S5 Table — (XLSX) [file pgen.1011012.s005.xlsx]

## Sheet: Sheet1
strain	evolved_condition	single-cell bottleneck	replicate	type	chr	pos	ref	alt	mutated gene	mutation type	pos in the gene	pos in the protein	amino acid change	codon change
WA/WE	HU	60	1	SNV	chrIII_DBVPG6044	45815	A	G	YCL048W-A	missense_variant	136	46	T/A	Act/Gct
WA/WE	HU	60	1	SNV	chrIII_DBVPG6765	237578	C	T	YCR068W	synonymous_variant	1488	496	T	acC/acT
WA/WE	HU	60	1	SNV	chrII_DBVPG6044	663148	C	T	YBR222C	missense_variant	1580	527	R/K	aGa/aAa
WA/WE	HU	60	1	SNV	chrII_DBVPG6765	510417	T	A	YBR141C	missense_variant	674	225	K/I	aAa/aTa
WA/WE	HU	60	1	SNV	chrII_DBVPG6765	525579	A	C	YBR150C	missense_variant	1954	652	L/V	Ttg/Gtg
WA/WE	HU	60	1	SNV	chrIV_DBVPG6044	653207	A	C	YDR106W	missense_variant	109	37	N/H	Aat/Cat
WA/WE	HU	60	1	SNV	chrIV_DBVPG6044	1452452	T	C	na	na	na	na	na	na
WA/WE	HU	60	1	SNV	chrIX_DBVPG6044	50525	A	T	YIL152W	missense_variant	128	43	Q/L	cAa/cTa
WA/WE	HU	60	1	SNV	chrVIII_DBVPG6044	39114	T	C	YHL030W	missense_variant	2494	832	C/R	Tgc/Cgc
WA/WE	HU	60	1	SNV	chrVIII_DBVPG6044	418873	A	T	YHR165C	synonymous_variant	6750	2250	T	acT/acA
WA/WE	HU	60	1	SNV	chrVIII_DBVPG6765	459216	T	G	na	na	na	na	na	na
WA/WE	HU	60	1	SNV	chrVIII_DBVPG6765	479895	A	G	YHR191C	missense_variant	143	48	L/P	cTg/cCg
WA/WE	HU	60	1	SNV	chrVII_DBVPG6044	513674	A	T	na	na	na	na	na	na
WA/WE	HU	60	1	SNV	chrVII_DBVPG6765	549972	G	A	YGR032W	missense_variant	4778	1593	G/D	gGt/gAt
WA/WE	HU	60	1	SNV	chrVII_DBVPG6765	800350	C	T	YGR162W	missense_variant	1693	565	P/S	Cca/Tca
WA/WE	HU	60	1	SNV	chrVII_DBVPG6765	857792	G	T	YGR192C	missense_variant	565	189	P/T	Cca/Aca
WA/WE	HU	60	1	SNV	chrVII_DBVPG6765	932497	G	A	na	na	na	na	na	na
WA/WE	HU	60	1	SNV	chrV_DBVPG6044	316423	G	C	na	na	na	na	na	na
WA/WE	HU	60	1	SNV	chrXII_DBVPG6765	774389	C	T	na	na	na	na	na	na
WA/WE	HU	60	1	SNV	chrXII_DBVPG6765	923638	G	T	YLR423C	missense_variant	283	95	Q/K	Caa/Aaa
WA/WE	HU	60	1	SNV	chrXI_DBVPG6044	644033	G	A	na	na	na	na	na	na
WA/WE	HU	60	1	SNV	chrXI_DBVPG6765	140056	C	G	YKL165C	synonymous_variant	780	260	A	gcG/gcC
WA/WE	HU	60	1	SNV	chrXVI_DBVPG6044	412493	A	C	YPL075W	missense_variant	858	286	K/N	aaA/aaC
WA/WE	HU	60	1	SNV	chrXVI_DBVPG6044	507553	G	A	YPL019C	missense_variant	2056	686	L/F	Ctt/Ttt
WA/WE	HU	60	1	SNV	chrXVI_DBVPG6044	530736	T	G	YPL009C	missense_variant	813	271	E/D	gaA/gaC
WA/WE	HU	60	1	SNV	chrXVI_DBVPG6044	628680	A	T	YPR032W	synonymous_variant	1650	550	A	gcA/gcT
WA/WE	HU	60	1	SNV	chrXVI_DBVPG6765	242790	C	A	na	na	na	na	na	na
WA/WE	HU	60	1	SNV	chrXVI_DBVPG6765	515422	T	G	na	na	na	na	na	na
WA/WE	HU	60	2	SNV	chrII_DBVPG6765	100317	A	G	YBL058W	missense_variant	1085	362	E/G	gAa/gGa
WA/WE	HU	60	2	SNV	chrII_DBVPG6765	232211	G	A	YBR007C	synonymous_variant	633	211	F	ttC/ttT
WA/WE	HU	60	2	SNV	chrIV_DBVPG6044	1267597	G	A	na	na	na	na	na	na
WA/WE	HU	60	2	SNV	chrVIII_DBVPG6765	136679	C	T	na	na	na	na	na	na
WA/WE	HU	60	2	SNV	chrVII_DBVPG6765	752716	C	T	na	na	na	na	na	na
WA/WE	HU	60	2	SNV	chrVII_DBVPG6765	883062	C	T	YGR204W	synonymous_variant	2547	849	A	gcC/gcT
WA/WE	HU	60	2	SNV	chrV_DBVPG6044	417497	G	A	YER127W	synonymous_variant	348	116	K	aaG/aaA
WA/WE	HU	60	2	SNV	chrV_DBVPG6765	453041	A	C	na	na	na	na	na	na
WA/WE	HU	60	2	SNV	chrXIII_DBVPG6044	454872	T	C	na	na	na	na	na	na
WA/WE	HU	60	2	SNV	chrXIII_DBVPG6044	538540	C	T	YMR153W	stop_gained	985	329	Q/*	Caa/Taa
WA/WE	HU	60	2	SNV	chrXIII_DBVPG6044	696018	G	A	YMR227C	stop_gained	1723	575	Q/*	Cag/Tag
WA/WE	HU	60	2	SNV	chrXII_DBVPG6044	258047	G	A	YLR069C	missense_variant	983	328	A/V	gCa/gTa
WA/WE	HU	60	2	SNV	chrXII_DBVPG6044	867954	G	A	na	na	na	na	na	na
WA/WE	HU	60	2	SNV	chrXIV_DBVPG6044	160931	T	A	YNL257C	stop_gained	2800	934	R/*	Aga/Tga
WA/WE	HU	60	2	SNV	chrXIV_DBVPG6765	290584	C	T	YNL178W	missense_variant	416	139	S/F	tCc/tTc
WA/WE	HU	60	2	SNV	chrXI_DBVPG6044	526263	G	A	YKR034W	synonymous_variant	117	39	T	acG/acA
WA/WE	HU	60	2	SNV	chrXI_DBVPG6765	289054	C	T	YKL078W	missense_variant	208	70	R/W	Cgg/Tgg
WA/WE	HU	60	2	SNV	chrXVI_DBVPG6765	222755	G	A	YPL171C	missense_variant	938	313	A/V	gCc/gTc
WA/WE	HU	60	2	SNV	chrXV_DBVPG6044	100112	T	G	YOL105C	synonymous_variant	390	130	V	gtA/gtC
WA/WE	HU	60	2	SNV	chrXV_DBVPG6044	301202	G	A	na	na	na	na	na	na
WA/WE	HU	60	2	SNV	chrXV_DBVPG6765	526932	G	A	YOR116C	missense_variant	887	296	S/L	tCg/tTg
WA/WE	HU	60	2	SNV	chrXV_DBVPG6765	617343	C	T	YOR162C	missense_variant	2416	806	D/N	Gat/Aat
WA/WE	HU	60	2	SNV	chrX_DBVPG6044	597253	G	A	YJR096W	missense_variant	118	40	G/S	Ggc/Agc
WA/WE	HU	60	2	SNV	chrX_DBVPG6044	635319	G	A	na	na	na	na	na	na
WA/WE	HU	60	2	SNV	chrX_DBVPG6765	536064	G	A	na	na	na	na	na	na
WA/WE	HU	60	2	SNV	chrX_DBVPG6765	706324	G	A	YJR151C	missense_variant	2494	832	P/S	Cct/Tct
WA/WE	HU	60	3	SNV	chrIII_DBVPG6765	108099	G	A	YCL005W	missense_variant	487	163	E/K	Gag/Aag
WA/WE	HU	60	3	SNV	chrIII_DBVPG6765	205961	G	T	YCR044C	synonymous_variant	915	305	T	acC/acA
WA/WE	HU	60	3	SNV	chrII_DBVPG6044	358260	T	G	na	na	na	na	na	na
WA/WE	HU	60	3	SNV	chrIV_DBVPG6044	414649	T	G	YDL024C	missense_variant	225	75	R/S	agA/agC
WA/WE	HU	60	3	SNV	chrIV_DBVPG6044	573373	A	C	YDR066C	missense_variant	582	194	C/W	tgT/tgG
WA/WE	HU	60	3	SNV	chrIV_DBVPG6765	209896	A	T	YDL140C	missense_variant	1582	528	L/M	Ttg/Atg
WA/WE	HU	60	3	SNV	chrIV_DBVPG6765	388052	T	A	YDL039C	missense_variant	703	235	T/S	Act/Tct
WA/WE	HU	60	3	SNV	chrIV_DBVPG6765	388067	T	A	YDL039C	missense_variant	688	230	T/S	Act/Tct
WA/WE	HU	60	3	SNV	chrIV_DBVPG6765	388082	T	A	YDL039C	missense_variant	673	225	T/S	Act/Tct
WA/WE	HU	60	3	SNV	chrIX_DBVPG6044	231264	C	A	YIL063C	stop_gained	208	70	E/*	Gaa/Taa
WA/WE	HU	60	3	SNV	chrIX_DBVPG6044	383074	T	A	YIR019C	synonymous_variant	1815	605	V	gtA/gtT
WA/WE	HU	60	3	SNV	chrVII_DBVPG6044	246705	C	T	YGL137W	missense_variant	614	205	S/L	tCg/tTg
WA/WE	HU	60	3	SNV	chrVII_DBVPG6765	255632	A	G	YGL135W	missense_variant	530	177	D/G	gAc/gGc
WA/WE	HU	60	3	SNV	chrVII_DBVPG6765	331158	A	G	na	na	na	na	na	na
WA/WE	HU	60	3	SNV	chrVII_DBVPG6765	853490	T	C	na	na	na	na	na	na
WA/WE	HU	60	3	SNV	chrXIV_DBVPG6044	620565	G	A	na	na	na	na	na	na
WA/WE	HU	60	3	SNV	chrXIV_DBVPG6044	697930	A	C	YNR044W	missense_variant	818	273	K/T	aAa/aCa
WA/WE	HU	60	3	SNV	chrXIV_DBVPG6765	325271	A	C	na	na	na	na	na	na
WA/WE	HU	60	3	SNV	chrXIV_DBVPG6765	446649	G	A	YNL088W	missense_variant	1390	464	V/I	Gtt/Att
WA/WE	HU	60	3	SNV	chrXI_DBVPG6044	536526	A	T	na	na	na	na	na	na
WA/WE	HU	60	3	SNV	chrXVI_DBVPG6044	142278	C	T	YPL214C	missense_variant	716	239	C/Y	tGc/tAc
WA/WE	HU	60	3	SNV	chrXVI_DBVPG6044	357794	C	T	YPL103C	missense_variant	412	138	E/K	Gaa/Aaa
WA/WE	HU	60	3	SNV	chrXVI_DBVPG6044	405343	C	T	na	na	na	na	na	na
WA/WE	HU	60	3	SNV	chrXV_DBVPG6044	623917	T	G	na	na	na	na	na	na
WA/WE	HU	60	3	SNV	chrXV_DBVPG6765	195743	T	A	YOL061W	missense_variant	934	312	S/T	Tct/Act
WA/WE	HU	60	3	SNV	chrXV_DBVPG6765	487206	G	C	na	na	na	na	na	na
WA/WE	HU	60	3	SNV	chrXV_DBVPG6765	748188	A	G	na	na	na	na	na	na
WA/WE	HU	60	3	SNV	chrXV_DBVPG6765	768427	A	C	YOR243C	missense_variant	1583	528	V/G	gTc/gGc
WA/WE	HU	60	3	SNV	chrXV_DBVPG6765	769061	C	T	YOR243C	missense_variant	949	317	G/S	Ggc/Agc
WA/WE	HU	60	3	SNV	chrX_DBVPG6044	283113	T	C	YJL080C	missense_variant	1909	637	M/V	Atg/Gtg
WA/WE	HU	60	3	SNV	chrX_DBVPG6044	492304	T	C	YJR039W	missense_variant	3089	1030	V/A	gTg/gCg
WA/WE	HU	60	4	SNV	chrII_DBVPG6044	600249	C	T	na	na	na	na	na	na
WA/WE	HU	60	4	SNV	chrII_DBVPG6765	497602	T	G	YBR138C	missense_variant	784	262	K/Q	Aaa/Caa
WA/WE	HU	60	4	SNV	chrIV_DBVPG6765	206623	A	G	YDL140C	missense_variant	4855	1619	Y/H	Tac/Cac
WA/WE	HU	60	4	SNV	chrIV_DBVPG6765	749858	C	T	YDR150W	synonymous_variant	4071	1357	H	caC/caT
WA/WE	HU	60	4	SNV	chrIV_DBVPG6765	749930	C	T	YDR150W	synonymous_variant	4143	1381	V	gtC/gtT
WA/WE	HU	60	4	SNV	chrIV_DBVPG6765	749977	A	T	YDR150W	missense_variant	4190	1397	Y/F	tAc/tTc
WA/WE	HU	60	4	SNV	chrIV_DBVPG6765	749984	A	C	YDR150W	missense_variant	4197	1399	E/D	gaA/gaC
WA/WE	HU	60	4	SNV	chrVIII_DBVPG6765	181062	G	C	YHR042W	synonymous_variant	1044	348	T	acG/acC
WA/WE	HU	60	4	SNV	chrVII_DBVPG6044	217692	A	C	YGL150C	missense_variant	3908	1303	F/C	tTc/tGc
WA/WE	HU	60	4	SNV	chrVII_DBVPG6765	521681	T	G	YGR014W	missense_variant	1666	556	S/A	Tct/Gct
WA/WE	HU	60	4	SNV	chrV_DBVPG6044	338517	T	A	na	na	na	na	na	na
WA/WE	HU	60	4	SNV	chrXIII_DBVPG6044	275668	G	A	YMR012W	missense_variant	1201	401	A/T	Gct/Act
WA/WE	HU	60	4	SNV	chrXII_DBVPG6765	70307	G	T	YLL029W	stop_gained	187	63	E/*	Gaa/Taa
WA/WE	HU	60	4	SNV	chrXIV_DBVPG6765	354061	C	T	na	na	na	na	na	na
WA/WE	HU	60	4	SNV	chrXI_DBVPG6765	594425	G	A	YKR082W	missense_variant	2344	782	D/N	Gat/Aat
WA/WE	HU	60	4	SNV	chrXVI_DBVPG6044	853540	G	A	YPR161C	missense_variant	689	230	P/L	cCt/cTt
WA/WE	HU	60	4	SNV	chrXVI_DBVPG6765	327392	A	C	YPL116W	missense_variant	1475	492	D/A	gAt/gCt
WA/WE	HU	60	4	SNV	chrXV_DBVPG6765	612027	T	C	YOR160W	synonymous_variant	427	143	L	Tta/Cta
WA/WE	RM	60	1	SNV	chrXII_DBVPG6765	545538	G	T	YLR223C	missense_variant	1405	469	Q/K	Cag/Aag
WA/WE	RM	60	1	SNV	chrXIV_DBVPG6044	35487	G	A	YNL321W	missense_variant	2593	865	A/T	Gct/Act
WA/WE	RM	60	1	SNV	chrXI_DBVPG6765	222161	G	A	YKL116C	synonymous_variant	690	230	P	ccC/ccT
WA/WE	RM	60	2	SNV	chrIII_DBVPG6044	283847	C	T	YCR093W	synonymous_variant	4884	1628	F	ttC/ttT
WA/WE	RM	60	2	SNV	chrIV_DBVPG6765	942074	A	C	YDR251W	missense_variant	2420	807	D/A	gAt/gCt
WA/WE	RM	60	2	SNV	chrVII_DBVPG6765	140473	A	G	na	na	na	na	na	na
WA/WE	RM	60	2	SNV	chrVII_DBVPG6765	755504	T	C	YGR140W	synonymous_variant	2094	698	G	ggT/ggC
WA/WE	RM	60	3	SNV	chrIII_DBVPG6044	187838	C	T	YCR033W	missense_variant	3152	1051	T/I	aCa/aTa
WA/WE	RM	60	3	SNV	chrIV_DBVPG6044	1144430	G	T	YDR350C	missense_variant	1893	631	F/L	ttC/ttA
WA/WE	RM	60	3	SNV	chrV_DBVPG6765	547366	C	G	YER177W	missense_variant	257	86	S/W	tCg/tGg
WA/WE	RM	60	3	SNV	chrXI_DBVPG6044	524433	T	G	YKR031C	missense_variant	1205	402	K/T	aAa/aCa
WA/WE	RM	60	4	SNV	chrIV_DBVPG6765	267553	G	A	YDL109C	missense_variant	527	176	T/I	aCc/aTc
WA/WE	RM	60	4	SNV	chrXII_DBVPG6044	119065	G	T	YLL011W	missense_variant	630	210	K/N	aaG/aaT
WA/WE	YPD	120	1	SNV	chrIII_DBVPG6765	78294	T	A	na	na	na	na	na	na
WA/WE	YPD	120	1	SNV	chrII_DBVPG6044	626420	C	A	YBR203W	stop_gained	1301	434	S/*	tCg/tAg
WA/WE	YPD	120	1	SNV	chrII_DBVPG6765	206256	A	T	YBL005W	synonymous_variant	1029	343	I	atA/atT
WA/WE	YPD	120	1	SNV	chrIV_DBVPG6044	1054841	C	A	YDR312W	missense_variant	627	209	D/E	gaC/gaA
WA/WE	YPD	120	1	SNV	chrIV_DBVPG6044	1246553	T	G	YDR407C	synonymous_variant	3564	1188	I	atA/atC
WA/WE	YPD	120	1	SNV	chrIX_DBVPG6044	382931	G	A	YIR019C	missense_variant	1958	653	S/F	tCt/tTt
WA/WE	YPD	120	1	SNV	chrIX_DBVPG6765	91109	T	C	YIL130W	synonymous_variant	2577	859	N	aaT/aaC
WA/WE	YPD	120	1	SNV	chrVIII_DBVPG6765	441086	G	A	na	na	na	na	na	na
WA/WE	YPD	120	1	SNV	chrVII_DBVPG6044	710444	G	T	YGR116W	missense_variant	433	145	D/Y	Gat/Tat
WA/WE	YPD	120	1	SNV	chrVII_DBVPG6765	620442	A	C	YGR072W	synonymous_variant	772	258	R	Agg/Cgg
WA/WE	YPD	120	1	SNV	chrXIII_DBVPG6044	166192	G	A	YML051W	synonymous_variant	132	44	S	tcG/tcA
WA/WE	YPD	120	1	SNV	chrXIII_DBVPG6044	328446	C	T	YMR037C	missense_variant	1739	580	R/Q	cGg/cAg
WA/WE	YPD	120	1	SNV	chrXIII_DBVPG6044	637303	C	T	YMR199W	missense_variant	1250	417	S/L	tCg/tTg
WA/WE	YPD	120	1	SNV	chrXIII_DBVPG6044	730786	A	G	na	na	na	na	na	na
WA/WE	YPD	120	1	SNV	chrXII_DBVPG6044	784553	A	C	YLR347C	missense_variant	146	49	I/S	aTc/aGc
WA/WE	YPD	120	1	SNV	chrXII_DBVPG6765	64719	C	T	YLL032C	missense_variant	686	229	R/K	aGg/aAg
WA/WE	YPD	120	1	SNV	chrXII_DBVPG6765	504230	G	T	YLR195C	missense_variant	510	170	F/L	ttC/ttA
WA/WE	YPD	120	1	SNV	chrXIV_DBVPG6044	103837	G	T	na	na	na	na	na	na
WA/WE	YPD	120	1	SNV	chrXVI_DBVPG6765	63199	C	T	YPL256C	missense_variant	30	10	M/I	atG/atA
WA/WE	YPD	120	1	SNV	chrXV_DBVPG6044	963328	C	A	YOR353C	synonymous_variant	855	285	V	gtG/gtT
WA/WE	YPD	120	1	SNV	chrX_DBVPG6044	480113	G	T	YJR033C	synonymous_variant	1617	539	I	atC/atA
WA/WE	YPD	120	2	SNV	chrIII_DBVPG6044	197155	A	T	YCR038C	synonymous_variant	504	168	T	acT/acA
WA/WE	YPD	120	2	SNV	chrII_DBVPG6044	312419	G	T	YBR040W	missense_variant	668	223	R/I	aGa/aTa
WA/WE	YPD	120	2	SNV	chrVII_DBVPG6765	784766	C	A	na	na	na	na	na	na
WA/WE	YPD	120	2	SNV	chrVII_DBVPG6765	892641	T	C	YGR212W	synonymous_variant	1032	344	S	tcT/tcC
WA/WE	YPD	120	2	SNV	chrVI_DBVPG6044	183987	C	A	na	na	na	na	na	na
WA/WE	YPD	120	2	SNV	chrVI_DBVPG6765	89632	A	G	YFL014W	missense_variant	148	50	K/E	Aag/Gag
WA/WE	YPD	120	2	SNV	chrXII_DBVPG6044	278042	G	T	YLR082C	missense_variant	648	216	N/K	aaC/aaA
WA/WE	YPD	120	2	SNV	chrXII_DBVPG6765	1004560	G	C	YLR459W	synonymous_variant	1086	362	L	ctG/ctC
WA/WE	YPD	120	2	SNV	chrXVI_DBVPG6044	903748	G	T	YPR189W	missense_variant	2983	995	A/S	Gcc/Tcc
WA/WE	YPD	120	2	SNV	chrXVI_DBVPG6765	190726	C	T	YPL187W	stop_gained	484	162	Q/*	Caa/Taa
WA/WE	YPD	120	2	SNV	chrXV_DBVPG6044	585786	C	A	YOR149C	missense_variant	935	312	R/L	cGa/cTa
WA/WE	YPD	120	2	SNV	chrXV_DBVPG6765	209135	T	G	na	na	na	na	na	na
WA/WE	YPD	120	2	SNV	chrX_DBVPG6044	30235	G	A	YJL212C	missense_variant	581	194	A/V	gCt/gTt
WA/WE	YPD	120	3	SNV	chrII_DBVPG6044	129149	G	A	YBL051C	synonymous_variant	906	302	D	gaC/gaT
WA/WE	YPD	120	3	SNV	chrIX_DBVPG6765	370545	G	A	YIR019C	synonymous_variant	912	304	T	acC/acT
WA/WE	YPD	120	3	SNV	chrV_DBVPG6044	530725	C	A	YER172C	missense_variant	2224	742	V/L	Gtg/Ttg
WA/WE	YPD	120	3	SNV	chrV_DBVPG6765	235897	A	T	YER038C	missense_variant	625	209	Y/N	Tac/Aac
WA/WE	YPD	120	3	SNV	chrV_DBVPG6765	484170	G	T	YER155C	synonymous_variant	6270	2090	L	ctC/ctA
WA/WE	YPD	120	3	SNV	chrXII_DBVPG6044	716780	C	A	na	na	na	na	na	na
WA/WE	YPD	120	3	SNV	chrXII_DBVPG6044	816033	C	A	YLR368W	missense_variant	207	69	N/K	aaC/aaA
WA/WE	YPD	120	3	SNV	chrXII_DBVPG6765	94407	G	T	na	na	na	na	na	na
WA/WE	YPD	120	3	SNV	chrXI_DBVPG6044	202585	C	A	YKL132C	missense_variant	849	283	L/F	ttG/ttT
WA/WE	YPD	120	3	SNV	chrXVI_DBVPG6044	781631	C	A	YPR122W	missense_variant	60	20	S/R	agC/agA
WA/WE	YPD	120	3	SNV	chrXVI_DBVPG6765	604188	G	T	YPR025C	missense_variant	92	31	A/D	gCt/gAt
WA/WE	YPD	120	3	SNV	chrXV_DBVPG6044	826855	G	A	YOR290C	synonymous_variant	2688	896	G	ggC/ggT
WA/WE	YPD	120	3	SNV	chrXV_DBVPG6765	980272	A	G	na	na	na	na	na	na
WA/WE	YPD	120	3	SNV	chrXV_DBVPG6765	1040731	C	A	YOR386W	missense_variant	669	223	D/E	gaC/gaA
WA/WE	YPD	120	3	SNV	chrX_DBVPG6044	240691	G	A	YJL098W	missense_variant	2782	928	V/I	Gta/Ata
WA/WE	YPD	120	3	SNV	chrX_DBVPG6765	535700	G	A	na	na	na	na	na	na
WA/WE	YPD	120	4	SNV	chrII_DBVPG6044	141469	G	C	na	na	na	na	na	na
WA/WE	YPD	120	4	SNV	chrII_DBVPG6044	573663	G	A	YBR170C	missense_variant	388	130	P/S	Cct/Tct
WA/WE	YPD	120	4	SNV	chrII_DBVPG6765	512139	C	A	YBR142W	missense_variant	771	257	D/E	gaC/gaA
WA/WE	YPD	120	4	SNV	chrIV_DBVPG6044	1425948	A	C	YDR507C	synonymous_variant	1341	447	S	tcT/tcG
WA/WE	YPD	120	4	SNV	chrIV_DBVPG6765	241982	G	A	YDL124W	synonymous_variant	849	283	K	aaG/aaA
WA/WE	YPD	120	4	SNV	chrIV_DBVPG6765	983760	C	T	na	na	na	na	na	na
WA/WE	YPD	120	4	SNV	chrI_DBVPG6765	68437	C	A	YAL034C	missense_variant	106	36	A/S	Gca/Tca
WA/WE	YPD	120	4	SNV	chrVII_DBVPG6044	842725	C	T	na	na	na	na	na	na
WA/WE	YPD	120	4	SNV	chrV_DBVPG6765	474427	G	T	YER149C	missense_variant	635	212	S/Y	tCt/tAt
WA/WE	YPD	120	4	SNV	chrXIII_DBVPG6044	105629	T	C	YML079W	synonymous_variant	585	195	A	gcT/gcC
WA/WE	YPD	120	4	SNV	chrXIII_DBVPG6765	635251	C	T	na	na	na	na	na	na
WA/WE	YPD	120	4	SNV	chrXIII_DBVPG6765	737754	T	C	YMR243C	missense_variant	1063	355	I/V	Ata/Gta
WA/WE	YPD	120	4	SNV	chrXIII_DBVPG6765	795707	C	T	YMR273C	missense_variant	920	307	S/N	aGt/aAt
WA/WE	YPD	120	4	SNV	chrXII_DBVPG6044	589936	C	A	YLR247C	missense_variant	3350	1117	R/I	aGa/aTa
WA/WE	YPD	120	4	SNV	chrXII_DBVPG6765	91107	G	A	YLL021W	synonymous_variant	1503	501	V	gtG/gtA
WA/WE	YPD	120	4	SNV	chrXII_DBVPG6765	242668	C	A	na	na	na	na	na	na
WA/WE	YPD	120	4	SNV	chrXI_DBVPG6044	130745	C	A	na	na	na	na	na	na
WA/WE	YPD	120	4	SNV	chrXI_DBVPG6044	428125	G	A	YKL015W	synonymous_variant	342	114	E	gaG/gaA
WA/WE	YPD	120	4	SNV	chrXI_DBVPG6765	318134	C	T	YKL064W	missense_variant	899	300	A/V	gCt/gTt
WA/WE	YPD	120	4	SNV	chrXVI_DBVPG6044	211033	C	T	YPL176C	missense_variant	407	136	R/Q	cGa/cAa
WA/WE	YPD	120	4	SNV	chrXVI_DBVPG6765	200320	C	T	YPL181W	synonymous_variant	240	80	L	ctC/ctT
WA/WE	YPD	120	4	SNV	chrXVI_DBVPG6765	889307	G	T	YPR190C	missense_variant	1712	571	T/K	aCg/aAg
WA/WE	YPD	120	4	SNV	chrXV_DBVPG6044	872159	C	A	YOR313C	start_lost	3	1	M/I	atG/atT
WA/WE	YPD	120	4	SNV	chrXV_DBVPG6765	797364	C	T	YOR264W	synonymous_variant	753	251	V	gtC/gtT
NA/WE	HU	60	1	SNV	chrII_DBVPG6765	147471	T	C	YBL033C	missense_variant	25	9	S/G	Agt/Ggt
NA/WE	HU	60	1	SNV	chrII_DBVPG6765	151285	C	T	YBL030C	missense_variant	514	172	G/S	Ggt/Agt
NA/WE	HU	60	1	SNV	chrII_DBVPG6765	645303	C	T	na	na	na	na	na	na
NA/WE	HU	60	1	SNV	chrII_YPS128	624046	C	G	YBR203W	synonymous_variant	1233	411	S	tcC/tcG
NA/WE	HU	60	1	SNV	chrIV_DBVPG6765	706354	A	C	YDR130C	missense_variant	432	144	N/K	aaT/aaG
NA/WE	HU	60	1	SNV	chrIV_YPS128	1264910	A	C	na	na	na	na	na	na
NA/WE	HU	60	1	SNV	chrIV_YPS128	1438384	A	G	YDR516C	missense_variant	737	246	I/T	aTt/aCt
NA/WE	HU	60	1	SNV	chrIX_DBVPG6765	257080	A	T	YIL041W	missense_variant	958	320	M/L	Atg/Ttg
NA/WE	HU	60	1	SNV	chrIX_YPS128	387098	A	G	YIR019C	synonymous_variant	1500	500	S	tcT/tcC
NA/WE	HU	60	1	SNV	chrIX_YPS128	387125	G	A	YIR019C	synonymous_variant	1473	491	T	acC/acT
NA/WE	HU	60	1	SNV	chrIX_YPS128	387138	A	G	YIR019C	missense_variant	1460	487	V/A	gTt/gCt
NA/WE	HU	60	1	SNV	chrI_YPS128	89272	C	T	YAL029C	missense_variant	502	168	G/S	Ggt/Agt
NA/WE	HU	60	1	SNV	chrVIII_DBVPG6765	247199	T	C	YHR077C	missense_variant	1403	468	N/S	aAc/aGc
NA/WE	HU	60	1	SNV	chrVIII_YPS128	46123	T	G	na	na	na	na	na	na
NA/WE	HU	60	1	SNV	chrVIII_YPS128	314973	T	C	YHR107C	missense_variant	735	245	I/M	atA/atG
NA/WE	HU	60	1	SNV	chrVII_DBVPG6765	967129	T	C	YGR250C	missense_variant	610	204	K/E	Aag/Gag
NA/WE	HU	60	1	SNV	chrVII_YPS128	474102	G	A	YGL008C	synonymous_variant	2334	778	F	ttC/ttT
NA/WE	HU	60	1	SNV	chrVII_YPS128	491348	C	T	na	na	na	na	na	na
NA/WE	HU	60	1	SNV	chrVII_YPS128	870282	A	G	YGR204W	synonymous_variant	174	58	A	gcA/gcG
NA/WE	HU	60	1	SNV	chrVII_YPS128	964401	C	T	na	na	na	na	na	na
NA/WE	HU	60	1	SNV	chrVI_DBVPG6765	27236	C	G	YFL044C	missense_variant	151	51	D/H	Gac/Cac
NA/WE	HU	60	1	SNV	chrV_DBVPG6765	330232	T	A	na	na	na	na	na	na
NA/WE	HU	60	1	SNV	chrV_DBVPG6765	343641	T	A	na	na	na	na	na	na
NA/WE	HU	60	1	SNV	chrV_YPS128	119405	G	T	na	na	na	na	na	na
NA/WE	HU	60	1	SNV	chrV_YPS128	251869	G	A	na	na	na	na	na	na
NA/WE	HU	60	1	SNV	chrXIII_DBVPG6765	415761	C	T	na	na	na	na	na	na
NA/WE	HU	60	1	SNV	chrXII_DBVPG6765	463746	A	C	na	na	na	na	na	na
NA/WE	HU	60	1	SNV	chrXII_DBVPG6765	940209	A	G	YLR430W	missense_variant	991	331	T/A	Aca/Gca
NA/WE	HU	60	1	SNV	chrXII_YPS128	60451	A	C	YLL040C	stop_gained	3833	1278	L/*	tTa/tGa
NA/WE	HU	60	1	SNV	chrXII_YPS128	704611	A	C	YLR301W	missense_variant	526	176	I/L	Att/Ctt
NA/WE	HU	60	1	SNV	chrXIV_DBVPG6765	39075	A	C	YNL313C	missense_variant	2341	781	C/G	Tgt/Ggt
NA/WE	HU	60	1	SNV	chrXIV_DBVPG6765	731440	C	T	YNR065C	synonymous_variant	3111	1037	S	tcG/tcA
NA/WE	HU	60	1	SNV	chrXIV_YPS128	490161	T	C	na	na	na	na	na	na
NA/WE	HU	60	1	SNV	chrXIV_YPS128	715692	C	T	YNR057C	synonymous_variant	660	220	A	gcG/gcA
NA/WE	HU	60	1	SNV	chrXIV_YPS128	754015	G	A	na	na	na	na	na	na
NA/WE	HU	60	1	SNV	chrXI_DBVPG6765	127194	C	G	na	na	na	na	na	na
NA/WE	HU	60	1	SNV	chrXVI_DBVPG6765	238148	T	G	na	na	na	na	na	na
NA/WE	HU	60	1	SNV	chrXVI_YPS128	546021	A	G	YPR001W	synonymous_variant	525	175	K	aaA/aaG
NA/WE	HU	60	1	SNV	chrXV_DBVPG6765	298801	G	A	na	na	na	na	na	na
NA/WE	HU	60	1	SNV	chrXV_DBVPG6765	950873	A	T	na	na	na	na	na	na
NA/WE	HU	60	1	SNV	chrXV_YPS128	471782	C	G	YOR076C	missense_variant	1210	404	E/Q	Gaa/Caa
NA/WE	HU	60	1	SNV	chrX_DBVPG6765	490946	T	G	na	na	na	na	na	na
NA/WE	HU	60	1	SNV	chrX_YPS128	41442	G	T	YJL207C	stop_gained	2495	832	S/*	tCa/tAa
NA/WE	HU	60	1	SNV	chrX_YPS128	75329	C	A	YJL187C	missense_variant	431	144	W/L	tGg/tTg
NA/WE	HU	60	1	SNV	chrX_YPS128	431494	T	C	na	na	na	na	na	na
NA/WE	HU	60	1	SNV	chrX_YPS128	569635	G	T	YJR090C	missense_variant	3231	1077	N/K	aaC/aaA
NA/WE	HU	60	2	SNV	chrIII_DBVPG6765	31765	A	G	YCL054W	missense_variant	710	237	E/G	gAa/gGa
NA/WE	HU	60	2	SNV	chrIII_YPS128	200758	A	T	YCR038C	synonymous_variant	504	168	T	acT/acA
NA/WE	HU	60	2	SNV	chrII_YPS128	486956	T	C	YBR128C	missense_variant	836	279	D/G	gAt/gGt
NA/WE	HU	60	2	SNV	chrII_YPS128	790554	C	T	YBR294W	missense_variant	1772	591	P/L	cCt/cTt
NA/WE	HU	60	2	SNV	chrIV_DBVPG6765	765492	T	G	YDR159W	stop_gained	2688	896	Y/*	taT/taG
NA/WE	HU	60	2	SNV	chrIV_DBVPG6765	961151	T	C	na	na	na	na	na	na
NA/WE	HU	60	2	SNV	chrIV_DBVPG6765	1449126	T	A	YDR523C	synonymous_variant	648	216	P	ccA/ccT
NA/WE	HU	60	2	SNV	chrIV_YPS128	218285	G	A	YDL135C	synonymous_variant	546	182	F	ttC/ttT
NA/WE	HU	60	2	SNV	chrVII_YPS128	695906	G	T	YGR113W	missense_variant	799	267	A/S	Gct/Tct
NA/WE	HU	60	2	SNV	chrVI_YPS128	190850	C	T	YFR016C	missense_variant	2927	976	G/E	gGa/gAa
NA/WE	HU	60	2	SNV	chrV_DBVPG6765	243729	T	A	YER042W	stop_gained	522	174	Y/*	taT/taA
NA/WE	HU	60	2	SNV	chrV_YPS128	275588	T	G	YER060W	synonymous_variant	492	164	S	tcT/tcG
NA/WE	HU	60	2	SNV	chrV_YPS128	406468	A	G	YER123W	missense_variant	1541	514	Y/C	tAc/tGc
NA/WE	HU	60	2	SNV	chrV_YPS128	406776	C	T	na	na	na	na	na	na
NA/WE	HU	60	2	SNV	chrXIII_DBVPG6765	212518	T	A	YML025C	missense_variant	780	260	Q/H	caA/caT
NA/WE	HU	60	2	SNV	chrXIII_DBVPG6765	386327	G	T	YMR066W	stop_gained	2665	889	E/*	Gaa/Taa
NA/WE	HU	60	2	SNV	chrXIII_YPS128	437553	T	A	YMR097C	missense_variant	160	54	M/L	Atg/Ttg
NA/WE	HU	60	2	SNV	chrXII_DBVPG6765	857258	C	A	YLR389C	missense_variant	1783	595	A/S	Gca/Tca
NA/WE	HU	60	2	SNV	chrXII_YPS128	138244	T	G	YLL006W	missense_variant	764	255	F/C	tTc/tGc
NA/WE	HU	60	2	SNV	chrXI_YPS128	215925	C	T	YKL121W	missense_variant	1279	427	H/Y	Cac/Tac
NA/WE	HU	60	2	SNV	chrXVI_YPS128	492699	C	A	YPL024W	missense_variant	125	42	A/D	gCt/gAt
NA/WE	HU	60	2	SNV	chrXV_DBVPG6765	363574	C	G	na	na	na	na	na	na
NA/WE	HU	60	2	SNV	chrX_DBVPG6765	56766	C	T	YJL204C	missense_variant	943	315	E/K	Gaa/Aaa
NA/WE	HU	60	2	SNV	chrX_DBVPG6765	365577	G	A	YJL041W	synonymous_variant	966	322	S	tcG/tcA
NA/WE	HU	60	2	SNV	chrX_DBVPG6765	480165	C	T	na	na	na	na	na	na
NA/WE	HU	60	3	SNV	chrII_DBVPG6765	416637	G	A	na	na	na	na	na	na
NA/WE	HU	60	3	SNV	chrII_YPS128	434098	T	G	YBR097W	missense_variant	3543	1181	N/K	aaT/aaG
NA/WE	HU	60	3	SNV	chrIV_DBVPG6765	284292	G	A	na	na	na	na	na	na
NA/WE	HU	60	3	SNV	chrIV_DBVPG6765	593180	C	A	na	na	na	na	na	na
NA/WE	HU	60	3	SNV	chrIV_DBVPG6765	1270701	A	G	YDR420W	synonymous_variant	2409	803	S	tcA/tcG
NA/WE	HU	60	3	SNV	chrIV_YPS128	173379	G	A	YDL159W	synonymous_variant	1368	456	S	tcG/tcA
NA/WE	HU	60	3	SNV	chrIV_YPS128	249202	G	C	YDL117W	synonymous_variant	1086	362	P	ccG/ccC
NA/WE	HU	60	3	SNV	chrIX_DBVPG6765	164278	T	G	YIL099W	missense_variant	534	178	D/E	gaT/gaG
NA/WE	HU	60	3	SNV	chrVII_DBVPG6765	127544	A	T	YGL197W	missense_variant	2353	785	T/S	Act/Tct
NA/WE	HU	60	3	SNV	chrVII_DBVPG6765	633031	T	C	YGR084C	synonymous_variant	480	160	V	gtA/gtG
NA/WE	HU	60	3	SNV	chrVI_YPS128	189364	T	G	na	na	na	na	na	na
NA/WE	HU	60	3	SNV	chrV_YPS128	148776	G	A	YEL004W	missense_variant	955	319	G/S	Ggt/Agt
NA/WE	HU	60	3	SNV	chrXIII_DBVPG6765	591861	G	A	YMR173W	missense_variant	658	220	D/N	Gat/Aat
NA/WE	HU	60	3	SNV	chrXIII_YPS128	97990	T	A	YML082W	missense_variant	1489	497	Y/N	Tac/Aac
NA/WE	HU	60	3	SNV	chrXII_YPS128	104586	A	G	YLL021W	synonymous_variant	2991	997	Q	caA/caG
NA/WE	HU	60	3	SNV	chrXII_YPS128	229328	A	G	na	na	na	na	na	na
NA/WE	HU	60	3	SNV	chrXII_YPS128	525370	C	G	na	na	na	na	na	na
NA/WE	HU	60	3	SNV	chrXII_YPS128	705747	C	G	YLR303W	missense_variant	283	95	Q/E	Caa/Gaa
NA/WE	HU	60	3	SNV	chrXII_YPS128	864202	C	T	YLR384C	missense_variant	1510	504	E/K	Gaa/Aaa
NA/WE	HU	60	3	SNV	chrXIV_DBVPG6765	157193	T	C	na	na	na	na	na	na
NA/WE	HU	60	3	SNV	chrXIV_DBVPG6765	245757	G	C	na	na	na	na	na	na
NA/WE	HU	60	3	SNV	chrXIV_DBVPG6765	374952	G	A	YNL126W	synonymous_variant	177	59	S	tcG/tcA
NA/WE	HU	60	3	SNV	chrXIV_YPS128	444768	C	T	YNL091W	synonymous_variant	3442	1148	L	Cta/Tta
NA/WE	HU	60	3	SNV	chrXIV_YPS128	734840	T	A	NA	missense_variant	2479	827	T/S	Act/Tct
NA/WE	HU	60	3	SNV	chrXI_DBVPG6765	416449	G	A	YKL014C	stop_gained	439	147	Q/*	Caa/Taa
NA/WE	HU	60	3	SNV	chrXVI_DBVPG6765	638239	A	C	na	na	na	na	na	na
NA/WE	HU	60	3	SNV	chrXVI_YPS128	891454	A	C	YPR185W	missense_variant	2146	716	N/H	Aat/Cat
NA/WE	HU	60	3	SNV	chrXV_DBVPG6765	491879	G	C	YOR098C	missense_variant	3005	1002	T/S	aCc/aGc
NA/WE	HU	60	3	SNV	chrXV_DBVPG6765	575327	G	A	YOR141C	synonymous_variant	936	312	N	aaC/aaT
NA/WE	HU	60	3	SNV	chrXV_YPS128	159042	G	T	YOL084W	synonymous_variant	1644	548	L	ctG/ctT
NA/WE	HU	60	3	SNV	chrXV_YPS128	918891	G	T	YOR326W	synonymous_variant	4008	1336	A	gcG/gcT
NA/WE	HU	60	3	SNV	chrX_DBVPG6765	125553	C	T	YJL159W	synonymous_variant	564	188	A	gcC/gcT
NA/WE	HU	60	3	SNV	chrX_YPS128	52375	C	G	YJL201W	stop_gained	1496	499	S/*	tCa/tGa
NA/WE	HU	60	3	SNV	chrX_YPS128	139036	A	G	YJL147C	missense_variant	13	5	F/L	Ttt/Ctt
NA/WE	HU	60	3	SNV	chrX_YPS128	280024	G	A	na	na	na	na	na	na
NA/WE	HU	60	3	SNV	chrX_YPS128	596435	G	A	na	na	na	na	na	na
NA/WE	HU	60	4	SNV	chrIII_YPS128	270890	A	C	YCR089W	synonymous_variant	1725	575	T	acA/acC
NA/WE	HU	60	4	SNV	chrII_DBVPG6765	262743	C	T	YBR023C	synonymous_variant	1074	358	S	tcG/tcA
NA/WE	HU	60	4	SNV	chrII_YPS128	437389	T	G	na	na	na	na	na	na
NA/WE	HU	60	4	SNV	chrII_YPS128	736875	A	C	YBR263W	missense_variant	1091	364	H/P	cAc/cCc
NA/WE	HU	60	4	SNV	chrIV_DBVPG6765	1081298	C	G	YDR323C	missense_variant	676	226	E/Q	Gaa/Caa
NA/WE	HU	60	4	SNV	chrIV_YPS128	158813	A	G	na	na	na	na	na	na
NA/WE	HU	60	4	SNV	chrIV_YPS128	813892	C	A	YDR181C	missense_variant	169	57	A/S	Gct/Tct
NA/WE	HU	60	4	SNV	chrIV_YPS128	1040316	A	G	YDR307W	missense_variant	125	42	N/S	aAt/aGt
NA/WE	HU	60	4	SNV	chrVII_DBVPG6765	836280	A	G	YGR184C	missense_variant	4064	1355	L/S	tTg/tCg
NA/WE	HU	60	4	SNV	chrVII_DBVPG6765	853272	C	A	na	na	na	na	na	na
NA/WE	HU	60	4	SNV	chrVII_YPS128	768488	C	A	YGR150C	stop_gained	292	98	E/*	Gaa/Taa
NA/WE	HU	60	4	SNV	chrVI_YPS128	110958	G	A	YFL023W	missense_variant	1603	535	V/I	Gta/Ata
NA/WE	HU	60	4	SNV	chrXIII_DBVPG6765	645640	A	G	YMR199W	synonymous_variant	339	113	Q	caA/caG
NA/WE	HU	60	4	SNV	chrXIII_DBVPG6765	870786	G	A	YMR307W	missense_variant	1138	380	V/I	Gtt/Att
NA/WE	HU	60	4	SNV	chrXIII_YPS128	571247	T	C	YMR164C	synonymous_variant	948	316	Q	caA/caG
NA/WE	HU	60	4	SNV	chrXIII_YPS128	571262	T	C	YMR164C	synonymous_variant	933	311	Q	caA/caG
NA/WE	HU	60	4	SNV	chrXII_DBVPG6765	361260	A	C	YLR115W	missense_variant	244	82	I/L	Ata/Cta
NA/WE	HU	60	4	SNV	chrXII_YPS128	251810	A	C	YLR057W	missense_variant	1343	448	N/T	aAt/aCt
NA/WE	HU	60	4	SNV	chrXIV_DBVPG6765	317292	G	A	YNL163C	missense_variant	271	91	P/S	Cct/Tct
NA/WE	HU	60	4	SNV	chrXI_DBVPG6765	328175	C	T	YKL059C	synonymous_variant	738	246	K	aaG/aaA
NA/WE	HU	60	4	SNV	chrXI_DBVPG6765	376309	T	C	YKL033W	synonymous_variant	1389	463	N	aaT/aaC
NA/WE	HU	60	4	SNV	chrXI_DBVPG6765	504356	G	C	YKR031C	missense_variant	1652	551	T/R	aCa/aGa
NA/WE	HU	60	4	SNV	chrXVI_DBVPG6765	872199	C	T	YPR182W	missense_variant	26	9	A/V	gCg/gTg
NA/WE	HU	60	4	SNV	chrXV_DBVPG6765	212445	C	G	YOL054W	missense_variant	1212	404	D/E	gaC/gaG
NA/WE	HU	60	4	SNV	chrXV_DBVPG6765	517062	G	A	YOR112W	missense_variant	1852	618	G/S	Ggc/Agc
NA/WE	HU	60	4	SNV	chrXV_DBVPG6765	641577	T	C	na	na	na	na	na	na
NA/WE	HU	60	4	SNV	chrXV_DBVPG6765	856740	C	A	YOR299W	missense_variant	926	309	T/N	aCt/aAt
NA/WE	HU	60	4	SNV	chrXV_YPS128	310680	C	T	YOL009C	missense_variant	805	269	D/N	Gat/Aat
NA/WE	HU	60	4	SNV	chrXV_YPS128	796669	G	A	na	na	na	na	na	na
NA/WE	HU	60	4	SNV	chrXV_YPS128	868498	C	A	YOR299W	missense_variant	926	309	T/N	aCt/aAt
NA/WE	HU	60	4	SNV	chrX_YPS128	311894	T	G	YJL061W	missense_variant	1229	410	F/C	tTt/tGt
NA/WE	RM	60	1	SNV	chrVIII_YPS128	365192	T	G	YHR138C	missense_variant	172	58	T/P	Aca/Cca
NA/WE	RM	60	1	SNV	chrXIII_DBVPG6765	701985	C	T	YMR224C	missense_variant	1322	441	G/D	gGc/gAc
NA/WE	RM	60	1	SNV	chrXIII_YPS128	311945	T	C	YMR029C	missense_variant	907	303	I/V	Ata/Gta
NA/WE	RM	60	1	SNV	chrXIII_YPS128	583202	T	C	YMR169C	synonymous_variant	315	105	E	gaA/gaG
NA/WE	RM	60	1	SNV	chrXIII_YPS128	583208	A	C	YMR169C	synonymous_variant	309	103	A	gcT/gcG
NA/WE	RM	60	1	SNV	chrXIV_DBVPG6765	468760	C	T	na	na	na	na	na	na
NA/WE	RM	60	1	SNV	chrXIV_YPS128	704676	A	G	YNR053C	missense_variant	869	290	I/T	aTt/aCt
NA/WE	RM	60	1	SNV	chrXV_YPS128	116079	A	G	YOL105C	synonymous_variant	711	237	S	tcT/tcC
NA/WE	RM	60	1	SNV	chrXV_YPS128	116088	G	A	YOL105C	synonymous_variant	702	234	S	tcC/tcT
NA/WE	RM	60	1	SNV	chrX_YPS128	495109	T	A	YJR042W	synonymous_variant	1797	599	S	tcT/tcA
NA/WE	RM	60	2	SNV	chrII_YPS128	383911	C	A	na	na	na	na	na	na
NA/WE	RM	60	2	SNV	chrIV_DBVPG6765	1067734	A	G	YDR316W	synonymous_variant	90	30	R	cgA/cgG
NA/WE	RM	60	2	SNV	chrVIII_YPS128	50803	G	A	YHL025W	synonymous_variant	468	156	A	gcG/gcA
NA/WE	RM	60	2	SNV	chrVII_DBVPG6765	57693	A	G	YGL234W	missense_variant	835	279	T/A	Acc/Gcc
NA/WE	RM	60	2	SNV	chrXIII_YPS128	405777	T	C	YMR080C	missense_variant	1042	348	T/A	Act/Gct
NA/WE	RM	60	2	SNV	chrXII_DBVPG6765	873461	A	G	YLR398C	missense_variant	1937	646	L/S	tTg/tCg
NA/WE	RM	60	2	SNV	chrXII_DBVPG6765	949646	C	G	YLR432W	synonymous_variant	1305	435	T	acC/acG
NA/WE	RM	60	2	SNV	chrXII_DBVPG6765	1005770	T	G	na	na	na	na	na	na
NA/WE	RM	60	3	SNV	chrIV_DBVPG6765	585141	C	T	YDR071C	missense_variant	410	137	G/D	gGt/gAt
NA/WE	RM	60	3	SNV	chrIV_YPS128	907457	A	G	YDR234W	missense_variant	1510	504	I/V	Ata/Gta
NA/WE	RM	60	3	SNV	chrVI_DBVPG6765	224025	A	G	YFR045W	missense_variant	337	113	K/E	Aaa/Gaa
NA/WE	RM	60	3	SNV	chrXII_YPS128	868722	A	T	YLR386W	stop_gained	2284	762	R/*	Aga/Tga
NA/WE	RM	60	3	SNV	chrXVI_DBVPG6765	181855	T	A	na	na	na	na	na	na
NA/WE	RM	60	3	SNV	chrX_YPS128	464887	C	T	YJR030C	missense_variant	568	190	A/T	Gca/Aca
NA/WE	RM	60	4	SNV	chrII_DBVPG6765	564451	G	A	na	na	na	na	na	na
NA/WE	RM	60	4	SNV	chrIV_YPS128	448016	A	G	YDL003W	missense_variant	1564	522	R/G	Aga/Gga
NA/WE	RM	60	4	SNV	chrIX_YPS128	372931	G	T	YIR011C	missense_variant	679	227	L/I	Ctt/Att
NA/WE	RM	60	4	SNV	chrVII_YPS128	910741	A	G	YGR223C	synonymous_variant	909	303	N	aaT/aaC
NA/WE	RM	60	4	SNV	chrXIII_DBVPG6765	376246	T	C	YMR061W	synonymous_variant	1369	457	L	Tta/Cta
NA/WE	RM	60	4	SNV	chrXII_YPS128	190425	A	G	YLR024C	missense_variant	3967	1323	S/P	Tct/Cct
NA/WE	RM	60	4	SNV	chrXI_DBVPG6765	185622	A	G	YKL138C	missense_variant	347	116	V/A	gTg/gCg
NA/WE	RM	60	4	SNV	chrXVI_DBVPG6765	31832	T	G	na	na	na	na	na	na
NA/WE	RM	60	4	SNV	chrXVI_DBVPG6765	747318	C	T	YPR115W	missense_variant	2695	899	P/S	Ccg/Tcg
NA/WE	RM	60	4	SNV	chrXV_DBVPG6765	790594	C	T	YOR259C	missense_variant	860	287	G/D	gGt/gAt
NA/WE	YPD	120	1	SNV	chrII_DBVPG6765	16009	G	T	na	na	na	na	na	na
NA/WE	YPD	120	1	SNV	chrII_DBVPG6765	495280	G	A	YBR136W	stop_gained	6564	2188	W/*	tgG/tgA
NA/WE	YPD	120	1	SNV	chrII_YPS128	297770	T	G	YBR033W	missense_variant	2000	667	L/W	tTg/tGg
NA/WE	YPD	120	1	SNV	chrII_YPS128	615578	G	A	YBR200W	missense_variant	1046	349	R/H	cGt/cAt
NA/WE	YPD	120	1	SNV	chrIV_DBVPG6765	279137	G	A	YDL102W	synonymous_variant	1386	462	L	ttG/ttA
NA/WE	YPD	120	1	SNV	chrIX_YPS128	54587	A	G	YIL151C	synonymous_variant	1296	432	D	gaT/gaC
NA/WE	YPD	120	1	SNV	chrIX_YPS128	172847	G	C	na	na	na	na	na	na
NA/WE	YPD	120	1	SNV	chrVIII_YPS128	368789	A	G	YHR140W	missense_variant	578	193	Y/C	tAc/tGc
NA/WE	YPD	120	1	SNV	chrV_DBVPG6765	351089	C	T	YER092W	synonymous_variant	345	115	T	acC/acT
NA/WE	YPD	120	1	SNV	chrXII_YPS128	318704	A	G	na	na	na	na	na	na
NA/WE	YPD	120	1	SNV	chrXII_YPS128	355894	G	T	YLR106C	missense_variant	3016	1006	P/T	Cca/Aca
NA/WE	YPD	120	1	SNV	chrXII_YPS128	875036	C	A	YLR389C	missense_variant	434	145	G/V	gGt/gTt
NA/WE	YPD	120	1	SNV	chrXVI_DBVPG6765	372290	G	T	YPL091W	stop_gained	469	157	E/*	Gaa/Taa
NA/WE	YPD	120	1	SNV	chrXVI_YPS128	50512	C	T	na	na	na	na	na	na
NA/WE	YPD	120	1	SNV	chrX_YPS128	387721	C	T	na	na	na	na	na	na
NA/WE	YPD	120	1	SNV	chrX_YPS128	409156	G	A	YJL010C	synonymous_variant	1180	394	L	Ctg/Ttg
NA/WE	YPD	120	2	SNV	chrII_DBVPG6765	453023	T	A	YBR115C	missense_variant	2896	966	M/L	Atg/Ttg
NA/WE	YPD	120	2	SNV	chrII_DBVPG6765	746964	T	C	YBR280C	missense_variant	314	105	E/G	gAa/gGa
NA/WE	YPD	120	2	SNV	chrIV_DBVPG6765	89477	C	T	YDL207W	missense_variant	230	77	S/L	tCg/tTg
NA/WE	YPD	120	2	SNV	chrIV_YPS128	1120833	G	A	na	na	na	na	na	na
NA/WE	YPD	120	2	SNV	chrVIII_YPS128	228687	A	T	YHR072W	missense_variant	1910	637	K/M	aAg/aTg
NA/WE	YPD	120	2	SNV	chrVIII_YPS128	269664	G	T	YHR088W	synonymous_variant	495	165	L	ctG/ctT
NA/WE	YPD	120	2	SNV	chrVII_DBVPG6765	771438	G	A	na	na	na	na	na	na
NA/WE	YPD	120	2	SNV	chrVII_YPS128	783908	C	G	na	na	na	na	na	na
NA/WE	YPD	120	2	SNV	chrXIII_YPS128	55307	T	C	YML104C	missense_variant	1699	567	K/E	Aaa/Gaa
NA/WE	YPD	120	2	SNV	chrXIII_YPS128	860115	G	T	YMR304W	missense_variant	2939	980	R/L	cGt/cTt
NA/WE	YPD	120	2	SNV	chrXII_YPS128	329184	G	C	YLR096W	synonymous_variant	1431	477	S	tcG/tcC
NA/WE	YPD	120	2	SNV	chrXV_YPS128	740458	C	A	YOR217W	missense_variant	1659	553	D/E	gaC/gaA
NA/WE	YPD	120	2	SNV	chrXV_YPS128	907434	T	C	YOR321W	synonymous_variant	2247	749	D	gaT/gaC
NA/WE	YPD	120	2	SNV	chrXV_YPS128	1000892	G	A	YOR362C	missense_variant	788	263	S/F	tCc/tTc
NA/WE	YPD	120	2	SNV	chrX_YPS128	570933	C	T	YJR090C	missense_variant	1933	645	A/T	Gca/Aca
NA/WE	YPD	120	3	SNV	chrIV_DBVPG6765	1271247	G	A	YDR420W	synonymous_variant	2955	985	S	tcG/tcA
NA/WE	YPD	120	3	SNV	chrIX_YPS128	387017	A	G	YIR019C	synonymous_variant	1581	527	S	tcT/tcC
NA/WE	YPD	120	3	SNV	chrIX_YPS128	387026	G	A	YIR019C	synonymous_variant	1572	524	T	acC/acT
NA/WE	YPD	120	3	SNV	chrI_YPS128	185520	C	A	YAR035W	stop_gained	2003	668	S/*	tCg/tAg
NA/WE	YPD	120	3	SNV	chrVIII_DBVPG6765	345046	A	G	YHR120W	synonymous_variant	2502	834	T	acA/acG
NA/WE	YPD	120	3	SNV	chrVII_DBVPG6765	408579	T	C	na	na	na	na	na	na
NA/WE	YPD	120	3	SNV	chrXIV_DBVPG6765	632133	G	A	YNR013C	missense_variant	452	151	T/M	aCg/aTg
NA/WE	YPD	120	3	SNV	chrXI_DBVPG6765	558113	G	T	YKR061W	missense_variant	1192	398	D/Y	Gac/Tac
NA/WE	YPD	120	3	SNV	chrXVI_YPS128	434155	G	A	na	na	na	na	na	na
NA/WE	YPD	120	3	SNV	chrXV_DBVPG6765	467945	G	T	YOR086C	missense_variant	2189	730	T/K	aCa/aAa
NA/WE	YPD	120	3	SNV	chrX_YPS128	270305	G	A	YJL083W	missense_variant	961	321	V/I	Gta/Ata
NA/WE	YPD	120	4	SNV	chrIV_YPS128	1094972	G	A	na	na	na	na	na	na
NA/WE	YPD	120	4	SNV	chrIV_YPS128	1359554	C	A	YDR466W	missense_variant	1834	612	L/M	Ctg/Atg
NA/WE	YPD	120	4	SNV	chrIX_YPS128	264997	C	T	YIL046W	missense_variant	1760	587	T/M	aCg/aTg
NA/WE	YPD	120	4	SNV	chrI_DBVPG6765	125182	G	A	na	na	na	na	na	na
NA/WE	YPD	120	4	SNV	chrI_DBVPG6765	125246	A	G	na	na	na	na	na	na
NA/WE	YPD	120	4	SNV	chrVIII_DBVPG6765	208488	T	C	YHR056C	synonymous_variant	2301	767	R	cgA/cgG
NA/WE	YPD	120	4	SNV	chrVIII_DBVPG6765	489264	C	A	YHR197W	missense_variant	1964	655	T/N	aCt/aAt
NA/WE	YPD	120	4	SNV	chrV_YPS128	367736	T	C	na	na	na	na	na	na
NA/WE	YPD	120	4	SNV	chrXII_YPS128	581797	C	G	YLR233C	missense_variant	940	314	E/Q	Gaa/Caa
NA/WE	YPD	120	4	SNV	chrXIV_DBVPG6765	555081	T	C	YNL027W	missense_variant	634	212	S/P	Tct/Cct
NA/WE	YPD	120	4	SNV	chrXIV_DBVPG6765	732937	T	C	YNR065C	synonymous_variant	1614	538	L	ttA/ttG
NA/WE	YPD	120	4	SNV	chrXVI_DBVPG6765	364838	G	A	YPL095C	missense_variant	923	308	T/I	aCa/aTa
NA/WA	HU	60	1	SNV	chrIII_YPS128	241623	C	T	YCR069W	synonymous_variant	792	264	N	aaC/aaT
NA/WA	HU	60	1	SNV	chrII_DBVPG6044	163163	G	C	YBL034C	missense_variant	543	181	I/M	atC/atG
NA/WA	HU	60	1	SNV	chrII_YPS128	665034	C	A	YBR221C	stop_gained	766	256	E/*	Gaa/Taa
NA/WA	HU	60	1	SNV	chrIV_DBVPG6044	545909	T	G	YDR049W	synonymous_variant	1194	398	P	ccT/ccG
NA/WA	HU	60	1	SNV	chrIV_YPS128	748188	C	A	YDR150W	missense_variant	5901	1967	D/E	gaC/gaA
NA/WA	HU	60	1	SNV	chrIV_YPS128	1130592	A	G	YDR343C/YDR342C	synonymous_variant	273	91	N	aaT/aaC
NA/WA	HU	60	1	SNV	chrVIII_DBVPG6044	57787	T	A	YHL023C	missense_variant	1400	467	K/I	aAa/aTa
NA/WA	HU	60	1	SNV	chrVIII_YPS128	95121	T	G	na	na	na	na	na	na
NA/WA	HU	60	1	SNV	chrVII_DBVPG6044	883098	C	A	YGR198W	synonymous_variant	2112	704	A	gcC/gcA
NA/WA	HU	60	1	SNV	chrV_DBVPG6044	338517	T	A	na	na	na	na	na	na
NA/WA	HU	60	1	SNV	chrXIII_YPS128	92245	C	T	na	na	na	na	na	na
NA/WA	HU	60	1	SNV	chrXIII_YPS128	695806	C	G	YMR220W	synonymous_variant	486	162	V	gtC/gtG
NA/WA	HU	60	1	SNV	chrXIV_DBVPG6044	475194	A	C	YNL082W	missense_variant	2503	835	T/P	Act/Cct
NA/WA	HU	60	1	SNV	chrXI_DBVPG6044	337508	G	A	YKL064W	missense_variant	698	233	S/N	aGt/aAt
NA/WA	HU	60	1	SNV	chrXI_DBVPG6044	533187	C	G	na	na	na	na	na	na
NA/WA	HU	60	1	SNV	chrXI_DBVPG6044	645069	A	C	YKR095W	missense_variant	134	45	H/P	cAc/cCc
NA/WA	HU	60	1	SNV	chrXI_YPS128	284563	G	A	YKL081W	missense_variant	913	305	D/N	Gac/Aac
NA/WA	HU	60	1	SNV	chrXVI_YPS128	199530	C	A	YPL181W	missense_variant	473	158	A/E	gCa/gAa
NA/WA	HU	60	1	SNV	chrXVI_YPS128	466591	T	A	YPL040C	missense_variant	1447	483	N/Y	Aac/Tac
NA/WA	HU	60	1	SNV	chrX_DBVPG6044	291605	G	A	YJL076W	synonymous_variant	498	166	S	tcG/tcA
NA/WA	HU	60	1	SNV	chrX_YPS128	565450	A	G	YJR088C	synonymous_variant	462	154	A	gcT/gcC
NA/WA	HU	60	2	SNV	chrII_DBVPG6044	612963	G	T	YBR198C	missense_variant	1517	506	A/E	gCg/gAg
NA/WA	HU	60	2	SNV	chrIV_DBVPG6044	661943	A	G	YDR110W	missense_variant	94	32	T/A	Acg/Gcg
NA/WA	HU	60	2	SNV	chrIV_YPS128	748206	A	G	YDR150W	synonymous_variant	5919	1973	E	gaA/gaG
NA/WA	HU	60	2	SNV	chrIX_YPS128	111170	G	A	YIL128W	missense_variant	2146	716	A/T	Gct/Act
NA/WA	HU	60	2	SNV	chrIX_YPS128	286462	G	T	na	na	na	na	na	na
NA/WA	HU	60	2	SNV	chrI_YPS128	116424	T	A	YAL018C	missense_variant	604	202	M/L	Atg/Ttg
NA/WA	HU	60	2	SNV	chrVIII_YPS128	52695	C	G	YHL024W	missense_variant	506	169	P/R	cCt/cGt
NA/WA	HU	60	2	SNV	chrV_DBVPG6044	85636	C	T	na	na	na	na	na	na
NA/WA	HU	60	2	SNV	chrV_YPS128	47965	G	T	YEL056W	stop_gained	262	88	E/*	Gaa/Taa
NA/WA	HU	60	2	SNV	chrXIII_DBVPG6044	797827	G	A	YMR276W	missense_variant	106	36	G/S	Ggt/Agt
NA/WA	HU	60	2	SNV	chrXIII_YPS128	245877	T	G	na	na	na	na	na	na
NA/WA	HU	60	2	SNV	chrXIII_YPS128	838142	G	T	YMR293C	missense_variant	848	283	P/Q	cCg/cAg
NA/WA	HU	60	2	SNV	chrXII_DBVPG6044	798656	T	A	YLR356W	synonymous_variant	39	13	V	gtT/gtA
NA/WA	HU	60	2	SNV	chrXII_YPS128	217902	T	G	YLR037C	missense_variant	331	111	S/R	Agc/Cgc
NA/WA	HU	60	2	SNV	chrXIV_DBVPG6044	254323	T	C	YNL208W	synonymous_variant	519	173	N	aaT/aaC
NA/WA	HU	60	2	SNV	chrXIV_DBVPG6044	500796	C	T	na	na	na	na	na	na
NA/WA	HU	60	2	SNV	chrXIV_DBVPG6044	575854	G	C	YNL023C	missense_variant	2745	915	D/E	gaC/gaG
NA/WA	HU	60	2	SNV	chrXI_DBVPG6044	43528	C	T	YKL212W	missense_variant	1394	465	T/I	aCc/aTc
NA/WA	HU	60	2	SNV	chrXI_DBVPG6044	153148	C	T	YKL163W	synonymous_variant	435	145	T	acC/acT
NA/WA	HU	60	2	SNV	chrXVI_DBVPG6044	331933	A	C	na	na	na	na	na	na
NA/WA	HU	60	2	SNV	chrXVI_DBVPG6044	474515	C	G	na	na	na	na	na	na
NA/WA	HU	60	2	SNV	chrXVI_YPS128	185568	C	A	YPL189W	missense_variant	769	257	R/S	Cgt/Agt
NA/WA	HU	60	2	SNV	chrXVI_YPS128	202024	C	T	YPL180W	synonymous_variant	1140	380	I	atC/atT
NA/WA	HU	60	2	SNV	chrX_YPS128	38703	G	A	YJL207C	missense_variant	5234	1745	A/V	gCg/gTg
NA/WA	HU	60	2	SNV	chrX_YPS128	184989	G	T	YJL123C	synonymous_variant	933	311	L	ctC/ctA
NA/WA	HU	60	2	SNV	chrX_YPS128	405781	A	G	na	na	na	na	na	na
NA/WA	HU	60	2	SNV	chrX_YPS128	587114	T	C	YJR094W-A	splice_region_variant,intron_variant	-	-	-	-
NA/WA	HU	60	3	SNV	chrII_DBVPG6044	243762	A	C	YBR003W	missense_variant	226	76	S/R	Agt/Cgt
NA/WA	HU	60	3	SNV	chrIV_YPS128	56175	A	C	YDL224C	missense_variant	1161	387	D/E	gaT/gaG
NA/WA	HU	60	3	SNV	chrIV_YPS128	450019	G	A	YDL001W	missense_variant	266	89	S/N	aGc/aAc
NA/WA	HU	60	3	SNV	chrIX_YPS128	34743	A	T	YIL161W	stop_gained	133	45	K/*	Aaa/Taa
NA/WA	HU	60	3	SNV	chrI_YPS128	169307	C	T	na	na	na	na	na	na
NA/WA	HU	60	3	SNV	chrVIII_DBVPG6044	353995	A	G	YHR131C	synonymous_variant	2529	843	D	gaT/gaC
NA/WA	HU	60	3	SNV	chrVIII_DBVPG6044	390175	G	A	YHR152W	missense_variant	65	22	R/K	aGa/aAa
NA/WA	HU	60	3	SNV	chrVIII_YPS128	49399	C	T	YHL026C	missense_variant	253	85	E/K	Gaa/Aaa
NA/WA	HU	60	3	SNV	chrVII_DBVPG6044	463760	A	C	na	na	na	na	na	na
NA/WA	HU	60	3	SNV	chrVII_YPS128	49369	G	A	YGL236C	missense_variant	1838	613	P/L	cCg/cTg
NA/WA	HU	60	3	SNV	chrV_YPS128	544520	T	G	YER177W	missense_variant	134	45	L/W	tTg/tGg
NA/WA	HU	60	3	SNV	chrXIV_YPS128	234554	G	C	na	na	na	na	na	na
NA/WA	HU	60	3	SNV	chrXIV_YPS128	266017	C	T	YNL192W	synonymous_variant	498	166	N	aaC/aaT
NA/WA	HU	60	3	SNV	chrXVI_DBVPG6044	785888	T	A	YPR124W	missense_variant	153	51	D/E	gaT/gaA
NA/WA	HU	60	3	SNV	chrXVI_DBVPG6044	785897	T	C	YPR124W	synonymous_variant	162	54	S	tcT/tcC
NA/WA	HU	60	3	SNV	chrXVI_DBVPG6044	785903	C	G	YPR124W	synonymous_variant	168	56	A	gcC/gcG
NA/WA	HU	60	3	SNV	chrXVI_DBVPG6044	785928	T	G	YPR124W	missense_variant	193	65	S/A	Tca/Gca
NA/WA	HU	60	3	SNV	chrXVI_YPS128	171791	A	C	na	na	na	na	na	na
NA/WA	HU	60	3	SNV	chrXVI_YPS128	338153	T	C	YPL110C	missense_variant	1868	623	D/G	gAt/gGt
NA/WA	HU	60	3	SNV	chrXVI_YPS128	343102	C	T	na	na	na	na	na	na
NA/WA	HU	60	3	SNV	chrXV_YPS128	459708	T	C	na	na	na	na	na	na
NA/WA	HU	60	3	SNV	chrX_DBVPG6044	218481	C	T	YJL106W	synonymous_variant	1263	421	P	ccC/ccT
NA/WA	HU	60	3	SNV	chrX_DBVPG6044	613001	G	A	na	na	na	na	na	na
NA/WA	HU	60	4	SNV	chrII_DBVPG6044	495533	C	A	na	na	na	na	na	na
NA/WA	HU	60	4	SNV	chrIV_DBVPG6044	268066	G	T	YDL112W	synonymous_variant	3252	1084	P	ccG/ccT
NA/WA	HU	60	4	SNV	chrIV_DBVPG6044	660123	A	T	YDR109C	synonymous_variant	1293	431	S	tcT/tcA
NA/WA	HU	60	4	SNV	chrIV_DBVPG6044	794338	C	T	YDR173C	missense_variant	70	24	G/S	Ggt/Agt
NA/WA	HU	60	4	SNV	chrIV_DBVPG6044	1394931	A	T	YDR490C	missense_variant	682	228	Y/N	Tat/Aat
NA/WA	HU	60	4	SNV	chrIV_YPS128	386651	G	C	YDL039C	missense_variant	1307	436	A/G	gCt/gGt
NA/WA	HU	60	4	SNV	chrIV_YPS128	462066	C	T	YDR006C	missense_variant	958	320	A/T	Gca/Aca
NA/WA	HU	60	4	SNV	chrIV_YPS128	1377736	G	A	YDR478W	synonymous_variant	555	185	K	aaG/aaA
NA/WA	HU	60	4	SNV	chrIX_YPS128	203975	A	G	YIL078W	missense_variant	1979	660	D/G	gAt/gGt
NA/WA	HU	60	4	SNV	chrI_YPS128	35562	C	G	YAL058W	stop_gained	578	193	S/*	tCa/tGa
NA/WA	HU	60	4	SNV	chrVIII_YPS128	461773	G	A	YHR182W	synonymous_variant	288	96	L	ctG/ctA
NA/WA	HU	60	4	SNV	chrVIII_YPS128	490572	G	T	na	na	na	na	na	na
NA/WA	HU	60	4	SNV	chrVII_YPS128	733870	G	A	YGR134W	synonymous_variant	252	84	G	ggG/ggA
NA/WA	HU	60	4	SNV	chrVII_YPS128	834553	A	C	YGR187C	missense_variant	705	235	I/M	atT/atG
NA/WA	HU	60	4	SNV	chrVI_YPS128	175392	T	G	YFR009W	synonymous_variant	111	37	A	gcT/gcG
NA/WA	HU	60	4	SNV	chrXII_YPS128	544097	G	A	YLR215C	stop_gained	1039	347	Q/*	Caa/Taa
NA/WA	HU	60	4	SNV	chrXII_YPS128	696372	T	G	na	na	na	na	na	na
NA/WA	HU	60	4	SNV	chrXVI_DBVPG6044	370207	A	G	YPL093W	synonymous_variant	426	142	K	aaA/aaG
NA/WA	HU	60	4	SNV	chrXV_DBVPG6044	402961	A	G	YOR049C	missense_variant	704	235	L/S	tTg/tCg
NA/WA	HU	60	4	SNV	chrX_YPS128	278565	T	C	YJL080C	missense_variant	1147	383	R/G	Aga/Gga
NA/WA	RM	60	1	SNV	chrIII_YPS128	270839	A	G	YCR089W	synonymous_variant	1674	558	T	acA/acG
NA/WA	RM	60	1	SNV	chrII_YPS128	76700	G	T	YBL076C	missense_variant	1871	624	A/E	gCa/gAa
NA/WA	RM	60	1	SNV	chrXVI_DBVPG6044	99476	G	T	YPL233W	missense_variant	583	195	D/Y	Gac/Tac
NA/WA	RM	60	1	SNV	chrXVI_YPS128	703099	A	C	YPR081C	missense_variant	1316	439	V/G	gTa/gGa
NA/WA	RM	60	1	SNV	chrXVI_YPS128	706186	T	C	YPR083W	missense_variant	889	297	S/P	Tcc/Ccc
NA/WA	RM	60	1	SNV	chrXV_YPS128	86013	T	C	YOL125W	missense_variant	1220	407	V/A	gTa/gCa
NA/WA	RM	60	1	SNV	chrX_YPS128	174970	C	A	YJL128C	missense_variant	1615	539	A/S	Gcc/Tcc
NA/WA	RM	60	2	SNV	chrVII_YPS128	990606	C	T	YGR264C	synonymous_variant	714	238	L	ttG/ttA
NA/WA	RM	60	2	SNV	chrXII_DBVPG6044	880791	C	A	YLR401C	missense_variant	1963	655	V/F	Gtc/Ttc
NA/WA	RM	60	2	SNV	chrXIV_YPS128	648079	A	C	na	na	na	na	na	na
NA/WA	RM	60	2	SNV	chrXV_DBVPG6044	233952	T	C	na	na	na	na	na	na
NA/WA	RM	60	3	SNV	chrIX_YPS128	112565	T	A	YIL127C	missense_variant	299	100	K/I	aAa/aTa
NA/WA	RM	60	3	SNV	chrVIII_DBVPG6044	505901	G	A	na	na	na	na	na	na
NA/WA	RM	60	3	SNV	chrVII_DBVPG6044	691921	C	T	YGR104C	missense_variant	373	125	D/N	Gat/Aat
NA/WA	RM	60	4	SNV	chrXIII_DBVPG6044	644690	C	A	YMR204C	stop_gained	19	7	E/*	Gaa/Taa
NA/WA	RM	60	4	SNV	chrXV_YPS128	535976	A	G	YOR113W	synonymous_variant	528	176	Q	caA/caG
NA/WA	YPD	120	1	SNV	chrIII_DBVPG6044	89909	G	T	na	na	na	na	na	na
NA/WA	YPD	120	1	SNV	chrII_DBVPG6044	604834	A	G	na	na	na	na	na	na
NA/WA	YPD	120	1	SNV	chrIV_DBVPG6044	373939	G	T	YDL048C	missense_variant	142	48	H/N	Cat/Aat
NA/WA	YPD	120	1	SNV	chrVII_DBVPG6044	536500	A	G	na	na	na	na	na	na
NA/WA	YPD	120	1	SNV	chrVII_YPS128	107846	T	C	YGL203C	missense_variant	1900	634	T/A	Aca/Gca
NA/WA	YPD	120	1	SNV	chrVI_YPS128	236519	T	A	na	na	na	na	na	na
NA/WA	YPD	120	1	SNV	chrXIII_DBVPG6044	421690	C	T	YMR090W	missense_variant	94	32	P/S	Cca/Tca
NA/WA	YPD	120	1	SNV	chrXIII_YPS128	64761	C	T	YML101C	missense_variant	4	2	D/N	Gat/Aat
NA/WA	YPD	120	1	SNV	chrXII_YPS128	286003	A	G	YLR081W	synonymous_variant	621	207	R	agA/agG
NA/WA	YPD	120	1	SNV	chrXV_YPS128	769625	A	T	na	na	na	na	na	na
NA/WA	YPD	120	1	SNV	chrXV_YPS128	880491	A	C	YOR306C	missense_variant	96	32	H/Q	caT/caG
NA/WA	YPD	120	1	SNV	chrX_DBVPG6044	164829	G	A	YJL130C	synonymous_variant	3051	1017	I	atC/atT
NA/WA	YPD	120	2	SNV	chrII_DBVPG6044	332840	A	T	YBR050C	missense_variant	145	49	Y/N	Tat/Aat
NA/WA	YPD	120	2	SNV	chrIV_DBVPG6044	86670	G	T	YDL211C	synonymous_variant	789	263	G	ggC/ggA
NA/WA	YPD	120	2	SNV	chrIV_YPS128	717076	G	C	na	na	na	na	na	na
NA/WA	YPD	120	2	SNV	chrXIII_YPS128	40846	G	T	na	na	na	na	na	na
NA/WA	YPD	120	2	SNV	chrXIV_YPS128	381908	G	A	YNL124W	missense_variant	40	14	D/N	Gac/Aac
NA/WA	YPD	120	2	SNV	chrXVI_DBVPG6044	801423	G	T	YPR135W	missense_variant	2535	845	M/I	atG/atT
NA/WA	YPD	120	2	SNV	chrXV_DBVPG6044	673212	C	A	na	na	na	na	na	na
NA/WA	YPD	120	2	SNV	chrX_YPS128	623460	C	T	YJR119C	synonymous_variant	1539	513	P	ccG/ccA
NA/WA	YPD	120	3	SNV	chrIV_DBVPG6044	1301736	C	T	YDR439W	missense_variant	404	135	A/V	gCa/gTa
NA/WA	YPD	120	3	SNV	chrI_DBVPG6044	65040	A	T	YAL035W	synonymous_variant	2877	959	T	acA/acT
NA/WA	YPD	120	3	SNV	chrVIII_DBVPG6044	98894	G	A	na	na	na	na	na	na
NA/WA	YPD	120	3	SNV	chrXIII_YPS128	274278	A	G	YMR012W	missense_variant	514	172	K/E	Aaa/Gaa
NA/WA	YPD	120	4	SNV	chrIV_DBVPG6044	1236473	G	T	na	na	na	na	na	na
NA/WA	YPD	120	4	SNV	chrI_DBVPG6044	145024	G	T	na	na	na	na	na	na
NA/WA	YPD	120	4	SNV	chrVI_YPS128	164396	C	T	YFR002W	missense_variant	1582	528	P/S	Ccc/Tcc
NA/WA	YPD	120	4	SNV	chrXII_YPS128	1010147	A	G	YLR454W	missense_variant	4618	1540	S/G	Agt/Ggt
NA/WA	YPD	120	4	SNV	chrXIV_YPS128	456352	T	A	YNL085W	synonymous_variant	303	101	A	gcT/gcA
NA/WA	YPD	120	4	SNV	chrXV_DBVPG6044	25687	A	G	YOL152W	missense_variant	538	180	N/D	Aac/Gac
NA/WA	YPD	120	4	SNV	chrX_DBVPG6044	520859	C	T	YJR053W	synonymous_variant	1230	410	I	atC/atT
NA/WA	YPD	120	4	SNV	chrX_YPS128	155779	C	G	YJL134W	missense_variant	1112	371	P/R	cCa/cGa
SA/WE	HU	60	1	SNV	chrIII_Y12	102142	A	G	na	na	na	na	na	na
SA/WE	HU	60	1	SNV	chrIII_Y12	124430	G	A	na	na	na	na	na	na
SA/WE	HU	60	1	SNV	chrII_Y12	456922	C	T	YBR119W	missense_variant	713	238	T/I	aCt/aTt
SA/WE	HU	60	1	SNV	chrII_Y12	722857	C	G	na	na	na	na	na	na
SA/WE	HU	60	1	SNV	chrIV_DBVPG6765	672810	A	G	na	na	na	na	na	na
SA/WE	HU	60	1	SNV	chrIV_DBVPG6765	943035	C	T	YDR253C	missense_variant	571	191	G/S	Ggc/Agc
SA/WE	HU	60	1	SNV	chrIV_Y12	542621	G	A	YDR051C	synonymous_variant	903	301	N	aaC/aaT
SA/WE	HU	60	1	SNV	chrIV_Y12	1217399	G	A	na	na	na	na	na	na
SA/WE	HU	60	1	SNV	chrIX_DBVPG6765	88717	C	T	YIL130W	missense_variant	185	62	S/F	tCc/tTc
SA/WE	HU	60	1	SNV	chrIX_DBVPG6765	107780	A	G	YIL126W	missense_variant	3995	1332	Y/C	tAt/tGt
SA/WE	HU	60	1	SNV	chrVIII_DBVPG6765	222390	C	T	YHR066W	missense_variant	98	33	T/I	aCt/aTt
SA/WE	HU	60	1	SNV	chrVIII_Y12	397568	T	C	YHR149C	missense_variant	1940	647	D/G	gAt/gGt
SA/WE	HU	60	1	SNV	chrVII_DBVPG6765	133009	T	G	YGL195W	missense_variant	991	331	S/A	Tcc/Gcc
SA/WE	HU	60	1	SNV	chrVII_DBVPG6765	358955	C	A	na	na	na	na	na	na
SA/WE	HU	60	1	SNV	chrVII_Y12	454938	A	C	YGL028C	synonymous_variant	741	247	S	tcT/tcG
SA/WE	HU	60	1	SNV	chrVII_Y12	1057070	T	C	YGR287C	missense_variant	892	298	S/G	Agt/Ggt
SA/WE	HU	60	1	SNV	chrVI_DBVPG6765	188325	T	C	na	na	na	na	na	na
SA/WE	HU	60	1	SNV	chrV_Y12	130758	G	A	na	na	na	na	na	na
SA/WE	HU	60	1	SNV	chrV_Y12	552403	T	G	YER183C	missense_variant	262	88	K/Q	Aaa/Caa
SA/WE	HU	60	1	SNV	chrXIII_DBVPG6765	654051	A	C	na	na	na	na	na	na
SA/WE	HU	60	1	SNV	chrXIII_Y12	126536	G	C	na	na	na	na	na	na
SA/WE	HU	60	1	SNV	chrXIII_Y12	271372	A	G	YMR011W	missense_variant	340	114	N/D	Aat/Gat
SA/WE	HU	60	1	SNV	chrXII_Y12	159839	C	A	YLR002C	missense_variant	1537	513	A/S	Gca/Tca
SA/WE	HU	60	1	SNV	chrXII_Y12	871723	C	T	na	na	na	na	na	na
SA/WE	HU	60	1	SNV	chrXII_Y12	933812	G	A	YLR422W	synonymous_variant	1332	444	K	aaG/aaA
SA/WE	HU	60	1	SNV	chrXI_DBVPG6765	293435	C	A	YKL075C	missense_variant	876	292	K/N	aaG/aaT
SA/WE	HU	60	1	SNV	chrXI_DBVPG6765	450490	A	T	YKR006C	missense_variant	710	237	V/D	gTt/gAt
SA/WE	HU	60	1	SNV	chrXI_Y12	466248	G	T	YKR002W	missense_variant	58	20	A/S	Gca/Tca
SA/WE	HU	60	1	SNV	chrXVI_Y12	38578	C	G	YPL263C	missense_variant	1648	550	E/Q	Gaa/Caa
SA/WE	HU	60	1	SNV	chrXV_DBVPG6765	151078	G	A	na	na	na	na	na	na
SA/WE	HU	60	2	SNV	chrII_Y12	545370	C	T	na	na	na	na	na	na
SA/WE	HU	60	2	SNV	chrIV_DBVPG6765	155519	C	A	YDL171C	missense_variant	1043	348	G/V	gGc/gTc
SA/WE	HU	60	2	SNV	chrIV_DBVPG6765	202123	T	C	YDL143W	missense_variant	1214	405	V/A	gTg/gCg
SA/WE	HU	60	2	SNV	chrIV_DBVPG6765	233535	C	T	YDL128W	missense_variant	16	6	P/S	Cca/Tca
SA/WE	HU	60	2	SNV	chrIV_DBVPG6765	342920	A	G	YDL060W	missense_variant	422	141	D/G	gAc/gGc
SA/WE	HU	60	2	SNV	chrIV_Y12	523502	C	A	YDR040C	stop_gained	589	197	E/*	Gaa/Taa
SA/WE	HU	60	2	SNV	chrIV_Y12	583413	T	G	YDR075W	synonymous_variant	804	268	A	gcT/gcG
SA/WE	HU	60	2	SNV	chrIV_Y12	1111284	G	T	na	na	na	na	na	na
SA/WE	HU	60	2	SNV	chrIX_DBVPG6765	369936	G	A	YIR019C	synonymous_variant	1521	507	T	acC/acT
SA/WE	HU	60	2	SNV	chrIX_DBVPG6765	370159	A	G	YIR019C	missense_variant	1298	433	L/P	cTa/cCa
SA/WE	HU	60	2	SNV	chrIX_DBVPG6765	370170	A	G	YIR019C	synonymous_variant	1287	429	S	agT/agC
SA/WE	HU	60	2	SNV	chrIX_Y12	334553	T	G	YIL009W	missense_variant	478	160	L/V	Ttg/Gtg
SA/WE	HU	60	2	SNV	chrVIII_DBVPG6765	412115	C	T	YHR159W	missense_variant	1505	502	T/I	aCa/aTa
SA/WE	HU	60	2	SNV	chrVIII_Y12	27735	T	G	NA	missense_variant	634	212	I/L	Att/Ctt
SA/WE	HU	60	2	SNV	chrVIII_Y12	141605	A	G	na	na	na	na	na	na
SA/WE	HU	60	2	SNV	chrVII_DBVPG6765	162783	T	C	YGL180W	missense_variant	2210	737	V/A	gTg/gCg
SA/WE	HU	60	2	SNV	chrVII_Y12	95710	A	C	YGL211W	missense_variant	1012	338	I/L	Atc/Ctc
SA/WE	HU	60	2	SNV	chrVII_Y12	222001	A	C	YGL156W	synonymous_variant	3049	1017	R	Agg/Cgg
SA/WE	HU	60	2	SNV	chrVII_Y12	990125	T	A	YGR254W	missense_variant	550	184	L/M	Ttg/Atg
SA/WE	HU	60	2	SNV	chrVI_Y12	95840	T	G	YFL025C	missense_variant	1378	460	T/P	Act/Cct
SA/WE	HU	60	2	SNV	chrV_DBVPG6765	254172	A	G	YER047C	missense_variant	596	199	L/S	tTa/tCa
SA/WE	HU	60	2	SNV	chrV_Y12	354347	T	C	YER101C	missense_variant	808	270	R/G	Aga/Gga
SA/WE	HU	60	2	SNV	chrXIII_DBVPG6765	147533	C	T	YML062C	missense_variant	839	280	R/K	aGa/aAa
SA/WE	HU	60	2	SNV	chrXIII_Y12	142547	C	T	YML062C	missense_variant	839	280	R/K	aGa/aAa
SA/WE	HU	60	2	SNV	chrXII_DBVPG6765	457462	A	G	YLR166C	synonymous_variant	1989	663	I	atT/atC
SA/WE	HU	60	2	SNV	chrXII_DBVPG6765	827074	G	A	YLR373C	missense_variant	668	223	A/V	gCt/gTt
SA/WE	HU	60	2	SNV	chrXIV_DBVPG6765	190650	A	C	YNL238W	missense_variant	717	239	K/N	aaA/aaC
SA/WE	HU	60	2	SNV	chrXIV_DBVPG6765	663588	G	A	YNR031C	missense_variant	2714	905	S/L	tCa/tTa
SA/WE	HU	60	2	SNV	chrXIV_Y12	328051	C	T	YNL169C	synonymous_variant	402	134	P	ccG/ccA
SA/WE	HU	60	2	SNV	chrXIV_Y12	506039	C	T	YNL073W	synonymous_variant	954	318	S	tcC/tcT
SA/WE	HU	60	2	SNV	chrXIV_Y12	589110	A	G	YNL025C	missense_variant	704	235	F/S	tTc/tCc
SA/WE	HU	60	2	SNV	chrXVI_DBVPG6765	886558	T	G	YPR189W	missense_variant	1918	640	Y/D	Tat/Gat
SA/WE	HU	60	2	SNV	chrXVI_Y12	425409	G	A	na	na	na	na	na	na
SA/WE	HU	60	2	SNV	chrXVI_Y12	833857	G	A	na	na	na	na	na	na
SA/WE	HU	60	2	SNV	chrXV_Y12	161085	T	A	YOL081W	missense_variant	8339	2780	I/N	aTt/aAt
SA/WE	HU	60	2	SNV	chrXV_Y12	548006	G	A	YOR128C	missense_variant	743	248	P/L	cCc/cTc
SA/WE	HU	60	2	SNV	chrXV_Y12	936815	G	A	YOR342C	missense_variant	827	276	A/V	gCg/gTg
SA/WE	HU	60	2	SNV	chrX_DBVPG6765	553031	A	G	YJR066W	missense_variant	677	226	D/G	gAc/gGc
SA/WE	HU	60	2	SNV	chrX_Y12	424903	G	A	na	na	na	na	na	na
SA/WE	HU	60	3	SNV	chrII_DBVPG6765	367511	G	A	YBR073W	missense_variant	2068	690	V/I	Gtc/Atc
SA/WE	HU	60	3	SNV	chrII_Y12	214666	T	C	YBL004W	synonymous_variant	4935	1645	S	agT/agC
SA/WE	HU	60	3	SNV	chrII_Y12	218747	C	T	YBL002W	missense_variant	160	54	P/S	Cca/Tca
SA/WE	HU	60	3	SNV	chrII_Y12	696579	A	G	YBR250W	missense_variant	955	319	R/G	Agg/Ggg
SA/WE	HU	60	3	SNV	chrIV_DBVPG6765	518884	C	T	YDR035W	synonymous_variant	813	271	S	tcC/tcT
SA/WE	HU	60	3	SNV	chrIV_Y12	493694	T	C	YDR026C	missense_variant	527	176	K/R	aAg/aGg
SA/WE	HU	60	3	SNV	chrIV_Y12	657771	T	A	YDR108W	missense_variant	1516	506	S/T	Tct/Act
SA/WE	HU	60	3	SNV	chrIV_Y12	794911	C	G	na	na	na	na	na	na
SA/WE	HU	60	3	SNV	chrIV_Y12	1117203	A	G	na	na	na	na	na	na
SA/WE	HU	60	3	SNV	chrIV_Y12	1128186	G	T	YDR346C	synonymous_variant	807	269	G	ggC/ggA
SA/WE	HU	60	3	SNV	chrVIII_Y12	18281	A	C	YHL039W	missense_variant	887	296	D/A	gAt/gCt
SA/WE	HU	60	3	SNV	chrVII_Y12	25253	G	T	YGL254W	missense_variant	511	171	D/Y	Gat/Tat
SA/WE	HU	60	3	SNV	chrXIII_DBVPG6765	402505	G	A	na	na	na	na	na	na
SA/WE	HU	60	3	SNV	chrXIII_DBVPG6765	420824	C	T	YMR085W	missense_variant	2087	696	S/F	tCt/tTt
SA/WE	HU	60	3	SNV	chrXIII_DBVPG6765	817594	T	C	YMR282C	missense_variant	145	49	R/G	Aga/Gga
SA/WE	HU	60	3	SNV	chrXIII_Y12	306496	A	C	YMR025W	missense_variant	264	88	Q/H	caA/caC
SA/WE	HU	60	3	SNV	chrXII_Y12	276809	G	C	YLR071C	missense_variant	842	281	P/R	cCt/cGt
SA/WE	HU	60	3	SNV	chrXII_Y12	668784	A	T	YLR278C	stop_gained	1277	426	L/*	tTg/tAg
SA/WE	HU	60	3	SNV	chrXIV_Y12	565862	G	A	YNL039W	missense_variant	316	106	V/I	Gtt/Att
SA/WE	HU	60	3	SNV	chrXI_Y12	195024	C	A	YKL143W	missense_variant	633	211	D/E	gaC/gaA
SA/WE	HU	60	3	SNV	chrXVI_DBVPG6765	93602	C	T	YPL240C	synonymous_variant	1626	542	K	aaG/aaA
SA/WE	HU	60	3	SNV	chrXV_DBVPG6765	391687	A	C	YOR042W	synonymous_variant	588	196	A	gcA/gcC
SA/WE	HU	60	3	SNV	chrXV_DBVPG6765	660240	G	A	na	na	na	na	na	na
SA/WE	HU	60	3	SNV	chrXV_Y12	482325	C	T	YOR093C	missense_variant	2683	895	A/T	Gca/Aca
SA/WE	HU	60	3	SNV	chrX_DBVPG6765	58552	C	A	YJL203W	missense_variant	655	219	L/I	Cta/Ata
SA/WE	HU	60	3	SNV	chrX_DBVPG6765	91575	C	G	YJL181W	missense_variant	1352	451	T/S	aCc/aGc
SA/WE	HU	60	3	SNV	chrX_DBVPG6765	245270	T	A	YJL096W	missense_variant	105	35	S/R	agT/agA
SA/WE	HU	60	4	SNV	chrII_Y12	339069	T	G	na	na	na	na	na	na
SA/WE	HU	60	4	SNV	chrII_Y12	448887	T	C	YBR115C	synonymous_variant	75	25	V	gtA/gtG
SA/WE	HU	60	4	SNV	chrII_Y12	576437	T	A	YBR185C	stop_gained	346	116	K/*	Aaa/Taa
SA/WE	HU	60	4	SNV	chrII_Y12	585850	C	A	na	na	na	na	na	na
SA/WE	HU	60	4	SNV	chrIV_Y12	171826	A	G	YDL160C	synonymous_variant	1107	369	H	caT/caC
SA/WE	HU	60	4	SNV	chrIV_Y12	535311	C	A	YDR046C	missense_variant	728	243	G/V	gGa/gTa
SA/WE	HU	60	4	SNV	chrIV_Y12	669949	T	G	YDR117C	missense_variant	695	232	D/A	gAc/gCc
SA/WE	HU	60	4	SNV	chrIV_Y12	915849	C	G	YDR240C	synonymous_variant	168	56	S	tcG/tcC
SA/WE	HU	60	4	SNV	chrIV_Y12	1010037	T	G	YDR292C	missense_variant	1229	410	K/T	aAg/aCg
SA/WE	HU	60	4	SNV	chrVIII_DBVPG6765	329087	G	T	na	na	na	na	na	na
SA/WE	HU	60	4	SNV	chrVII_DBVPG6765	383511	C	A	na	na	na	na	na	na
SA/WE	HU	60	4	SNV	chrVII_DBVPG6765	717015	G	C	na	na	na	na	na	na
SA/WE	HU	60	4	SNV	chrVII_DBVPG6765	754392	T	C	YGR140W	missense_variant	982	328	S/P	Tca/Cca
SA/WE	HU	60	4	SNV	chrVII_DBVPG6765	1023249	A	C	YGR279C	missense_variant	962	321	I/S	aTc/aGc
SA/WE	HU	60	4	SNV	chrVII_DBVPG6765	1025930	G	A	YGR280C	synonymous_variant	45	15	D	gaC/gaT
SA/WE	HU	60	4	SNV	chrVII_Y12	479718	T	G	YGL014W	missense_variant	797	266	F/C	tTt/tGt
SA/WE	HU	60	4	SNV	chrV_Y12	329498	T	A	na	na	na	na	na	na
SA/WE	HU	60	4	SNV	chrXIII_DBVPG6765	40207	A	T	YML115C	missense_variant	1294	432	Y/N	Tat/Aat
SA/WE	HU	60	4	SNV	chrXIII_DBVPG6765	613710	A	G	YMR185W	missense_variant	2017	673	S/G	Agt/Ggt
SA/WE	HU	60	4	SNV	chrXIII_Y12	387566	C	T	YMR076C	synonymous_variant	3498	1166	E	gaG/gaA
SA/WE	HU	60	4	SNV	chrXIII_Y12	621075	T	G	YMR192W	synonymous_variant	606	202	P	ccT/ccG
SA/WE	HU	60	4	SNV	chrXIV_Y12	70131	G	A	YNL297C	synonymous_variant	177	59	F	ttC/ttT
SA/WE	HU	60	4	SNV	chrXIV_Y12	207330	G	A	YNL241C	missense_variant	1441	481	H/Y	Cac/Tac
SA/WE	HU	60	4	SNV	chrXI_DBVPG6765	359934	G	A	YKL041W	missense_variant	325	109	A/T	Gcg/Acg
SA/WE	HU	60	4	SNV	chrXVI_DBVPG6765	206867	C	G	na	na	na	na	na	na
SA/WE	HU	60	4	SNV	chrXVI_Y12	348078	A	G	YPL101W	missense_variant	614	205	D/G	gAc/gGc
SA/WE	HU	60	4	SNV	chrXV_DBVPG6765	738763	C	G	YOR224C	missense_variant	271	91	D/H	Gat/Cat
SA/WE	HU	60	4	SNV	chrXV_DBVPG6765	804238	A	T	YOR269W	missense_variant	86	29	N/I	aAt/aTt
SA/WE	HU	60	4	SNV	chrXV_Y12	103518	T	C	na	na	na	na	na	na
SA/WE	HU	60	4	SNV	chrX_Y12	421487	C	A	na	na	na	na	na	na
SA/WE	RM	60	1	SNV	chrXII_DBVPG6765	952973	C	G	na	na	na	na	na	na
SA/WE	RM	60	1	SNV	chrXIV_DBVPG6765	404865	G	T	na	na	na	na	na	na
SA/WE	RM	60	1	SNV	chrXV_DBVPG6765	486081	C	T	YOR093C	missense_variant	67	23	D/N	Gac/Aac
SA/WE	RM	60	1	SNV	chrX_Y12	705258	A	T	na	na	na	na	na	na
SA/WE	RM	60	1	SNV	chrX_Y12	706056	G	A	na	na	na	na	na	na
SA/WE	RM	60	2	SNV	chrII_Y12	86063	C	T	YBL066C	missense_variant	1699	567	A/T	Gcg/Acg
SA/WE	RM	60	2	SNV	chrVII_Y12	575204	C	T	YGR043C	missense_variant	643	215	V/I	Gtt/Att
SA/WE	RM	60	2	SNV	chrVII_Y12	770648	A	T	YGR140W	missense_variant	2294	765	K/M	aAg/aTg
SA/WE	RM	60	2	SNV	chrV_Y12	309667	C	A	YER077C	missense_variant	684	228	W/C	tgG/tgT
SA/WE	RM	60	2	SNV	chrXIII_Y12	199728	A	T	YML030W	missense_variant	348	116	R/S	agA/agT
SA/WE	RM	60	2	SNV	chrXIII_Y12	200069	G	T	na	na	na	na	na	na
SA/WE	RM	60	2	SNV	chrXII_DBVPG6765	800901	C	A	YLR359W	missense_variant	260	87	A/E	gCa/gAa
SA/WE	RM	60	2	SNV	chrXVI_DBVPG6765	566053	C	T	na	na	na	na	na	na
SA/WE	RM	60	3	SNV	chrIII_Y12	57582	G	T	na	na	na	na	na	na
SA/WE	RM	60	3	SNV	chrIV_DBVPG6765	497517	A	C	YDR027C	missense_variant	2025	675	S/R	agT/agG
SA/WE	RM	60	3	SNV	chrXIV_DBVPG6765	552399	A	G	YNL029C	missense_variant	1243	415	F/L	Ttt/Ctt
SA/WE	RM	60	3	SNV	chrXV_DBVPG6765	524750	T	A	YOR116C	missense_variant	3069	1023	R/S	agA/agT
SA/WE	RM	60	4	SNV	chrII_Y12	788274	T	A	NA	missense_variant	511	171	F/I	Ttt/Att
SA/WE	RM	60	4	SNV	chrVIII_Y12	398256	C	T	YHR149C	missense_variant	1252	418	D/N	Gac/Aac
SA/WE	RM	60	4	SNV	chrVII_DBVPG6765	559213	C	T	na	na	na	na	na	na
SA/WE	RM	60	4	SNV	chrXIII_Y12	162802	C	T	na	na	na	na	na	na
SA/WE	RM	60	4	SNV	chrXII_Y12	509044	G	A	YLR189C	missense_variant	2809	937	P/S	Cct/Tct
SA/WE	RM	60	4	SNV	chrXII_Y12	992848	C	A	YLR446W	missense_variant	113	38	T/K	aCa/aAa
SA/WE	RM	60	4	SNV	chrXVI_Y12	106734	T	C	YPL228W	synonymous_variant	804	268	I	atT/atC
SA/WE	RM	60	4	SNV	chrXV_DBVPG6765	412418	C	T	YOR054C	missense_variant	62	21	G/E	gGa/gAa
SA/WE	RM	60	4	SNV	chrX_DBVPG6765	104625	A	G	YJL171C	synonymous_variant	828	276	S	tcT/tcC
SA/WE	RM	60	4	SNV	chrX_Y12	390818	G	A	na	na	na	na	na	na
SA/WE	YPD	120	1	SNV	chrIII_Y12	87970	G	T	YCL024W	stop_gained	1657	553	E/*	Gaa/Taa
SA/WE	YPD	120	1	SNV	chrII_Y12	757190	C	A	YBR289W	missense_variant	985	329	L/I	Cta/Ata
SA/WE	YPD	120	1	SNV	chrIV_DBVPG6765	1310442	G	T	YDR443C	missense_variant	2181	727	S/R	agC/agA
SA/WE	YPD	120	1	SNV	chrIV_Y12	202820	G	T	YDL142C	missense_variant	751	251	Q/K	Caa/Aaa
SA/WE	YPD	120	1	SNV	chrIV_Y12	254219	A	G	YDL116W	missense_variant	1674	558	I/M	atA/atG
SA/WE	YPD	120	1	SNV	chrIV_Y12	465659	C	A	YDR011W	missense_variant	158	53	T/K	aCa/aAa
SA/WE	YPD	120	1	SNV	chrI_DBVPG6765	69529	C	A	YAL033W	stop_gained	233	78	S/*	tCa/tAa
SA/WE	YPD	120	1	SNV	chrI_Y12	70208	G	C	YAL032C	missense_variant	994	332	Q/E	Caa/Gaa
SA/WE	YPD	120	1	SNV	chrVII_DBVPG6765	292067	T	G	na	na	na	na	na	na
SA/WE	YPD	120	1	SNV	chrVII_Y12	388362	C	G	YGL070C	missense_variant	187	63	G/R	Ggt/Cgt
SA/WE	YPD	120	1	SNV	chrV_DBVPG6765	549650	G	A	na	na	na	na	na	na
SA/WE	YPD	120	1	SNV	chrV_Y12	138610	T	C	YEL006W	missense_variant	197	66	L/S	tTa/tCa
SA/WE	YPD	120	1	SNV	chrXIII_DBVPG6765	686007	G	T	YMR217W	missense_variant	1564	522	V/F	Gtt/Ttt
SA/WE	YPD	120	1	SNV	chrXII_DBVPG6765	875533	C	A	na	na	na	na	na	na
SA/WE	YPD	120	1	SNV	chrXII_Y12	826493	C	G	YLR364W	stop_gained	152	51	S/*	tCa/tGa
SA/WE	YPD	120	1	SNV	chrXIV_Y12	420250	G	A	YNL116W	synonymous_variant	1158	386	T	acG/acA
SA/WE	YPD	120	1	SNV	chrXVI_Y12	725193	A	G	na	na	na	na	na	na
SA/WE	YPD	120	1	SNV	chrXV_DBVPG6765	94226	A	C	YOL113W	missense_variant	1412	471	N/T	aAt/aCt
SA/WE	YPD	120	1	SNV	chrXV_Y12	456630	A	G	YOR079C	synonymous_variant	600	200	V	gtT/gtC
SA/WE	YPD	120	1	SNV	chrXV_Y12	509322	G	A	YOR109W	missense_variant	1488	496	M/I	atG/atA
SA/WE	YPD	120	1	SNV	chrXV_Y12	576980	C	A	na	na	na	na	na	na
SA/WE	YPD	120	1	SNV	chrXV_Y12	973094	C	A	YOR356W	missense_variant	247	83	Q/K	Cag/Aag
SA/WE	YPD	120	2	SNV	chrIV_DBVPG6765	993285	C	T	YDR279W	synonymous_variant	15	5	N	aaC/aaT
SA/WE	YPD	120	2	SNV	chrVIII_DBVPG6765	106604	C	T	na	na	na	na	na	na
SA/WE	YPD	120	2	SNV	chrVII_Y12	668632	C	A	YGR094W	missense_variant	1687	563	Q/K	Caa/Aaa
SA/WE	YPD	120	2	SNV	chrXIII_DBVPG6765	168896	C	A	YML053C	synonymous_variant	204	68	S	tcG/tcT
SA/WE	YPD	120	2	SNV	chrXIII_DBVPG6765	626324	C	A	YMR190C	missense_variant	1604	535	R/L	cGt/cTt
SA/WE	YPD	120	2	SNV	chrXII_DBVPG6765	344356	C	A	YLR106C	synonymous_variant	2418	806	S	tcG/tcT
SA/WE	YPD	120	2	SNV	chrXV_DBVPG6765	890793	C	T	YOR319W	missense_variant	575	192	A/V	gCa/gTa
SA/WE	YPD	120	2	SNV	chrXV_Y12	192913	A	G	YOL062C	missense_variant	782	261	M/T	aTg/aCg
SA/WE	YPD	120	3	SNV	chrII_Y12	13454	C	T	YBL104C	missense_variant	1812	604	M/I	atG/atA
SA/WE	YPD	120	3	SNV	chrIV_DBVPG6765	161790	G	A	na	na	na	na	na	na
SA/WE	YPD	120	3	SNV	chrVIII_Y12	205974	T	C	na	na	na	na	na	na
SA/WE	YPD	120	3	SNV	chrVIII_Y12	469333	C	G	na	na	na	na	na	na
SA/WE	YPD	120	3	SNV	chrVI_DBVPG6765	246513	G	A	YFR055W	missense_variant	762	254	M/I	atG/atA
SA/WE	YPD	120	3	SNV	chrXIII_DBVPG6765	182312	A	T	YML046W	synonymous_variant	1488	496	V	gtA/gtT
SA/WE	YPD	120	3	SNV	chrXIII_Y12	759845	G	A	YMR259C	stop_gained	1963	655	Q/*	Caa/Taa
SA/WE	YPD	120	3	SNV	chrXIV_Y12	446779	G	A	YNL101W	missense_variant	995	332	S/N	aGt/aAt
SA/WE	YPD	120	3	SNV	chrXIV_Y12	643197	G	A	na	na	na	na	na	na
SA/WE	YPD	120	3	SNV	chrXIV_Y12	643209	C	T	na	na	na	na	na	na
SA/WE	YPD	120	3	SNV	chrXI_Y12	269489	A	C	YKL101W	missense_variant	3275	1092	N/T	aAt/aCt
SA/WE	YPD	120	3	SNV	chrXVI_DBVPG6765	682004	C	T	YPR073C	missense_variant	170	57	S/N	aGc/aAc
SA/WE	YPD	120	3	SNV	chrXVI_Y12	489757	G	T	YPL022W	stop_gained	2044	682	E/*	Gaa/Taa
SA/WE	YPD	120	3	SNV	chrXVI_Y12	729588	T	G	YPR111W	missense_variant	1450	484	F/V	Ttt/Gtt
SA/WE	YPD	120	3	SNV	chrXV_Y12	874954	T	A	YOR315W	missense_variant	191	64	V/D	gTc/gAc
SA/WE	YPD	120	4	SNV	chrIII_DBVPG6765	89870	C	A	na	na	na	na	na	na
SA/WE	YPD	120	4	SNV	chrII_DBVPG6765	185304	C	T	na	na	na	na	na	na
SA/WE	YPD	120	4	SNV	chrII_DBVPG6765	448198	T	C	na	na	na	na	na	na
SA/WE	YPD	120	4	SNV	chrIV_Y12	490081	T	C	YDR023W	missense_variant	596	199	L/S	tTa/tCa
SA/WE	YPD	120	4	SNV	chrIV_Y12	1033475	A	G	YDR301W	missense_variant	3833	1278	D/G	gAt/gGt
SA/WE	YPD	120	4	SNV	chrVIII_Y12	30223	C	A	na	na	na	na	na	na
SA/WE	YPD	120	4	SNV	chrVII_DBVPG6765	22194	G	T	YGL255W	missense_variant	837	279	W/C	tgG/tgT
SA/WE	YPD	120	4	SNV	chrXIII_DBVPG6765	525858	C	A	YMR137C	missense_variant	1675	559	D/Y	Gat/Tat
SA/WE	YPD	120	4	SNV	chrXIII_Y12	513001	G	T	na	na	na	na	na	na
SA/WE	YPD	120	4	SNV	chrXII_DBVPG6765	583968	C	A	na	na	na	na	na	na
SA/WE	YPD	120	4	SNV	chrXVI_Y12	700839	T	G	YPR093C	missense_variant	502	168	T/P	Aca/Cca
SA/WE	YPD	120	4	SNV	chrXVI_Y12	761250	T	C	YPR122W	missense_variant	3161	1054	L/P	cTa/cCa
SA/WE	YPD	120	4	SNV	chrXV_Y12	199534	C	T	YOL059W	missense_variant	713	238	A/V	gCc/gTc
SA/WA	RM	60	1	SNV	chrII_Y12	498856	A	T	YBR140C	synonymous_variant	4566	1522	S	tcT/tcA
SA/WA	RM	60	1	SNV	chrII_Y12	653042	G	A	YBR229C	missense_variant	2813	938	T/I	aCc/aTc
SA/WA	RM	60	1	SNV	chrIV_Y12	1185374	A	G	YDR379W	missense_variant	1130	377	N/S	aAt/aGt
SA/WA	RM	60	1	SNV	chrXI_Y12	592883	T	C	na	na	na	na	na	na
SA/WA	RM	60	1	SNV	chrXVI_DBVPG6044	132142	A	G	YPL218W	missense_variant	494	165	E/G	gAa/gGa
SA/WA	RM	60	2	SNV	chrIV_Y12	59210	C	A	YDL223C	missense_variant	2206	736	A/S	Gca/Tca
SA/WA	RM	60	2	SNV	chrIV_Y12	229786	G	A	na	na	na	na	na	na
SA/WA	RM	60	2	SNV	chrXI_DBVPG6044	115232	T	C	na	na	na	na	na	na
SA/WA	RM	60	2	SNV	chrXV_Y12	319443	C	T	YOR005C	missense_variant	353	118	R/H	cGt/cAt
SA/WA	RM	60	2	SNV	chrX_Y12	545248	T	C	YJR064W	synonymous_variant	1098	366	F	ttT/ttC
SA/WA	RM	60	3	SNV	chrII_DBVPG6044	68681	C	T	na	na	na	na	na	na
SA/WA	RM	60	3	SNV	chrII_Y12	676898	C	T	na	na	na	na	na	na
SA/WA	RM	60	3	SNV	chrVIII_Y12	26547	T	C	NA	missense_variant	1822	608	T/A	Act/Gct
SA/WA	RM	60	3	SNV	chrV_Y12	271595	G	A	YER060W-A	missense_variant	1272	424	M/I	atG/atA
SA/WA	RM	60	3	SNV	chrXIII_DBVPG6044	857690	G	A	YMR304W	missense_variant	3490	1164	E/K	Gaa/Aaa
SA/WA	RM	60	3	SNV	chrXV_Y12	225888	C	T	YOL045W	missense_variant	211	71	P/S	Cca/Tca
SA/WA	RM	60	3	SNV	chrX_DBVPG6044	324103	C	T	YJL057C	synonymous_variant	1875	625	S	tcG/tcA
SA/WA	RM	60	4	SNV	chrIV_DBVPG6044	541451	C	T	YDR046C	stop_gained	594	198	W/*	tgG/tgA
SA/WA	RM	60	4	SNV	chrIV_Y12	535445	C	T	YDR046C	stop_gained	594	198	W/*	tgG/tgA
SA/WA	RM	60	4	SNV	chrIV_Y12	1007737	G	A	YDR291W	missense_variant	1760	587	G/E	gGa/gAa
SA/WA	RM	60	4	SNV	chrIX_DBVPG6044	116512	T	C	na	na	na	na	na	na
SA/WA	RM	60	4	SNV	chrXII_DBVPG6044	26463	G	A	NA	synonymous_variant	837	279	A	gcC/gcT
SA/WA	RM	60	4	SNV	chrXVI_Y12	25283	G	T	YPL270W	missense_variant	1183	395	D/Y	Gac/Tac
SA/WA	YPD	120	1	SNV	chrI_Y12	148650	C	T	YAR014C	synonymous_variant	1011	337	S	tcG/tcA
SA/WA	YPD	120	1	SNV	chrVIII_DBVPG6044	293233	G	A	YHR099W	synonymous_variant	2169	723	A	gcG/gcA
SA/WA	YPD	120	1	SNV	chrVII_Y12	541420	T	C	na	na	na	na	na	na
SA/WA	YPD	120	1	SNV	chrVII_Y12	928054	C	A	na	na	na	na	na	na
SA/WA	YPD	120	1	SNV	chrXIII_DBVPG6044	218321	G	A	YML018C	missense_variant	607	203	H/Y	Cat/Tat
SA/WA	YPD	120	1	SNV	chrXII_DBVPG6044	415046	C	T	na	na	na	na	na	na
SA/WA	YPD	120	1	SNV	chrXII_Y12	745654	C	A	YLR320W	missense_variant	1809	603	D/E	gaC/gaA
SA/WA	YPD	120	1	SNV	chrXIV_DBVPG6044	149314	G	T	YNL262W	missense_variant	1687	563	A/S	Gct/Tct
SA/WA	YPD	120	1	SNV	chrXIV_Y12	710478	T	G	na	na	na	na	na	na
SA/WA	YPD	120	1	SNV	chrXVI_DBVPG6044	367410	G	A	YPL095C	synonymous_variant	834	278	N	aaC/aaT
SA/WA	YPD	120	1	SNV	chrXVI_DBVPG6044	858440	G	A	na	na	na	na	na	na
SA/WA	YPD	120	1	SNV	chrXVI_Y12	478508	A	T	YPL029W	missense_variant	1973	658	N/I	aAt/aTt
SA/WA	YPD	120	1	SNV	chrXV_Y12	132339	C	T	YOL089C	synonymous_variant	2829	943	S	tcG/tcA
SA/WA	YPD	120	1	SNV	chrX_Y12	106305	C	T	YJL165C	missense_variant	2243	748	R/H	cGt/cAt
SA/WA	YPD	120	1	SNV	chrX_Y12	146492	G	A	YJL143W	missense_variant	319	107	G/S	Ggt/Agt
SA/WA	YPD	120	2	SNV	chrII_Y12	448922	T	C	YBR115C	missense_variant	40	14	I/V	Att/Gtt
SA/WA	YPD	120	2	SNV	chrIX_DBVPG6044	109084	G	T	YIL128W	missense_variant	1451	484	R/M	aGg/aTg
SA/WA	YPD	120	2	SNV	chrI_DBVPG6044	157788	C	A	YAR018C	missense_variant	348	116	K/N	aaG/aaT
SA/WA	YPD	120	2	SNV	chrI_Y12	64077	C	A	YAL035W	missense_variant	933	311	D/E	gaC/gaA
SA/WA	YPD	120	2	SNV	chrVII_DBVPG6044	454817	T	C	na	na	na	na	na	na
SA/WA	YPD	120	2	SNV	chrVII_DBVPG6044	1020028	G	T	YGR271W	missense_variant	2278	760	D/Y	Gac/Tac
SA/WA	YPD	120	2	SNV	chrV_Y12	504659	C	T	YER164W	missense_variant	529	177	H/Y	Cac/Tac
SA/WA	YPD	120	2	SNV	chrXIV_Y12	571230	T	A	na	na	na	na	na	na
SA/WA	YPD	120	2	SNV	chrXI_Y12	37763	G	T	YKL211C	stop_gained	443	148	S/*	tCg/tAg
SA/WA	YPD	120	2	SNV	chrXV_DBVPG6044	879897	T	C	YOR317W	missense_variant	1280	427	L/S	tTa/tCa
SA/WA	YPD	120	2	SNV	chrXV_Y12	704209	G	T	YOR208W	missense_variant	330	110	L/F	ttG/ttT
SA/WA	YPD	120	3	SNV	chrII_Y12	334766	G	T	YBR059C	missense_variant	1560	520	S/R	agC/agA
SA/WA	YPD	120	3	SNV	chrVIII_Y12	55804	C	T	YHL023C	synonymous_variant	2463	821	L	ctG/ctA
SA/WA	YPD	120	3	SNV	chrVIII_Y12	358864	C	A	YHR123W	missense_variant	764	255	T/K	aCg/aAg
SA/WA	YPD	120	3	SNV	chrV_Y12	249929	A	T	na	na	na	na	na	na
SA/WA	YPD	120	3	SNV	chrXIII_Y12	252252	C	T	YMR001C	missense_variant	1837	613	V/I	Gta/Ata
SA/WA	YPD	120	3	SNV	chrXII_DBVPG6044	677366	C	T	YLR291C	missense_variant	25	9	V/I	Gta/Ata
SA/WA	YPD	120	3	SNV	chrXII_Y12	929939	A	C	na	na	na	na	na	na
SA/WA	YPD	120	3	SNV	chrXVI_DBVPG6044	431046	C	A	na	na	na	na	na	na
SA/WA	YPD	120	3	SNV	chrXVI_DBVPG6044	862403	A	T	YPR164W	missense_variant	3896	1299	D/V	gAt/gTt
SA/WA	YPD	120	3	SNV	chrXV_Y12	248088	A	G	YOL032W	missense_variant	479	160	Q/R	cAa/cGa
SA/WA	YPD	120	3	SNV	chrXV_Y12	336385	A	G	na	na	na	na	na	na
SA/WA	YPD	120	4	SNV	chrII_DBVPG6044	203634	C	G	na	na	na	na	na	na
SA/WA	YPD	120	4	SNV	chrIV_Y12	28713	T	C	YDL239C	missense_variant	223	75	I/V	Ata/Gta
SA/WA	YPD	120	4	SNV	chrIV_Y12	704185	T	G	YDR132C	missense_variant	1107	369	L/F	ttA/ttC
SA/WA	YPD	120	4	SNV	chrI_DBVPG6044	118850	G	A	YAL011W	missense_variant	946	316	A/T	Gcc/Acc
SA/WA	YPD	120	4	SNV	chrVIII_DBVPG6044	357030	T	C	na	na	na	na	na	na
SA/WA	YPD	120	4	SNV	chrXIII_Y12	700931	C	T	YMR229C	missense_variant	3544	1182	G/S	Ggt/Agt
SA/WA	YPD	120	4	SNV	chrXII_DBVPG6044	404874	G	A	YLR138W	missense_variant	1565	522	G/D	gGt/gAt
SA/WA	YPD	120	4	SNV	chrXII_Y12	470071	G	T	YLR163C	missense_variant	632	211	A/E	gCa/gAa
SA/WA	YPD	120	4	SNV	chrXIV_Y12	90378	T	C	na	na	na	na	na	na
SA/WA	YPD	120	4	SNV	chrXI_DBVPG6044	162983	A	C	YKL159C	missense_variant	53	18	I/S	aTt/aGt
SA/WA	YPD	120	4	SNV	chrXI_Y12	316022	T	C	YKL073W	missense_variant	2299	767	F/L	Ttc/Ctc
SA/WA	YPD	120	4	SNV	chrXV_DBVPG6044	429999	G	T	YOR066W	missense_variant	723	241	L/F	ttG/ttT
SA/WA	YPD	120	4	SNV	chrX_DBVPG6044	525445	G	A	na	na	na	na	na	na
SA/NA	HU	60	1	SNV	chrIII_YPS128	140544	G	A	YCR016W	synonymous_variant	51	17	Q	caG/caA
SA/NA	HU	60	1	SNV	chrII_Y12	110178	G	A	na	na	na	na	na	na
SA/NA	HU	60	1	SNV	chrII_Y12	461963	G	A	YBR123C	synonymous_variant	1512	504	F	ttC/ttT
SA/NA	HU	60	1	SNV	chrII_Y12	563855	T	C	YBR179C	synonymous_variant	2088	696	P	ccA/ccG
SA/NA	HU	60	1	SNV	chrIV_Y12	165491	C	T	YDL165W	missense_variant	209	70	P/L	cCc/cTc
SA/NA	HU	60	1	SNV	chrIV_Y12	173413	C	G	na	na	na	na	na	na
SA/NA	HU	60	1	SNV	chrIV_YPS128	133672	T	C	YDL182W	synonymous_variant	615	205	V	gtT/gtC
SA/NA	HU	60	1	SNV	chrIV_YPS128	133720	C	T	YDL182W	synonymous_variant	663	221	I	atC/atT
SA/NA	HU	60	1	SNV	chrIV_YPS128	538810	T	C	na	na	na	na	na	na
SA/NA	HU	60	1	SNV	chrIV_YPS128	590146	C	T	YDR078C	synonymous_variant	6	2	S	tcG/tcA
SA/NA	HU	60	1	SNV	chrIV_YPS128	744429	C	T	YDR150W	synonymous_variant	2142	714	S	tcC/tcT
SA/NA	HU	60	1	SNV	chrIX_Y12	138299	T	G	YIL115C	missense_variant	3124	1042	K/Q	Aag/Cag
SA/NA	HU	60	1	SNV	chrIX_Y12	189247	T	C	na	na	na	na	na	na
SA/NA	HU	60	1	SNV	chrIX_Y12	385394	T	C	YIR019C	missense_variant	2887	963	I/V	Att/Gtt
SA/NA	HU	60	1	SNV	chrIX_Y12	386118	A	G	YIR019C	synonymous_variant	2163	721	T	acT/acC
SA/NA	HU	60	1	SNV	chrVIII_Y12	191608	C	T	YHR046C	missense_variant	365	122	G/D	gGc/gAc
SA/NA	HU	60	1	SNV	chrVIII_Y12	231528	T	G	YHR065C	missense_variant	728	243	H/P	cAt/cCt
SA/NA	HU	60	1	SNV	chrVIII_Y12	447926	T	G	YHR170W	missense_variant	1234	412	W/G	Tgg/Ggg
SA/NA	HU	60	1	SNV	chrVII_Y12	129637	A	T	na	na	na	na	na	na
SA/NA	HU	60	1	SNV	chrVII_Y12	584938	G	A	YGR048W	missense_variant	700	234	G/R	Ggg/Agg
SA/NA	HU	60	1	SNV	chrVI_Y12	201344	T	G	YFR022W	missense_variant	428	143	L/W	tTg/tGg
SA/NA	HU	60	1	SNV	chrVI_YPS128	264636	G	T	YFR051C	missense_variant	487	163	R/S	Cgc/Agc
SA/NA	HU	60	1	SNV	chrV_YPS128	297783	T	A	YER069W	missense_variant	1858	620	C/S	Tgt/Agt
SA/NA	HU	60	1	SNV	chrV_YPS128	383227	A	T	YER111C	synonymous_variant	2766	922	A	gcT/gcA
SA/NA	HU	60	1	SNV	chrXIII_YPS128	46431	T	C	YML109W	missense_variant	118	40	S/P	Tcc/Ccc
SA/NA	HU	60	1	SNV	chrXII_Y12	380601	G	A	YLR116W	synonymous_variant	735	245	P	ccG/ccA
SA/NA	HU	60	1	SNV	chrXII_Y12	444857	G	A	YLR153C	synonymous_variant	1764	588	N	aaC/aaT
SA/NA	HU	60	1	SNV	chrXII_YPS128	104355	A	G	YLL021W	synonymous_variant	2760	920	L	ttA/ttG
SA/NA	HU	60	1	SNV	chrXII_YPS128	924963	C	T	na	na	na	na	na	na
SA/NA	HU	60	1	SNV	chrXIV_YPS128	637472	T	C	na	na	na	na	na	na
SA/NA	HU	60	1	SNV	chrXI_YPS128	285020	T	A	na	na	na	na	na	na
SA/NA	HU	60	1	SNV	chrXVI_Y12	639188	G	A	YPR047W	synonymous_variant	861	287	A	gcG/gcA
SA/NA	HU	60	1	SNV	chrXV_Y12	303932	C	T	YOL004W	missense_variant	4508	1503	T/I	aCt/aTt
SA/NA	HU	60	1	SNV	chrXV_Y12	567121	G	A	YOR138C	missense_variant	1766	589	T/M	aCg/aTg
SA/NA	HU	60	1	SNV	chrXV_YPS128	439038	A	C	na	na	na	na	na	na
SA/NA	HU	60	1	SNV	chrXV_YPS128	1048539	T	C	YOR385W	synonymous_variant	612	204	N	aaT/aaC
SA/NA	HU	60	1	SNV	chrX_Y12	507827	T	G	na	na	na	na	na	na
SA/NA	HU	60	1	SNV	chrX_YPS128	308075	G	A	YJL062W	missense_variant	142	48	D/N	Gat/Aat
SA/NA	HU	60	1	SNV	chrX_YPS128	569916	A	C	YJR090C	missense_variant	2950	984	S/A	Tcg/Gcg
SA/NA	HU	58	2	SNV	chrII_Y12	555662	C	T	YBR171W	missense_variant	470	157	P/L	cCg/cTg
SA/NA	HU	58	2	SNV	chrII_Y12	599718	G	C	na	na	na	na	na	na
SA/NA	HU	58	2	SNV	chrII_YPS128	45925	C	G	YBL088C	missense_variant	7810	2604	V/L	Gtt/Ctt
SA/NA	HU	58	2	SNV	chrIV_YPS128	386119	A	G	YDL039C	synonymous_variant	1839	613	D	gaT/gaC
SA/NA	HU	58	2	SNV	chrIV_YPS128	846050	C	T	YDR205W	synonymous_variant	7	3	L	Ctg/Ttg
SA/NA	HU	58	2	SNV	chrIV_YPS128	1279200	G	A	YDR422C	missense_variant	1660	554	R/C	Cgc/Tgc
SA/NA	HU	58	2	SNV	chrIV_YPS128	1466701	G	A	YDR534C	synonymous_variant	900	300	S	tcC/tcT
SA/NA	HU	58	2	SNV	chrIX_Y12	277127	A	G	YIL034C	missense_variant	187	63	C/R	Tgc/Cgc
SA/NA	HU	58	2	SNV	chrIX_YPS128	316207	G	A	YIL017C	synonymous_variant	138	46	D	gaC/gaT
SA/NA	HU	58	2	SNV	chrVIII_YPS128	187784	A	T	na	na	na	na	na	na
SA/NA	HU	58	2	SNV	chrVII_Y12	965212	A	C	na	na	na	na	na	na
SA/NA	HU	58	2	SNV	chrVII_YPS128	673997	A	C	YGR100W	missense_variant	2189	730	Q/P	cAa/cCa
SA/NA	HU	58	2	SNV	chrVII_YPS128	702566	A	G	YGR117C	synonymous_variant	114	38	P	ccT/ccC
SA/NA	HU	58	2	SNV	chrVII_YPS128	853393	A	C	YGR195W	missense_variant	337	113	M/L	Atg/Ctg
SA/NA	HU	58	2	SNV	chrVI_Y12	184542	T	G	YFR016C	missense_variant	292	98	K/Q	Aaa/Caa
SA/NA	HU	58	2	SNV	chrV_Y12	22626	G	C	YEL065W	missense_variant	1228	410	G/R	Ggg/Cgg
SA/NA	HU	58	2	SNV	chrV_Y12	153768	C	G	YER004W	missense_variant	92	31	A/G	gCg/gGg
SA/NA	HU	58	2	SNV	chrV_Y12	360397	C	T	YER104W	missense_variant	233	78	S/L	tCa/tTa
SA/NA	HU	58	2	SNV	chrV_Y12	417019	T	A	na	na	na	na	na	na
SA/NA	HU	58	2	SNV	chrXIII_YPS128	53803	T	G	YML104C	missense_variant	3203	1068	Q/P	cAa/cCa
SA/NA	HU	58	2	SNV	chrXII_Y12	395288	A	T	YLR127C	missense_variant	2074	692	S/T	Tct/Act
SA/NA	HU	58	2	SNV	chrXII_YPS128	832634	A	T	YLR369W	missense_variant	238	80	N/Y	Aat/Tat
SA/NA	HU	58	2	SNV	chrXII_YPS128	844093	A	C	YLR373C	missense_variant	117	39	D/E	gaT/gaG
SA/NA	HU	60	3	SNV	chrII_Y12	277838	G	A	NA	missense_variant	148	50	G/S	Ggt/Agt
SA/NA	HU	60	3	SNV	chrII_Y12	628954	T	G	YBR214W	stop_gained	909	303	Y/*	taT/taG
SA/NA	HU	60	3	SNV	chrII_YPS128	10311	G	A	na	na	na	na	na	na
SA/NA	HU	60	3	SNV	chrII_YPS128	544612	A	G	na	na	na	na	na	na
SA/NA	HU	60	3	SNV	chrIV_Y12	410775	C	A	na	na	na	na	na	na
SA/NA	HU	60	3	SNV	chrIV_Y12	482089	A	C	na	na	na	na	na	na
SA/NA	HU	60	3	SNV	chrIV_YPS128	266985	T	G	na	na	na	na	na	na
SA/NA	HU	60	3	SNV	chrIV_YPS128	566583	A	T	na	na	na	na	na	na
SA/NA	HU	60	3	SNV	chrIV_YPS128	641354	A	C	YDR103W	synonymous_variant	2004	668	L	ctA/ctC
SA/NA	HU	60	3	SNV	chrIV_YPS128	649017	G	T	na	na	na	na	na	na
SA/NA	HU	60	3	SNV	chrIV_YPS128	897644	G	A	YDR228C	missense_variant	994	332	P/S	Cca/Tca
SA/NA	HU	60	3	SNV	chrIV_YPS128	1247312	A	C	na	na	na	na	na	na
SA/NA	HU	60	3	SNV	chrVIII_Y12	248154	T	G	YHR073W	stop_gained	2411	804	L/*	tTa/tGa
SA/NA	HU	60	3	SNV	chrVIII_Y12	267806	T	C	YHR080C	missense_variant	2192	731	D/G	gAc/gGc
SA/NA	HU	60	3	SNV	chrVIII_Y12	293055	G	A	na	na	na	na	na	na
SA/NA	HU	60	3	SNV	chrVIII_Y12	495845	T	C	YHR196W	synonymous_variant	688	230	L	Tta/Cta
SA/NA	HU	60	3	SNV	chrVIII_Y12	502151	G	A	na	na	na	na	na	na
SA/NA	HU	60	3	SNV	chrVII_Y12	566864	A	G	na	na	na	na	na	na
SA/NA	HU	60	3	SNV	chrVII_YPS128	621195	A	C	na	na	na	na	na	na
SA/NA	HU	60	3	SNV	chrVII_YPS128	913131	G	A	YGR224W	missense_variant	892	298	D/N	Gat/Aat
SA/NA	HU	60	3	SNV	chrVI_Y12	138013	C	T	YFL007W	synonymous_variant	4464	1488	I	atC/atT
SA/NA	HU	60	3	SNV	chrV_Y12	419568	G	T	YER132C	missense_variant	4200	1400	F/L	ttC/ttA
SA/NA	HU	60	3	SNV	chrXIII_Y12	364097	G	A	YMR061W	missense_variant	283	95	V/I	Gtt/Att
SA/NA	HU	60	3	SNV	chrXIII_Y12	368460	C	T	YMR063W	missense_variant	323	108	A/V	gCa/gTa
SA/NA	HU	60	3	SNV	chrXIII_Y12	368992	A	C	YMR064W	missense_variant	29	10	K/T	aAa/aCa
SA/NA	HU	60	3	SNV	chrXIII_YPS128	481217	T	A	YMR115W	synonymous_variant	921	307	T	acT/acA
SA/NA	HU	60	3	SNV	chrXIII_YPS128	820405	A	C	YMR284W	synonymous_variant	21	7	A	gcA/gcC
SA/NA	HU	60	3	SNV	chrXII_YPS128	503363	T	A	YLR188W	missense_variant	1882	628	S/T	Tca/Aca
SA/NA	HU	60	3	SNV	chrXII_YPS128	668650	T	A	YLR276C	missense_variant	1448	483	E/V	gAa/gTa
SA/NA	HU	60	3	SNV	chrXII_YPS128	806689	A	C	na	na	na	na	na	na
SA/NA	HU	60	3	SNV	chrXII_YPS128	945204	C	G	YLR425W	stop_gained	782	261	S/*	tCa/tGa
SA/NA	HU	60	3	SNV	chrXIV_Y12	685781	G	A	na	na	na	na	na	na
SA/NA	HU	60	3	SNV	chrXIV_YPS128	160971	T	A	YNL252C	missense_variant	325	109	S/C	Agt/Tgt
SA/NA	HU	60	3	SNV	chrXIV_YPS128	204047	G	C	YNL232W	missense_variant	112	38	G/R	Ggt/Cgt
SA/NA	HU	60	3	SNV	chrXIV_YPS128	687126	C	T	YNR044W	synonymous_variant	591	197	S	agC/agT
SA/NA	HU	60	3	SNV	chrXIV_YPS128	687401	T	C	YNR044W	missense_variant	866	289	L/S	tTg/tCg
SA/NA	HU	60	3	SNV	chrXI_Y12	387103	T	C	YKL039W	missense_variant	1550	517	V/A	gTg/gCg
SA/NA	HU	60	3	SNV	chrXI_Y12	684985	G	T	YKR106W	missense_variant	871	291	V/F	Gtt/Ttt
SA/NA	HU	60	3	SNV	chrXI_YPS128	532108	A	C	na	na	na	na	na	na
SA/NA	HU	60	3	SNV	chrXI_YPS128	632006	C	T	YKR097W	synonymous_variant	1332	444	T	acC/acT
SA/NA	HU	60	3	SNV	chrXVI_Y12	697491	A	G	YPR091C	missense_variant	1829	610	I/T	aTc/aCc
SA/NA	HU	60	3	SNV	chrXV_Y12	729046	G	T	YOR222W	missense_variant	762	254	W/C	tgG/tgT
SA/NA	HU	60	3	SNV	chrXV_Y12	755560	G	T	na	na	na	na	na	na
SA/NA	HU	60	3	SNV	chrXV_Y12	1028202	T	C	na	na	na	na	na	na
SA/NA	HU	60	3	SNV	chrX_Y12	68089	T	A	na	na	na	na	na	na
SA/NA	HU	60	3	SNV	chrX_Y12	94150	T	G	na	na	na	na	na	na
SA/NA	HU	60	3	SNV	chrX_Y12	179569	G	C	na	na	na	na	na	na
SA/NA	HU	60	3	SNV	chrX_YPS128	358026	A	G	YJL041W	missense_variant	1472	491	D/G	gAt/gGt
SA/NA	HU	60	4	SNV	chrIII_Y12	150776	T	C	na	na	na	na	na	na
SA/NA	HU	60	4	SNV	chrIII_YPS128	270563	C	A	YCR089W	synonymous_variant	1398	466	T	acC/acA
SA/NA	HU	60	4	SNV	chrII_Y12	107449	C	T	YBL052C	missense_variant	2074	692	D/N	Gat/Aat
SA/NA	HU	60	4	SNV	chrII_YPS128	294676	T	C	YDR012W/YBR031W	synonymous_variant	684	228	A	gcT/gcC
SA/NA	HU	60	4	SNV	chrIV_Y12	1023104	T	C	YDR297W	missense_variant	299	100	L/P	cTt/cCt
SA/NA	HU	60	4	SNV	chrIV_Y12	1235612	G	C	YDR406W	missense_variant	2311	771	D/H	Gac/Cac
SA/NA	HU	60	4	SNV	chrIV_Y12	1261747	A	T	YDR420W	synonymous_variant	1398	466	P	ccA/ccT
SA/NA	HU	60	4	SNV	chrIV_Y12	1261789	A	T	YDR420W	synonymous_variant	1440	480	P	ccA/ccT
SA/NA	HU	60	4	SNV	chrIV_Y12	1261957	A	T	YDR420W	synonymous_variant	1608	536	P	ccA/ccT
SA/NA	HU	60	4	SNV	chrIV_Y12	1385919	C	G	YDR490C	missense_variant	2169	723	K/N	aaG/aaC
SA/NA	HU	60	4	SNV	chrIV_YPS128	48392	T	C	na	na	na	na	na	na
SA/NA	HU	60	4	SNV	chrIV_YPS128	744756	C	A	YDR150W	missense_variant	2469	823	D/E	gaC/gaA
SA/NA	HU	60	4	SNV	chrIV_YPS128	863496	A	C	YDR212W	missense_variant	1428	476	K/N	aaA/aaC
SA/NA	HU	60	4	SNV	chrIV_YPS128	924386	G	C	YDR243C	missense_variant	373	125	P/A	Cct/Gct
SA/NA	HU	60	4	SNV	chrVIII_Y12	314245	T	A	YHR099W	missense_variant	8297	2766	V/D	gTt/gAt
SA/NA	HU	60	4	SNV	chrVII_YPS128	51121	G	C	YGL236C	missense_variant	86	29	T/R	aCa/aGa
SA/NA	HU	60	4	SNV	chrVII_YPS128	52651	A	G	YGL234W	missense_variant	757	253	T/A	Acc/Gcc
SA/NA	HU	60	4	SNV	chrVII_YPS128	78837	A	G	YGL219C	synonymous_variant	837	279	S	tcT/tcC
SA/NA	HU	60	4	SNV	chrV_Y12	318546	A	C	YER082C	missense_variant	1142	381	L/W	tTg/tGg
SA/NA	HU	60	4	SNV	chrV_YPS128	509014	A	C	na	na	na	na	na	na
SA/NA	HU	60	4	SNV	chrXIII_Y12	517955	T	C	na	na	na	na	na	na
SA/NA	HU	60	4	SNV	chrXIII_YPS128	732921	C	G	na	na	na	na	na	na
SA/NA	HU	60	4	SNV	chrXIII_YPS128	739400	T	A	na	na	na	na	na	na
SA/NA	HU	60	4	SNV	chrXII_Y12	179408	T	A	YLR014C	missense_variant	565	189	S/C	Agc/Tgc
SA/NA	HU	60	4	SNV	chrXII_YPS128	490732	A	T	YLR181C	missense_variant	120	40	D/E	gaT/gaA
SA/NA	HU	60	4	SNV	chrXII_YPS128	804846	A	C	YLR352W	missense_variant	881	294	D/A	gAc/gCc
SA/NA	HU	60	4	SNV	chrXIV_Y12	243088	A	C	YNL221C	missense_variant	1433	478	L/R	cTg/cGg
SA/NA	HU	60	4	SNV	chrXIV_Y12	436298	T	C	YNL104C	synonymous_variant	1224	408	E	gaA/gaG
SA/NA	HU	60	4	SNV	chrXIV_YPS128	425047	C	T	YNL101W	synonymous_variant	1099	367	L	Ctg/Ttg
SA/NA	HU	60	4	SNV	chrXIV_YPS128	488956	A	T	YNL067W	missense_variant	329	110	K/I	aAa/aTa
SA/NA	HU	60	4	SNV	chrXIV_YPS128	518820	G	T	YNL049C	missense_variant	2132	711	T/K	aCa/aAa
SA/NA	HU	60	4	SNV	chrXI_YPS128	190584	A	G	YKL134C	synonymous_variant	1725	575	N	aaT/aaC
SA/NA	HU	60	4	SNV	chrXVI_YPS128	125783	A	G	na	na	na	na	na	na
SA/NA	HU	60	4	SNV	chrXV_Y12	602618	A	T	YOR154W	synonymous_variant	1254	418	I	atA/atT
SA/NA	HU	60	4	SNV	chrX_Y12	611994	G	A	YJR105W	missense_variant	193	65	A/T	Gct/Act
SA/NA	HU	60	4	SNV	chrX_YPS128	33262	T	A	na	na	na	na	na	na
SA/NA	RM	60	1	SNV	chrIII_YPS128	275789	T	A	na	na	na	na	na	na
SA/NA	RM	60	1	SNV	chrII_Y12	448887	T	C	YBR115C	synonymous_variant	75	25	V	gtA/gtG
SA/NA	RM	60	1	SNV	chrII_YPS128	142992	C	T	YBL037W	synonymous_variant	1476	492	T	acC/acT
SA/NA	RM	60	1	SNV	chrXI_YPS128	384670	T	A	YKL029C	missense_variant	308	103	H/L	cAt/cTt
SA/NA	RM	60	1	SNV	chrXV_Y12	534424	C	T	YOR120W	synonymous_variant	756	252	S	agC/agT
SA/NA	RM	60	2	SNV	chrII_YPS128	177304	C	G	YBL020W	synonymous_variant	612	204	S	tcC/tcG
SA/NA	RM	60	2	SNV	chrIV_Y12	585339	G	C	na	na	na	na	na	na
SA/NA	RM	60	2	SNV	chrIV_YPS128	176364	G	T	YDL155W	missense_variant	61	21	V/L	Gtg/Ttg
SA/NA	RM	60	2	SNV	chrXIII_Y12	77920	C	A	YML093W	missense_variant	130	44	R/S	Cgt/Agt
SA/NA	RM	60	3	SNV	chrIII_Y12	263590	C	G	YCR086W	stop_gained	234	78	Y/*	taC/taG
SA/NA	RM	60	3	SNV	chrIII_Y12	292945	T	A	na	na	na	na	na	na
SA/NA	RM	60	3	SNV	chrIV_Y12	1010833	C	T	YDR292C	missense_variant	433	145	E/K	Gaa/Aaa
SA/NA	RM	60	3	SNV	chrIV_YPS128	25223	A	T	YDL240W	missense_variant	2260	754	I/F	Atc/Ttc
SA/NA	RM	60	3	SNV	chrIX_Y12	347735	C	G	YIL002C	missense_variant	446	149	G/A	gGc/gCc
SA/NA	RM	60	3	SNV	chrIX_YPS128	99725	A	C	YIL130W	missense_variant	1765	589	T/P	Act/Cct
SA/NA	RM	60	3	SNV	chrVI_Y12	150758	C	T	YFL002C	synonymous_variant	285	95	L	ttG/ttA
SA/NA	RM	60	3	SNV	chrXIII_Y12	646837	G	A	YMR205C	synonymous_variant	1293	431	S	tcC/tcT
SA/NA	RM	60	3	SNV	chrXIII_Y12	816684	A	G	na	na	na	na	na	na
SA/NA	RM	60	3	SNV	chrXVI_Y12	554646	C	T	YPR008W	synonymous_variant	921	307	Y	taC/taT
SA/NA	RM	60	3	SNV	chrXV_YPS128	415513	G	T	na	na	na	na	na	na
SA/NA	RM	60	4	SNV	chrV_Y12	250058	A	G	na	na	na	na	na	na
SA/NA	RM	60	4	SNV	chrXII_YPS128	281214	C	T	YLR078C	missense_variant	425	142	G/D	gGc/gAc
SA/NA	RM	60	4	SNV	chrXV_Y12	933701	G	T	YOR341W	missense_variant	2698	900	V/F	Gtc/Ttc
SA/NA	YPD	120	1	SNV	chrIII_Y12	57582	G	T	na	na	na	na	na	na
SA/NA	YPD	120	1	SNV	chrIV_Y12	895096	G	T	na	na	na	na	na	na
SA/NA	YPD	120	1	SNV	chrIV_YPS128	797572	A	G	YDR173C	missense_variant	776	259	L/P	cTt/cCt
SA/NA	YPD	120	1	SNV	chrXIII_Y12	240325	C	A	YML006C	missense_variant	1040	347	S/I	aGt/aTt
SA/NA	YPD	120	1	SNV	chrXIII_YPS128	114609	A	G	na	na	na	na	na	na
SA/NA	YPD	120	1	SNV	chrXII_Y12	410484	C	A	YLR134W	missense_variant	721	241	P/T	Cca/Aca
SA/NA	YPD	120	1	SNV	chrXIV_YPS128	572867	C	G	na	na	na	na	na	na
SA/NA	YPD	120	1	SNV	chrXI_YPS128	114845	G	C	YKL178C	synonymous_variant	375	125	V	gtC/gtG
SA/NA	YPD	120	1	SNV	chrXVI_YPS128	548257	G	C	YPR002W	missense_variant	752	251	W/S	tGg/tCg
SA/NA	YPD	120	1	SNV	chrXV_Y12	872361	G	C	YOR313C	missense_variant	516	172	D/E	gaC/gaG
SA/NA	YPD	120	1	SNV	chrXV_YPS128	83308	A	G	YOL126C	missense_variant	569	190	L/P	cTa/cCa
SA/NA	YPD	120	2	SNV	chrVIII_YPS128	226750	C	T	na	na	na	na	na	na
SA/NA	YPD	120	2	SNV	chrVII_Y12	442497	T	C	YGL036W	missense_variant	1094	365	L/S	tTa/tCa
SA/NA	YPD	120	2	SNV	chrVI_YPS128	176892	T	G	YFR009W	synonymous_variant	1611	537	V	gtT/gtG
SA/NA	YPD	120	2	SNV	chrXI_Y12	396224	A	G	YKL034W	missense_variant	1489	497	I/V	Att/Gtt
SA/NA	YPD	120	2	SNV	chrXI_Y12	660487	C	A	YKR099W	missense_variant	2041	681	H/N	Cat/Aat
SA/NA	YPD	120	2	SNV	chrXVI_YPS128	778790	C	G	YPR121W	missense_variant	140	47	T/R	aCa/aGa
SA/NA	YPD	120	3	SNV	chrIX_Y12	275929	A	G	YIL035C	missense_variant	203	68	I/T	aTt/aCt
SA/NA	YPD	120	3	SNV	chrVIII_YPS128	362956	C	G	na	na	na	na	na	na
SA/NA	YPD	120	3	SNV	chrVII_YPS128	13445	A	T	na	na	na	na	na	na
SA/NA	YPD	120	3	SNV	chrVI_Y12	108869	G	T	na	na	na	na	na	na
SA/NA	YPD	120	3	SNV	chrVI_YPS128	129869	G	A	na	na	na	na	na	na
SA/NA	YPD	120	3	SNV	chrV_Y12	432485	G	T	na	na	na	na	na	na
SA/NA	YPD	120	3	SNV	chrXIII_YPS128	398140	T	C	na	na	na	na	na	na
SA/NA	YPD	120	3	SNV	chrXIV_YPS128	596974	T	A	na	na	na	na	na	na
SA/NA	YPD	120	3	SNV	chrX_Y12	43836	C	T	YJL204C	missense_variant	2498	833	G/D	gGc/gAc
SA/NA	YPD	120	3	SNV	chrX_Y12	164387	C	A	YJL131C	missense_variant	39	13	K/N	aaG/aaT
SA/NA	YPD	120	4	SNV	chrIII_Y12	265644	C	G	YCR088W	missense_variant	600	200	D/E	gaC/gaG
SA/NA	YPD	120	4	SNV	chrIV_YPS128	45348	C	T	YDL229W	synonymous_variant	1152	384	T	acC/acT
SA/NA	YPD	120	4	SNV	chrIV_YPS128	1471382	G	C	YDR536W	synonymous_variant	678	226	S	tcG/tcC
SA/NA	YPD	120	4	SNV	chrIV_YPS128	1471401	C	T	YDR536W	stop_gained	697	233	Q/*	Caa/Taa
SA/NA	YPD	120	4	SNV	chrVII_Y12	187629	G	A	YGL173C	missense_variant	656	219	P/L	cCa/cTa
SA/NA	YPD	120	4	SNV	chrVII_Y12	602980	T	A	YGR059W	stop_gained	1004	335	L/*	tTg/tAg
SA/NA	YPD	120	4	SNV	chrVI_YPS128	275676	T	A	na	na	na	na	na	na
SA/NA	YPD	120	4	SNV	chrXII_Y12	90776	G	A	YLL028W	missense_variant	1483	495	G/R	Ggg/Agg
SA/NA	YPD	120	4	SNV	chrXII_Y12	995444	G	T	na	na	na	na	na	na
SA/NA	YPD	120	4	SNV	chrXIV_Y12	145717	C	T	YNL271C	missense_variant	532	178	D/N	Gac/Aac
SA/NA	YPD	120	4	SNV	chrXIV_YPS128	516026	C	A	YNL051W	missense_variant	328	110	L/I	Cta/Ata
SA/NA	YPD	120	4	SNV	chrXI_Y12	198969	C	T	YKL140W	synonymous_variant	579	193	D	gaC/gaT
SA/NA	YPD	120	4	SNV	chrXI_Y12	457529	G	T	YKL005C	missense_variant	303	101	D/E	gaC/gaA
SA/NA	YPD	120	4	SNV	chrXI_Y12	689012	G	C	na	na	na	na	na	na
SA/NA	YPD	120	4	SNV	chrXI_YPS128	180401	T	C	na	na	na	na	na	na
SA/NA	YPD	120	4	SNV	chrXI_YPS128	530084	G	T	na	na	na	na	na	na
SA/NA	YPD	120	4	SNV	chrXV_Y12	537071	C	A	YOR123C	missense_variant	55	19	V/F	Gtc/Ttc
SA/NA	YPD	120	4	SNV	chrX_YPS128	57170	C	T	na	na	na	na	na	na
SA/NA	YPD	120	4	SNV	chrX_YPS128	367767	G	A	YJL037W	missense_variant	466	156	G/R	Ggg/Agg
WE/WE	YPD	120	1	SNV	chrIV_DBVPG6765	1317618	A	G	na	na	na	na	na	na
WE/WE	YPD	120	1	SNV	chrVIII_DBVPG6765	58238	C	A	na	na	na	na	na	na
WE/WE	YPD	120	1	SNV	chrVII_DBVPG6765	45064	G	A	YGL242C	missense_variant	511	171	P/S	Cca/Tca
WE/WE	YPD	120	1	SNV	chrVII_DBVPG6765	191518	G	T	na	na	na	na	na	na
WE/WE	YPD	120	1	SNV	chrVII_DBVPG6765	310670	T	A	na	na	na	na	na	na
WE/WE	YPD	120	1	SNV	chrVII_DBVPG6765	399834	C	A	na	na	na	na	na	na
WE/WE	YPD	120	1	SNV	chrVII_DBVPG6765	754601	C	A	YGR140W	missense_variant	1191	397	D/E	gaC/gaA
WE/WE	YPD	120	1	SNV	chrXIII_DBVPG6765	320805	G	T	YMR031C	synonymous_variant	1983	661	T	acC/acA
WE/WE	YPD	120	1	SNV	chrXIII_DBVPG6765	692916	G	C	YMR219W	missense_variant	3130	1044	E/Q	Gag/Cag
WE/WE	YPD	120	1	SNV	chrXII_DBVPG6765	410581	C	A	YLR143W	missense_variant	227	76	T/N	aCt/aAt
WE/WE	YPD	120	1	SNV	chrXI_DBVPG6765	130063	A	G	YKL171W	missense_variant	2440	814	T/A	Act/Gct
WE/WE	YPD	120	1	SNV	chrXI_DBVPG6765	354153	C	A	YKL045W	missense_variant	1194	398	S/R	agC/agA
WE/WE	YPD	120	1	SNV	chrXVI_DBVPG6765	112988	C	G	YPL230W	missense_variant	1075	359	R/G	Cgc/Ggc
WE/WE	YPD	120	1	SNV	chrXVI_DBVPG6765	650517	C	A	YPR048W	synonymous_variant	1587	529	G	ggC/ggA
WE/WE	YPD	120	1	SNV	chrXVI_DBVPG6765	769921	G	A	YPR121W	missense_variant	1592	531	G/D	gGt/gAt
WE/WE	YPD	120	1	SNV	chrXV_DBVPG6765	1017183	A	G	na	na	na	na	na	na
WE/WE	YPD	120	2	SNV	chrIX_DBVPG6765	37440	C	T	na	na	na	na	na	na
WE/WE	YPD	120	2	SNV	chrIX_DBVPG6765	368098	T	C	na	na	na	na	na	na
WE/WE	YPD	120	2	SNV	chrVII_DBVPG6765	133827	A	G	YGL195W	missense_variant	1809	603	I/M	atA/atG
WE/WE	YPD	120	2	SNV	chrVII_DBVPG6765	521518	T	A	YGR014W	synonymous_variant	1503	501	P	ccT/ccA
WE/WE	YPD	120	2	SNV	chrVII_DBVPG6765	521542	A	G	YGR014W	synonymous_variant	1527	509	Q	caA/caG
WE/WE	YPD	120	2	SNV	chrVI_DBVPG6765	26053	A	C	YFL045C	stop_gained	167	56	L/*	tTa/tGa
WE/WE	YPD	120	2	SNV	chrXIII_DBVPG6765	45192	A	C	YML112W	missense_variant	433	145	K/Q	Aaa/Caa
WE/WE	YPD	120	2	SNV	chrXIII_DBVPG6765	436264	A	G	YMR093W	synonymous_variant	138	46	S	tcA/tcG
WE/WE	YPD	120	2	SNV	chrXIII_DBVPG6765	454311	G	T	YMR102C	missense_variant	153	51	S/R	agC/agA
WE/WE	YPD	120	2	SNV	chrXII_DBVPG6765	486648	G	T	YLR187W	missense_variant	350	117	C/F	tGc/tTc
WE/WE	YPD	120	2	SNV	chrXI_DBVPG6765	568771	T	C	YKR067W	missense_variant	1606	536	S/P	Tcc/Ccc
WE/WE	YPD	120	2	SNV	chrXVI_DBVPG6765	430440	G	A	na	na	na	na	na	na
WE/WE	YPD	120	2	SNV	chrXV_DBVPG6765	887850	G	A	YOR317W	missense_variant	1111	371	V/M	Gtg/Atg
WE/WE	YPD	120	3	SNV	chrIV_DBVPG6765	166487	C	T	YDL164C	synonymous_variant	1692	564	E	gaG/gaA
WE/WE	YPD	120	3	SNV	chrIV_DBVPG6765	1152389	G	T	na	na	na	na	na	na
WE/WE	YPD	120	3	SNV	chrVIII_DBVPG6765	239338	G	T	YHR074W	missense_variant	188	63	C/F	tGc/tTc
WE/WE	YPD	120	3	SNV	chrVIII_DBVPG6765	427883	C	G	YHR165C	missense_variant	2128	710	V/L	Gtg/Ctg
WE/WE	YPD	120	3	SNV	chrVII_DBVPG6765	583365	C	A	YGR054W	stop_gained	1305	435	Y/*	taC/taA
WE/WE	YPD	120	3	SNV	chrVII_DBVPG6765	879835	T	G	YGR203W	missense_variant	17	6	I/R	aTa/aGa
WE/WE	YPD	120	3	SNV	chrVI_DBVPG6765	64497	C	A	YFL026W	synonymous_variant	69	23	T	acC/acA
WE/WE	YPD	120	3	SNV	chrV_DBVPG6765	302581	C	A	YER068W	missense_variant	1600	534	Q/K	Caa/Aaa
WE/WE	YPD	120	3	SNV	chrV_DBVPG6765	442451	G	T	na	na	na	na	na	na
WE/WE	YPD	120	3	SNV	chrXIII_DBVPG6765	131957	C	G	na	na	na	na	na	na
WE/WE	YPD	120	3	SNV	chrXII_DBVPG6765	84404	G	A	YLL024C	synonymous_variant	1740	580	T	acC/acT
WE/WE	YPD	120	3	SNV	chrXII_DBVPG6765	764266	T	C	YLR341W	synonymous_variant	1146	382	I	atT/atC
WE/WE	YPD	120	3	SNV	chrXII_DBVPG6765	953948	T	C	YLR436C	missense_variant	3083	1028	D/G	gAc/gGc
WE/WE	YPD	120	3	SNV	chrXI_DBVPG6765	282361	C	A	na	na	na	na	na	na
WE/WE	YPD	120	3	SNV	chrXVI_DBVPG6765	154448	G	T	YPL208W	start_lost	3	1	M/I	atG/atT
WE/WE	YPD	120	4	SNV	chrII_DBVPG6765	668791	C	T	YBR234C	missense_variant	374	125	G/E	gGg/gAg
WE/WE	YPD	120	4	SNV	chrIV_DBVPG6765	353730	C	A	na	na	na	na	na	na
WE/WE	YPD	120	4	SNV	chrIX_DBVPG6765	116643	G	T	YIL122W	missense_variant	255	85	E/D	gaG/gaT
WE/WE	YPD	120	4	SNV	chrIX_DBVPG6765	376366	C	T	na	na	na	na	na	na
WE/WE	YPD	120	4	SNV	chrVI_DBVPG6765	228940	C	A	YFR048W	missense_variant	1248	416	N/K	aaC/aaA
WE/WE	YPD	120	4	SNV	chrXIII_DBVPG6765	273574	G	A	YMR010W	synonymous_variant	432	144	E	gaG/gaA
WE/WE	YPD	120	4	SNV	chrXIII_DBVPG6765	452627	A	G	YMR102C	missense_variant	1837	613	F/L	Ttt/Ctt
WE/WE	YPD	120	4	SNV	chrXIV_DBVPG6765	451624	T	C	YNL087W	missense_variant	1658	553	V/A	gTg/gCg
WE/WE	YPD	120	4	SNV	chrXIV_DBVPG6765	637824	A	T	YNR016C	synonymous_variant	4425	1475	P	ccT/ccA
WE/WE	YPD	120	4	SNV	chrXVI_DBVPG6765	35703	A	G	na	na	na	na	na	na
WE/WE	YPD	120	4	SNV	chrXVI_DBVPG6765	99945	G	A	YPL235W	missense_variant	113	38	R/H	cGt/cAt
WE/WE	YPD	120	4	SNV	chrXVI_DBVPG6765	618632	G	T	YPR030W	missense_variant	1030	344	A/S	Gct/Tct
WE/WE	YPD	120	4	SNV	chrXV_DBVPG6765	527493	T	C	YOR116C	missense_variant	326	109	N/S	aAc/aGc
WE/WE	YPD	120	4	SNV	chrXV_DBVPG6765	551144	T	A	YOR129C	synonymous_variant	2085	695	I	atA/atT
WE/WE	YPD	120	4	SNV	chrXV_DBVPG6765	906369	G	A	YOR326W	missense_variant	3252	1084	M/I	atG/atA
WE/WE	YPD	120	4	SNV	chrX_DBVPG6765	166030	G	C	YJL133W	missense_variant	882	294	M/I	atG/atC
WE/WE	YPD	120	4	SNV	chrX_DBVPG6765	430110	C	T	na	na	na	na	na	na
WE/WE	YPD	120	4	SNV	chrX_DBVPG6765	679220	C	A	YJR138W	missense_variant	1470	490	N/K	aaC/aaA
WA/WA	YPD	120	1	SNV	chrII_DBVPG6044	677449	G	A	na	na	na	na	na	na
WA/WA	YPD	120	1	SNV	chrIV_DBVPG6044	171863	G	T	YDL164C	missense_variant	1359	453	N/K	aaC/aaA
WA/WA	YPD	120	1	SNV	chrIV_DBVPG6044	873349	G	A	YDR217C	missense_variant	1046	349	P/L	cCt/cTt
WA/WA	YPD	120	1	SNV	chrVII_DBVPG6044	107386	A	G	na	na	na	na	na	na
WA/WA	YPD	120	1	SNV	chrXIII_DBVPG6044	221008	C	T	YML017W	synonymous_variant	1041	347	G	ggC/ggT
WA/WA	YPD	120	1	SNV	chrXIII_DBVPG6044	463531	A	G	YMR110C	synonymous_variant	1476	492	F	ttT/ttC
WA/WA	YPD	120	1	SNV	chrXIV_DBVPG6044	33118	G	T	YNL321W	missense_variant	224	75	S/I	aGc/aTc
WA/WA	YPD	120	1	SNV	chrXIV_DBVPG6044	335813	C	A	na	na	na	na	na	na
WA/WA	YPD	120	1	SNV	chrXVI_DBVPG6044	132678	C	A	YPL217C	synonymous_variant	3300	1100	V	gtG/gtT
WA/WA	YPD	120	1	SNV	chrXVI_DBVPG6044	518550	C	T	YPL015C	missense_variant	985	329	E/K	Gag/Aag
WA/WA	YPD	120	1	SNV	chrXV_DBVPG6044	639172	C	A	na	na	na	na	na	na
WA/WA	YPD	120	1	SNV	chrX_DBVPG6044	259615	A	G	YJL090C	missense_variant	1252	418	S/P	Tca/Cca
WA/WA	YPD	120	2	SNV	chrIII_DBVPG6044	278469	C	A	YCR092C	missense_variant	286	96	V/F	Gtt/Ttt
WA/WA	YPD	120	2	SNV	chrIV_DBVPG6044	642013	C	T	YDR101C	missense_variant	1556	519	R/K	aGa/aAa
WA/WA	YPD	120	2	SNV	chrXII_DBVPG6044	423206	C	T	YLR149C	missense_variant	2165	722	R/K	aGa/aAa
WA/WA	YPD	120	2	SNV	chrXVI_DBVPG6044	622986	G	T	YPR030W	missense_variant	2230	744	V/F	Gtc/Ttc
WA/WA	YPD	120	2	SNV	chrXVI_DBVPG6044	668043	C	T	YPR060C	synonymous_variant	504	168	K	aaG/aaA
WA/WA	YPD	120	2	SNV	chrXVI_DBVPG6044	685693	C	A	YPR073C	start_lost	3	1	M/I	atG/atT
WA/WA	YPD	120	3	SNV	chrIII_DBVPG6044	241335	T	C	YCR073C	missense_variant	3805	1269	I/V	Ata/Gta
WA/WA	YPD	120	3	SNV	chrII_DBVPG6044	64376	A	C	YBL088C	missense_variant	341	114	V/G	gTa/gGa
WA/WA	YPD	120	3	SNV	chrII_DBVPG6044	117686	C	T	YBL058W	missense_variant	950	317	P/L	cCt/cTt
WA/WA	YPD	120	3	SNV	chrIV_DBVPG6044	442659	C	A	na	na	na	na	na	na
WA/WA	YPD	120	3	SNV	chrIV_DBVPG6044	637179	G	T	na	na	na	na	na	na
WA/WA	YPD	120	3	SNV	chrIV_DBVPG6044	1123353	T	C	NA	synonymous_variant	684	228	T	acA/acG
WA/WA	YPD	120	3	SNV	chrVII_DBVPG6044	453724	T	A	YGL025C	missense_variant	1042	348	T/S	Aca/Tca
WA/WA	YPD	120	3	SNV	chrXIII_DBVPG6044	222635	C	A	YML016C	synonymous_variant	1863	621	V	gtG/gtT
WA/WA	YPD	120	3	SNV	chrXIII_DBVPG6044	437353	G	A	YMR099C	missense_variant	163	55	P/S	Cct/Tct
WA/WA	YPD	120	3	SNV	chrXIII_DBVPG6044	681819	A	G	YMR219W	missense_variant	1330	444	S/G	Agc/Ggc
WA/WA	YPD	120	3	SNV	chrXVI_DBVPG6044	714503	C	T	YPR095C	missense_variant	3502	1168	V/M	Gtg/Atg
WA/WA	YPD	120	3	SNV	chrX_DBVPG6044	87125	G	T	na	na	na	na	na	na
WA/WA	YPD	120	4	SNV	chrII_DBVPG6044	539702	C	T	YBR150C	missense_variant	769	257	G/R	Gga/Aga
WA/WA	YPD	120	4	SNV	chrIV_DBVPG6044	131513	G	A	YDL188C	synonymous_variant	903	301	D	gaC/gaT
WA/WA	YPD	120	4	SNV	chrIV_DBVPG6044	131573	C	G	YDL188C	synonymous_variant	843	281	P	ccG/ccC
WA/WA	YPD	120	4	SNV	chrIV_DBVPG6044	179352	G	C	YDL159W	missense_variant	902	301	W/S	tGg/tCg
WA/WA	YPD	120	4	SNV	chrIV_DBVPG6044	715728	C	T	YDR137W	missense_variant	1702	568	H/Y	Cat/Tat
WA/WA	YPD	120	4	SNV	chrIV_DBVPG6044	1423810	C	A	na	na	na	na	na	na
WA/WA	YPD	120	4	SNV	chrIX_DBVPG6044	344833	A	G	YIL002C	synonymous_variant	153	51	P	ccT/ccC
WA/WA	YPD	120	4	SNV	chrVII_DBVPG6044	20616	G	A	YGL253W	missense_variant	1421	474	R/K	aGa/aAa
WA/WA	YPD	120	4	SNV	chrVI_DBVPG6044	167572	A	C	YFL002C	missense_variant	1289	430	V/G	gTt/gGt
WA/WA	YPD	120	4	SNV	chrXIV_DBVPG6044	758265	G	T	na	na	na	na	na	na
WA/WA	YPD	120	4	SNV	chrXI_DBVPG6044	587691	G	T	YKR067W	missense_variant	567	189	L/F	ttG/ttT
WA/WA	YPD	120	4	SNV	chrXVI_DBVPG6044	211651	G	T	na	na	na	na	na	na
WA/WA	YPD	120	4	SNV	chrXV_DBVPG6044	408192	G	A	YOR054C	missense_variant	1502	501	T/M	aCg/aTg
WA/WA	YPD	120	4	SNV	chrXV_DBVPG6044	686424	T	C	YOR197W	synonymous_variant	84	28	R	cgT/cgC
NA/NA	HU	60	1	SNV	chrIII_YPS128	42449	A	G	YCL045C	missense_variant	2219	740	I/T	aTc/aCc
NA/NA	HU	60	1	SNV	chrIII_YPS128	136928	G	C	YCR014C	missense_variant	764	255	T/R	aCg/aGg
NA/NA	HU	60	1	SNV	chrIII_YPS128	219498	A	C	YCR053W	missense_variant	1093	365	N/H	Aat/Cat
NA/NA	HU	60	1	SNV	chrII_YPS128	399789	C	T	na	na	na	na	na	na
NA/NA	HU	60	1	SNV	chrII_YPS128	433851	G	A	YBR097W	missense_variant	3296	1099	G/D	gGt/gAt
NA/NA	HU	60	1	SNV	chrII_YPS128	788444	C	T	na	na	na	na	na	na
NA/NA	HU	60	1	SNV	chrIV_YPS128	154542	G	C	YDL171C	missense_variant	625	209	Q/E	Caa/Gaa
NA/NA	HU	60	1	SNV	chrIV_YPS128	205392	T	A	YDL140C	synonymous_variant	4695	1565	P	ccA/ccT
NA/NA	HU	60	1	SNV	chrIV_YPS128	355263	G	A	YDL055C	synonymous_variant	1014	338	Y	taC/taT
NA/NA	HU	60	1	SNV	chrIV_YPS128	804795	G	T	YDR178W	missense_variant	145	49	G/C	Ggc/Tgc
NA/NA	HU	60	1	SNV	chrIV_YPS128	945880	C	T	YDR257C	missense_variant	91	31	D/N	Gat/Aat
NA/NA	HU	60	1	SNV	chrIV_YPS128	1218748	T	G	YDR390C	missense_variant	1406	469	Y/S	tAc/tCc
NA/NA	HU	60	1	SNV	chrIX_YPS128	132472	A	C	YIL119C	missense_variant	624	208	F/L	ttT/ttG
NA/NA	HU	60	1	SNV	chrI_YPS128	30981	C	T	YAL061W	missense_variant	14	5	A/V	gCg/gTg
NA/NA	HU	60	1	SNV	chrVIII_YPS128	499203	G	A	na	na	na	na	na	na
NA/NA	HU	60	1	SNV	chrVII_YPS128	112000	A	G	YGL202W	missense_variant	857	286	N/S	aAc/aGc
NA/NA	HU	60	1	SNV	chrVII_YPS128	124236	G	C	YGL197W	synonymous_variant	4455	1485	P	ccG/ccC
NA/NA	HU	60	1	SNV	chrVII_YPS128	257704	T	G	YGL131C	missense_variant	3320	1107	Q/P	cAa/cCa
NA/NA	HU	60	1	SNV	chrVII_YPS128	704499	T	A	YGR119C	missense_variant	1374	458	E/D	gaA/gaT
NA/NA	HU	60	1	SNV	chrVII_YPS128	709832	T	C	na	na	na	na	na	na
NA/NA	HU	60	1	SNV	chrVII_YPS128	956003	C	T	YGR248W	synonymous_variant	561	187	D	gaC/gaT
NA/NA	HU	60	1	SNV	chrVII_YPS128	984436	A	G	YGR261C	missense_variant	1784	595	V/A	gTc/gCc
NA/NA	HU	60	1	SNV	chrVII_YPS128	993633	G	A	YGR266W	synonymous_variant	1512	504	R	agG/agA
NA/NA	HU	60	1	SNV	chrVI_YPS128	92668	A	G	YFL033C	missense_variant	77	26	I/T	aTa/aCa
NA/NA	HU	60	1	SNV	chrXII_YPS128	182722	G	T	na	na	na	na	na	na
NA/NA	HU	60	1	SNV	chrXII_YPS128	426307	T	A	YLR144C	missense_variant	487	163	T/S	Acg/Tcg
NA/NA	HU	60	1	SNV	chrXII_YPS128	568985	G	A	YLR228C	synonymous_variant	1248	416	N	aaC/aaT
NA/NA	HU	60	1	SNV	chrXIV_YPS128	47789	T	G	YNL308C	missense_variant	1754	585	H/P	cAt/cCt
NA/NA	HU	60	1	SNV	chrXIV_YPS128	584335	G	C	na	na	na	na	na	na
NA/NA	HU	60	1	SNV	chrXI_YPS128	572925	T	G	YKR069W	missense_variant	1757	586	V/G	gTa/gGa
NA/NA	HU	60	1	SNV	chrXVI_YPS128	161655	C	A	na	na	na	na	na	na
NA/NA	HU	60	1	SNV	chrXVI_YPS128	275231	A	G	na	na	na	na	na	na
NA/NA	HU	60	1	SNV	chrXVI_YPS128	430425	C	A	YPL060W	missense_variant	611	204	T/N	aCc/aAc
NA/NA	HU	60	1	SNV	chrXV_YPS128	95951	G	A	YOL119C	synonymous_variant	1368	456	G	ggC/ggT
NA/NA	HU	60	1	SNV	chrXV_YPS128	290614	G	T	YOL019W	missense_variant	331	111	V/F	Gtt/Ttt
NA/NA	HU	60	1	SNV	chrXV_YPS128	611936	A	T	YOR151C	missense_variant	845	282	I/N	aTt/aAt
NA/NA	HU	60	1	SNV	chrX_YPS128	49071	T	G	YJL204C	synonymous_variant	582	194	I	atA/atC
NA/NA	HU	60	1	SNV	chrX_YPS128	81625	T	G	YJL183W	synonymous_variant	1062	354	G	ggT/ggG
NA/NA	HU	60	1	SNV	chrX_YPS128	117606	C	T	YJL159W	synonymous_variant	663	221	T	acC/acT
NA/NA	HU	60	1	SNV	chrX_YPS128	214596	C	T	na	na	na	na	na	na
NA/NA	HU	60	2	SNV	chrIII_YPS128	87593	A	T	na	na	na	na	na	na
NA/NA	HU	60	2	SNV	chrIV_YPS128	465689	G	A	YDR009W	missense_variant	481	161	G/R	Gga/Aga
NA/NA	HU	60	2	SNV	chrIV_YPS128	1259387	T	A	YDR414C	missense_variant	611	204	Q/L	cAg/cTg
NA/NA	HU	60	2	SNV	chrVIII_YPS128	351602	A	C	YHR129C	stop_gained	221	74	L/*	tTa/tGa
NA/NA	HU	60	2	SNV	chrVII_YPS128	645319	A	G	YGR090W	synonymous_variant	1401	467	L	ttA/ttG
NA/NA	HU	60	2	SNV	chrV_YPS128	185686	T	G	YER015W	missense_variant	286	96	Y/D	Tac/Gac
NA/NA	HU	60	2	SNV	chrV_YPS128	387236	G	A	na	na	na	na	na	na
NA/NA	HU	60	2	SNV	chrXIII_YPS128	60360	G	A	YML103C	missense_variant	1865	622	S/L	tCa/tTa
NA/NA	HU	60	2	SNV	chrXIII_YPS128	127424	A	T	na	na	na	na	na	na
NA/NA	HU	60	2	SNV	chrXIII_YPS128	173595	C	A	YML048W	missense_variant	857	286	A/D	gCt/gAt
NA/NA	HU	60	2	SNV	chrXIII_YPS128	190816	G	A	YML035C	missense_variant	688	230	P/S	Cca/Tca
NA/NA	HU	60	2	SNV	chrXIII_YPS128	291086	T	G	YMR017W	missense_variant	967	323	F/V	Ttt/Gtt
NA/NA	HU	60	2	SNV	chrXIII_YPS128	508051	C	T	YMR128W	missense_variant	1732	578	P/S	Ccc/Tcc
NA/NA	HU	60	2	SNV	chrXII_YPS128	228910	G	A	YLR044C	synonymous_variant	345	115	H	caC/caT
NA/NA	HU	60	2	SNV	chrXII_YPS128	678163	A	G	YLR281C	missense_variant	44	15	V/A	gTg/gCg
NA/NA	HU	60	2	SNV	chrXIV_YPS128	499347	C	G	na	na	na	na	na	na
NA/NA	HU	60	2	SNV	chrXIV_YPS128	644664	C	A	na	na	na	na	na	na
NA/NA	HU	60	2	SNV	chrXIV_YPS128	705885	T	C	YNR053C	missense_variant	198	66	I/M	atA/atG
NA/NA	HU	60	2	SNV	chrXI_YPS128	275012	T	G	YKL089W	missense_variant	1187	396	L/R	cTg/cGg
NA/NA	HU	60	2	SNV	chrXVI_YPS128	327378	A	T	na	na	na	na	na	na
NA/NA	HU	60	2	SNV	chrXVI_YPS128	535559	T	G	YPL006W	missense_variant	1813	605	F/V	Ttt/Gtt
NA/NA	HU	60	2	SNV	chrXV_YPS128	116055	G	A	YOL105C	synonymous_variant	735	245	S	tcC/tcT
NA/NA	HU	60	2	SNV	chrXV_YPS128	116064	A	G	YOL105C	synonymous_variant	726	242	S	tcT/tcC
NA/NA	HU	60	2	SNV	chrXV_YPS128	116100	G	A	YOL105C	synonymous_variant	690	230	S	tcC/tcT
NA/NA	HU	60	2	SNV	chrXV_YPS128	119765	T	C	YOL103W	synonymous_variant	724	242	L	Tta/Cta
NA/NA	HU	60	2	SNV	chrXV_YPS128	321566	A	G	YOL004W	missense_variant	3298	1100	T/A	Acc/Gcc
NA/NA	HU	60	2	SNV	chrXV_YPS128	426281	T	G	YOR051C	missense_variant	1173	391	L/F	ttA/ttC
NA/NA	HU	60	2	SNV	chrXV_YPS128	831538	T	C	na	na	na	na	na	na
NA/NA	HU	60	2	SNV	chrXV_YPS128	913218	C	T	YOR324C	synonymous_variant	984	328	T	acG/acA
NA/NA	HU	60	2	SNV	chrXV_YPS128	969260	C	T	YOR347C	missense_variant	121	41	A/T	Gct/Act
NA/NA	HU	60	2	SNV	chrX_YPS128	457729	T	A	YJR017C	missense_variant	140	47	Y/F	tAt/tTt
NA/NA	HU	60	3	SNV	chrIII_YPS128	121651	C	G	na	na	na	na	na	na
NA/NA	HU	60	3	SNV	chrII_YPS128	35808	C	T	YBL097W	missense_variant	620	207	T/I	aCa/aTa
NA/NA	HU	60	3	SNV	chrII_YPS128	514487	G	T	YBR140C	stop_gained	5793	1931	C/*	tgC/tgA
NA/NA	HU	60	3	SNV	chrII_YPS128	552568	T	G	YBR159W	synonymous_variant	219	73	G	ggT/ggG
NA/NA	HU	60	3	SNV	chrII_YPS128	778689	T	A	YBR288C	missense_variant	306	102	E/D	gaA/gaT
NA/NA	HU	60	3	SNV	chrII_YPS128	798281	G	T	na	na	na	na	na	na
NA/NA	HU	60	3	SNV	chrIV_YPS128	235182	A	G	YDL127W	missense_variant	724	242	N/D	Aac/Gac
NA/NA	HU	60	3	SNV	chrIV_YPS128	279717	A	C	na	na	na	na	na	na
NA/NA	HU	60	3	SNV	chrIV_YPS128	596611	A	G	YDR081C	missense_variant	761	254	F/S	tTt/tCt
NA/NA	HU	60	3	SNV	chrIV_YPS128	776506	G	A	YDR166C	missense_variant	1256	419	T/M	aCg/aTg
NA/NA	HU	60	3	SNV	chrIV_YPS128	826715	A	T	YDR189W	missense_variant	1605	535	L/F	ttA/ttT
NA/NA	HU	60	3	SNV	chrIV_YPS128	920876	T	G	na	na	na	na	na	na
NA/NA	HU	60	3	SNV	chrIX_YPS128	63045	C	T	YIL149C	missense_variant	211	71	E/K	Gag/Aag
NA/NA	HU	60	3	SNV	chrIX_YPS128	169503	C	T	na	na	na	na	na	na
NA/NA	HU	60	3	SNV	chrIX_YPS128	415629	A	C	YIR034C	missense_variant	44	15	L/R	cTa/cGa
NA/NA	HU	60	3	SNV	chrI_YPS128	183966	G	A	YAR035W	missense_variant	449	150	R/H	cGc/cAc
NA/NA	HU	60	3	SNV	chrVIII_YPS128	247692	A	C	YHR079C	missense_variant	1579	527	L/V	Ttg/Gtg
NA/NA	HU	60	3	SNV	chrVIII_YPS128	431996	A	T	YHR166C	missense_variant	319	107	F/I	Ttt/Att
NA/NA	HU	60	3	SNV	chrVII_YPS128	338246	C	T	YGL090W	missense_variant	176	59	T/I	aCa/aTa
NA/NA	HU	60	3	SNV	chrVII_YPS128	561832	C	T	YGR042W	missense_variant	802	268	P/S	Ccc/Tcc
NA/NA	HU	60	3	SNV	chrVII_YPS128	1010987	T	C	YGR274C	missense_variant	1574	525	D/G	gAt/gGt
NA/NA	HU	60	3	SNV	chrXIII_YPS128	20356	T	G	YML123C	missense_variant	115	39	I/L	Att/Ctt
NA/NA	HU	60	3	SNV	chrXIII_YPS128	32092	A	C	YML117W	missense_variant	3184	1062	N/H	Aat/Cat
NA/NA	HU	60	3	SNV	chrXIII_YPS128	174853	C	A	YML047C	missense_variant	554	185	S/I	aGc/aTc
NA/NA	HU	60	3	SNV	chrXIII_YPS128	542491	A	C	na	na	na	na	na	na
NA/NA	HU	60	3	SNV	chrXIII_YPS128	699370	A	C	na	na	na	na	na	na
NA/NA	HU	60	3	SNV	chrXIII_YPS128	785616	T	G	YMR268C	synonymous_variant	1230	410	I	atA/atC
NA/NA	HU	60	3	SNV	chrXIII_YPS128	890621	T	G	YMR317W	missense_variant	1063	355	S/A	Tca/Gca
NA/NA	HU	60	3	SNV	chrXII_YPS128	77699	A	C	na	na	na	na	na	na
NA/NA	HU	60	3	SNV	chrXII_YPS128	323954	C	A	YLR094C	missense_variant	455	152	C/F	tGc/tTc
NA/NA	HU	60	3	SNV	chrXII_YPS128	693505	T	C	YLR292C	missense_variant	127	43	N/D	Aac/Gac
NA/NA	HU	60	3	SNV	chrXIV_YPS128	313303	G	A	YNL165W	synonymous_variant	468	156	S	tcG/tcA
NA/NA	HU	60	3	SNV	chrXIV_YPS128	397929	G	A	YNL116W	missense_variant	617	206	S/N	aGt/aAt
NA/NA	HU	60	3	SNV	chrXIV_YPS128	535228	G	A	na	na	na	na	na	na
NA/NA	HU	60	3	SNV	chrXI_YPS128	192587	T	G	YKL133C	missense_variant	1350	450	E/D	gaA/gaC
NA/NA	HU	60	3	SNV	chrXI_YPS128	201304	G	T	na	na	na	na	na	na
NA/NA	HU	60	3	SNV	chrXI_YPS128	600860	T	G	YKR086W	missense_variant	1463	488	F/C	tTt/tGt
NA/NA	HU	60	3	SNV	chrXVI_YPS128	361723	G	A	na	na	na	na	na	na
NA/NA	HU	60	3	SNV	chrXVI_YPS128	476120	T	G	YPL034W	missense_variant	373	125	Y/D	Tac/Gac
NA/NA	HU	60	3	SNV	chrXVI_YPS128	588224	A	G	na	na	na	na	na	na
NA/NA	HU	60	3	SNV	chrXV_YPS128	324149	G	A	YOL003C	synonymous_variant	177	59	Y	taC/taT
NA/NA	HU	60	3	SNV	chrXV_YPS128	516670	G	A	YOR101W	missense_variant	53	18	G/E	gGa/gAa
NA/NA	HU	60	3	SNV	chrX_YPS128	111117	T	G	YJL162C	missense_variant	1007	336	Q/P	cAg/cCg
NA/NA	HU	60	3	SNV	chrX_YPS128	296959	C	T	YJL071W	synonymous_variant	171	57	I	atC/atT
NA/NA	HU	60	3	SNV	chrX_YPS128	690540	A	C	na	na	na	na	na	na
NA/NA	HU	60	4	SNV	chrII_YPS128	226001	T	G	YBL004W	missense_variant	4043	1348	L/W	tTg/tGg
NA/NA	HU	60	4	SNV	chrIV_YPS128	550778	A	C	na	na	na	na	na	na
NA/NA	HU	60	4	SNV	chrIV_YPS128	820481	T	G	YDR186C	missense_variant	1719	573	R/S	agA/agC
NA/NA	HU	60	4	SNV	chrIV_YPS128	1343087	G	A	YDR458C	synonymous_variant	1569	523	N	aaC/aaT
NA/NA	HU	60	4	SNV	chrIX_YPS128	386960	A	T	YIR019C	synonymous_variant	1638	546	A	gcT/gcA
NA/NA	HU	60	4	SNV	chrVIII_YPS128	99557	G	A	YHR003C	missense_variant	989	330	A/V	gCg/gTg
NA/NA	HU	60	4	SNV	chrVII_YPS128	189987	G	A	YGL163C	synonymous_variant	1608	536	G	ggC/ggT
NA/NA	HU	60	4	SNV	chrVII_YPS128	379345	G	A	YGL063W	missense_variant	964	322	E/K	Gaa/Aaa
NA/NA	HU	60	4	SNV	chrVI_YPS128	114923	T	G	YFL021W	missense_variant	259	87	S/A	Tct/Gct
NA/NA	HU	60	4	SNV	chrV_YPS128	26977	G	A	na	na	na	na	na	na
NA/NA	HU	60	4	SNV	chrV_YPS128	387988	G	T	na	na	na	na	na	na
NA/NA	HU	60	4	SNV	chrXIII_YPS128	484418	C	T	YMR117C	missense_variant	67	23	D/N	Gat/Aat
NA/NA	HU	60	4	SNV	chrXIII_YPS128	712284	T	G	YMR229C	missense_variant	1844	615	Q/P	cAa/cCa
NA/NA	HU	60	4	SNV	chrXII_YPS128	36373	C	T	NA	synonymous_variant	618	206	A	gcG/gcA
NA/NA	HU	60	4	SNV	chrXII_YPS128	212955	T	G	YLR034C	synonymous_variant	87	29	G	ggA/ggC
NA/NA	HU	60	4	SNV	chrXII_YPS128	473119	C	T	YLR168C	missense_variant	322	108	E/K	Gaa/Aaa
NA/NA	HU	60	4	SNV	chrXIV_YPS128	424490	C	G	YNL101W	stop_gained	542	181	S/*	tCa/tGa
NA/NA	HU	60	4	SNV	chrXIV_YPS128	428578	C	T	YNL098C	missense_variant	938	313	S/N	aGc/aAc
NA/NA	HU	60	4	SNV	chrX_YPS128	443067	T	G	na	na	na	na	na	na
NA/NA	HU	60	4	SNV	chrX_YPS128	656097	T	G	YJR136C	missense_variant	1114	372	K/Q	Aag/Cag
NA/NA	HU	60	4	SNV	chrX_YPS128	692603	A	G	YJR151C	missense_variant	1721	574	I/T	aTc/aCc
NA/NA	RM	60	1	SNV	chrVI_YPS128	108643	C	T	YFL024C	missense_variant	73	25	G/R	Gga/Aga
NA/NA	RM	60	1	SNV	chrXII_YPS128	185423	G	A	YLR022C	missense_variant	614	205	T/M	aCg/aTg
NA/NA	RM	60	1	SNV	chrXIV_YPS128	186610	G	T	YNL241C	missense_variant	345	115	N/K	aaC/aaA
NA/NA	RM	60	1	SNV	chrXV_YPS128	877777	A	T	YOR304C-A	missense_variant	113	38	L/Q	cTg/cAg
NA/NA	RM	60	2	SNV	chrII_YPS128	119002	T	G	YBL051C	missense_variant	62	21	N/T	aAt/aCt
NA/NA	RM	60	2	SNV	chrII_YPS128	313134	C	T	YBR041W	missense_variant	1021	341	H/Y	Cac/Tac
NA/NA	RM	60	2	SNV	chrVII_YPS128	309176	G	A	YGL100W	synonymous_variant	861	287	E	gaG/gaA
NA/NA	RM	60	2	SNV	chrVII_YPS128	624691	G	T	na	na	na	na	na	na
NA/NA	RM	60	2	SNV	chrXII_YPS128	527359	C	T	na	na	na	na	na	na
NA/NA	RM	60	2	SNV	chrXIV_YPS128	428834	C	T	YNL098C	missense_variant	682	228	V/I	Gtc/Atc
NA/NA	RM	60	2	SNV	chrXV_YPS128	535759	C	T	YOR113W	missense_variant	311	104	S/F	tCc/tTc
NA/NA	RM	60	2	SNV	chrX_YPS128	188968	C	T	na	na	na	na	na	na
NA/NA	RM	60	3	SNV	chrVII_YPS128	853001	C	T	na	na	na	na	na	na
NA/NA	RM	60	3	SNV	chrXII_YPS128	925394	A	G	YLR419W	synonymous_variant	147	49	R	agA/agG
NA/NA	RM	60	4	SNV	chrIV_YPS128	1267252	A	G	YDR419W	synonymous_variant	759	253	K	aaA/aaG
NA/NA	RM	60	4	SNV	chrXII_YPS128	487390	C	A	YLR179C	synonymous_variant	507	169	A	gcG/gcT
NA/NA	RM	60	4	SNV	chrXIV_YPS128	623320	G	A	YNR008W	missense_variant	73	25	V/I	Gtt/Att
NA/NA	YPD	120	1	SNV	chrIV_YPS128	452196	A	T	YDR001C	missense_variant	2055	685	H/Q	caT/caA
NA/NA	YPD	120	1	SNV	chrVIII_YPS128	64951	C	A	YHL019C	missense_variant	165	55	L/F	ttG/ttT
NA/NA	YPD	120	1	SNV	chrV_YPS128	76509	G	A	YEL041W	synonymous_variant	36	12	P	ccG/ccA
NA/NA	YPD	120	1	SNV	chrXIII_YPS128	224759	A	C	YML015C	missense_variant	897	299	D/E	gaT/gaG
NA/NA	YPD	120	1	SNV	chrXIII_YPS128	228223	C	A	YML013W	missense_variant	1449	483	D/E	gaC/gaA
NA/NA	YPD	120	1	SNV	chrXIII_YPS128	896059	T	G	YMR319C	missense_variant	1566	522	R/S	agA/agC
NA/NA	YPD	120	1	SNV	chrXIV_YPS128	243400	G	T	na	na	na	na	na	na
NA/NA	YPD	120	1	SNV	chrXI_YPS128	515596	A	G	YKR039W	missense_variant	652	218	I/V	Att/Gtt
NA/NA	YPD	120	1	SNV	chrXI_YPS128	636415	C	A	YKR099W	missense_variant	1039	347	L/I	Ctt/Att
NA/NA	YPD	120	1	SNV	chrXVI_YPS128	763804	G	T	YPR117W	missense_variant	3364	1122	V/F	Gtc/Ttc
NA/NA	YPD	120	1	SNV	chrXV_YPS128	54769	A	T	YOL144W	synonymous_variant	690	230	G	ggA/ggT
NA/NA	YPD	120	1	SNV	chrX_YPS128	676193	C	A	YJR142W	missense_variant	550	184	Q/K	Caa/Aaa
NA/NA	YPD	120	2	SNV	chrIV_YPS128	383854	A	G	YDL039C	synonymous_variant	4104	1368	H	caT/caC
NA/NA	YPD	120	2	SNV	chrIV_YPS128	1245181	G	A	YDR406W	missense_variant	2660	887	R/H	cGt/cAt
NA/NA	YPD	120	2	SNV	chrVIII_YPS128	497074	C	A	YHR202W	stop_gained	1430	477	S/*	tCg/tAg
NA/NA	YPD	120	2	SNV	chrVII_YPS128	312494	G	A	YGL098W	missense_variant	71	24	R/H	cGt/cAt
NA/NA	YPD	120	2	SNV	chrVII_YPS128	549325	G	A	na	na	na	na	na	na
NA/NA	YPD	120	2	SNV	chrVII_YPS128	562810	C	A	YGR043C	missense_variant	181	61	A/S	Gcg/Tcg
NA/NA	YPD	120	2	SNV	chrXII_YPS128	664533	G	T	na	na	na	na	na	na
NA/NA	YPD	120	2	SNV	chrXVI_YPS128	613528	G	T	YPR026W	missense_variant	3111	1037	L/F	ttG/ttT
NA/NA	YPD	120	2	SNV	chrX_YPS128	413850	T	G	na	na	na	na	na	na
NA/NA	YPD	120	3	SNV	chrVIII_YPS128	67514	T	C	na	na	na	na	na	na
NA/NA	YPD	120	3	SNV	chrVII_YPS128	111352	C	A	YGL202W	missense_variant	209	70	A/D	gCt/gAt
NA/NA	YPD	120	3	SNV	chrVII_YPS128	378311	C	G	na	na	na	na	na	na
NA/NA	YPD	120	3	SNV	chrVII_YPS128	955267	T	A	na	na	na	na	na	na
NA/NA	YPD	120	3	SNV	chrVI_YPS128	264364	C	A	YFR051C	missense_variant	759	253	L/F	ttG/ttT
NA/NA	YPD	120	3	SNV	chrV_YPS128	63162	T	C	na	na	na	na	na	na
NA/NA	YPD	120	3	SNV	chrV_YPS128	194414	C	A	YER019W	missense_variant	766	256	Q/K	Caa/Aaa
NA/NA	YPD	120	3	SNV	chrV_YPS128	299627	A	T	YER070W	synonymous_variant	168	56	L	ctA/ctT
NA/NA	YPD	120	3	SNV	chrV_YPS128	342555	T	C	YER091C	missense_variant	118	40	K/E	Aag/Gag
NA/NA	YPD	120	3	SNV	chrXIII_YPS128	42442	G	T	YML111W	missense_variant	827	276	R/L	cGg/cTg
NA/NA	YPD	120	3	SNV	chrXIII_YPS128	592586	T	C	YMR173W	synonymous_variant	1257	419	N	aaT/aaC
NA/NA	YPD	120	3	SNV	chrXII_YPS128	570788	C	T	na	na	na	na	na	na
NA/NA	YPD	120	3	SNV	chrXIV_YPS128	232183	A	C	YNL216W	missense_variant	1481	494	N/T	aAt/aCt
NA/NA	YPD	120	3	SNV	chrXI_YPS128	513315	T	C	na	na	na	na	na	na
NA/NA	YPD	120	3	SNV	chrXVI_YPS128	871397	T	C	YPR175W	missense_variant	335	112	L/S	tTg/tCg
NA/NA	YPD	120	3	SNV	chrXV_YPS128	198967	T	A	YOL066C	stop_gained	562	188	R/*	Aga/Tga
NA/NA	YPD	120	3	SNV	chrXV_YPS128	350593	T	C	na	na	na	na	na	na
NA/NA	YPD	120	4	SNV	chrIII_YPS128	31305	T	A	YCL054W	missense_variant	2126	709	I/K	aTa/aAa
NA/NA	YPD	120	4	SNV	chrIV_YPS128	807304	G	A	YDR179W-A	missense_variant	1171	391	G/R	Ggg/Agg
NA/NA	YPD	120	4	SNV	chrVI_YPS128	80723	T	A	YFL036W	missense_variant	3625	1209	F/I	Ttt/Att
NA/NA	YPD	120	4	SNV	chrXI_YPS128	474693	C	A	YKR018C	missense_variant	1130	377	S/I	aGt/aTt
NA/NA	YPD	120	4	SNV	chrXI_YPS128	485516	G	C	YKR024C	missense_variant	1776	592	F/L	ttC/ttG
NA/NA	YPD	120	4	SNV	chrXVI_YPS128	85392	C	A	YPL243W	missense_variant	1234	412	L/M	Ctg/Atg
NA/NA	YPD	120	4	SNV	chrXVI_YPS128	533260	C	T	na	na	na	na	na	na
NA/NA	YPD	120	4	SNV	chrXV_YPS128	427476	A	C	na	na	na	na	na	na
NA/NA	YPD	120	4	SNV	chrXV_YPS128	959340	G	T	na	na	na	na	na	na
NA/NA	YPD	120	4	SNV	chrX_YPS128	60965	T	C	YJL197W	synonymous_variant	657	219	H	caT/caC
SA/SA	RM	60	1	SNV	chrII_Y12	49947	T	G	YBL086C	missense_variant	302	101	K/T	aAg/aCg
SA/SA	RM	60	1	SNV	chrIV_Y12	143469	T	C	YDL176W	missense_variant	427	143	C/R	Tgc/Cgc
SA/SA	RM	60	1	SNV	chrVII_Y12	434241	G	T	na	na	na	na	na	na
SA/SA	RM	60	1	SNV	chrVII_Y12	1012368	G	A	YGR266W	stop_gained	1067	356	W/*	tGg/tAg
SA/SA	RM	60	1	SNV	chrVI_Y12	212741	T	C	na	na	na	na	na	na
SA/SA	RM	60	1	SNV	chrXIV_Y12	45759	C	G	YNL310C	missense_variant	478	160	A/P	Gct/Cct
SA/SA	RM	60	1	SNV	chrXI_Y12	686902	G	C	na	na	na	na	na	na
SA/SA	RM	60	2	SNV	chrVII_Y12	629819	A	G	YGR072W	missense_variant	1105	369	K/E	Aaa/Gaa
SA/SA	RM	60	2	SNV	chrXIII_Y12	392853	A	C	YMR077C	missense_variant	572	191	L/W	tTg/tGg
SA/SA	RM	60	2	SNV	chrXIII_Y12	745829	C	A	na	na	na	na	na	na
SA/SA	RM	60	2	SNV	chrXII_Y12	280050	G	A	YLR073C	synonymous_variant	597	199	S	tcC/tcT
SA/SA	RM	60	2	SNV	chrXII_Y12	1019359	C	T	YLR454W	missense_variant	7831	2611	P/S	Cca/Tca
SA/SA	RM	60	2	SNV	chrXVI_Y12	762318	T	G	YPR124W	missense_variant	65	22	V/G	gTa/gGa
SA/SA	RM	60	2	SNV	chrXV_Y12	383513	C	G	YOR036W	missense_variant	694	232	L/V	Cta/Gta
SA/SA	RM	60	2	SNV	chrX_Y12	628980	C	A	na	na	na	na	na	na
SA/SA	RM	60	3	SNV	chrIV_Y12	592907	G	C	na	na	na	na	na	na
SA/SA	RM	60	3	SNV	chrIX_Y12	27947	A	C	na	na	na	na	na	na
SA/SA	RM	60	3	SNV	chrV_Y12	561058	C	T	YER186C	synonymous_variant	264	88	K	aaG/aaA
SA/SA	RM	60	3	SNV	chrXIII_Y12	738233	C	A	YMR247C	missense_variant	3118	1040	A/S	Gcc/Tcc
SA/SA	RM	60	3	SNV	chrXII_Y12	92672	A	T	na	na	na	na	na	na
SA/SA	RM	60	3	SNV	chrXII_Y12	891968	C	T	YLR399C	synonymous_variant	1857	619	A	gcG/gcA
SA/SA	RM	60	3	SNV	chrXVI_Y12	686573	G	A	YPR083W	synonymous_variant	897	299	L	ttG/ttA
SA/SA	RM	60	4	SNV	chrIV_Y12	435171	T	C	na	na	na	na	na	na
SA/SA	RM	60	4	SNV	chrIV_Y12	1391967	G	A	YDR495C	synonymous_variant	3003	1001	D	gaC/gaT
SA/SA	RM	60	4	SNV	chrXIII_Y12	336833	C	T	YMR043W	missense_variant	26	9	P/L	cCt/cTt
SA/SA	RM	60	4	SNV	chrXII_Y12	586317	A	G	na	na	na	na	na	na
SA/SA	RM	60	4	SNV	chrXVI_Y12	181466	G	A	YPL187W	synonymous_variant	288	96	K	aaG/aaA
SA/SA	YPD	120	1	SNV	chrIII_Y12	189339	C	T	YCR033W	synonymous_variant	2916	972	I	atC/atT
SA/SA	YPD	120	1	SNV	chrIV_Y12	151964	C	A	YDL171C	missense_variant	4621	1541	D/Y	Gat/Tat
SA/SA	YPD	120	1	SNV	chrIV_Y12	569661	A	C	YDR068W	missense_variant	483	161	L/F	ttA/ttC
SA/SA	YPD	120	1	SNV	chrIX_Y12	391404	G	C	na	na	na	na	na	na
SA/SA	YPD	120	1	SNV	chrVII_Y12	848992	G	A	YGR184C	missense_variant	5711	1904	A/V	gCa/gTa
SA/SA	YPD	120	1	SNV	chrVII_Y12	1037077	C	A	YGR278W	missense_variant	1709	570	P/H	cCt/cAt
SA/SA	YPD	120	1	SNV	chrXIV_Y12	154351	G	T	YNL267W	stop_gained	2590	864	E/*	Gaa/Taa
SA/SA	YPD	120	1	SNV	chrXIV_Y12	598087	C	A	YNL021W	missense_variant	339	113	D/E	gaC/gaA
SA/SA	YPD	120	1	SNV	chrXI_Y12	187364	C	T	YKL148C	missense_variant	1370	457	G/D	gGt/gAt
SA/SA	YPD	120	1	SNV	chrXVI_Y12	131605	C	T	YPL216W	synonymous_variant	225	75	H	caC/caT
SA/SA	YPD	120	1	SNV	chrXV_Y12	921958	G	T	YOR336W	missense_variant	2173	725	G/C	Ggc/Tgc
SA/SA	YPD	120	2	SNV	chrIV_Y12	129365	G	A	YDL185W	missense_variant	1562	521	R/H	cGt/cAt
SA/SA	YPD	120	2	SNV	chrVII_Y12	750940	G	A	YGR128C	missense_variant	37	13	L/F	Ctc/Ttc
SA/SA	YPD	120	2	SNV	chrVI_Y12	54005	G	T	YFL045C	missense_variant	292	98	L/I	Ctc/Atc
SA/SA	YPD	120	2	SNV	chrV_Y12	495000	G	T	na	na	na	na	na	na
SA/SA	YPD	120	2	SNV	chrXIII_Y12	758664	G	A	YMR259C	synonymous_variant	3144	1048	N	aaC/aaT
SA/SA	YPD	120	2	SNV	chrXIV_Y12	346968	A	G	na	na	na	na	na	na
SA/SA	YPD	120	2	SNV	chrXI_Y12	387901	T	C	na	na	na	na	na	na
SA/SA	YPD	120	2	SNV	chrXI_Y12	595101	C	T	YKR069W	missense_variant	842	281	S/F	tCt/tTt
SA/SA	YPD	120	2	SNV	chrXVI_Y12	221659	C	T	YPL167C	synonymous_variant	2721	907	L	ttG/ttA
SA/SA	YPD	120	2	SNV	chrXVI_Y12	702524	G	A	YPR095C	missense_variant	3044	1015	S/L	tCa/tTa
SA/SA	YPD	120	2	SNV	chrX_Y12	595416	T	C	na	na	na	na	na	na
SA/SA	YPD	120	3	SNV	chrIV_Y12	778251	G	A	YDR169C	missense_variant	530	177	P/L	cCt/cTt
SA/SA	YPD	120	3	SNV	chrVIII_Y12	36942	C	T	YHL030W	missense_variant	1250	417	A/V	gCc/gTc
SA/SA	YPD	120	3	SNV	chrVIII_Y12	231648	A	G	YHR065C	missense_variant	608	203	L/S	tTa/tCa
SA/SA	YPD	120	3	SNV	chrVI_Y12	56536	C	T	YFL042C	synonymous_variant	1113	371	S	tcG/tcA
SA/SA	YPD	120	3	SNV	chrXII_Y12	671997	C	T	YLR283W	missense_variant	776	259	T/I	aCc/aTc
SA/SA	YPD	120	3	SNV	chrXIV_Y12	598688	G	A	YNL021W	missense_variant	940	314	A/T	Gca/Aca
SA/SA	YPD	120	3	SNV	chrXIV_Y12	797459	T	C	na	na	na	na	na	na
SA/SA	YPD	120	3	SNV	chrXV_Y12	219270	C	A	YOL051W	missense_variant	2219	740	P/H	cCc/cAc
SA/SA	YPD	120	4	SNV	chrIX_Y12	39660	C	T	YIL157C	missense_variant	535	179	V/I	Gtc/Atc
SA/SA	YPD	120	4	SNV	chrVII_Y12	181201	C	A	YGL176C	missense_variant	47	16	R/L	cGt/cTt
SA/SA	YPD	120	4	SNV	chrXIII_Y12	115246	C	A	YML074C	missense_variant	777	259	K/N	aaG/aaT
SA/SA	YPD	120	4	SNV	chrXII_Y12	474417	T	A	YLR166C	missense_variant	1076	359	K/I	aAa/aTa
SA/SA	YPD	120	4	SNV	chrXII_Y12	615829	C	T	YLR253W	missense_variant	1277	426	T/M	aCg/aTg
SA/SA	YPD	120	4	SNV	chrXII_Y12	913548	A	T	YLR411W	missense_variant	51	17	K/N	aaA/aaT
SA/SA	YPD	120	4	SNV	chrXIV_Y12	197535	A	C	na	na	na	na	na	na
SA/SA	YPD	120	4	SNV	chrXI_Y12	376929	A	C	YKL045W	missense_variant	518	173	Q/P	cAa/cCa
SA/SA	YPD	120	4	SNV	chrXVI_Y12	262840	G	T	YPL147W	missense_variant	2317	773	D/Y	Gat/Tat
SA/SA	YPD	120	4	SNV	chrXV_Y12	148788	T	G	na	na	na	na	na	na
