# Supplementary material for: Genome instability footprint under rapamycin and hydroxyurea treatments
Source: PLoS Genet. 2023 Nov 6;19(11):e1011012. doi: 10.1371/journal.pgen.1011012 (PMC10653606; doi:10.1371/journal.pgen.1011012)
Supplement: S6 Table — (XLSX) [file pgen.1011012.s006.xlsx]

## Sheet: Sheet1
strain	evolved_condition	single-cell bottleneck	replicate	type	chr	pos	ref	alt	mutated gene	mutation type
WA/WE	HU	60	1	INDEL	chrIX_DBVPG6044	414124	GAAAAA	GAAAA	na	na
WA/WE	HU	60	1	INDEL	chrVIII_DBVPG6044	294766	GTATA	GTATATA	YHR099W	frameshift_variant
WA/WE	HU	60	1	INDEL	chrVII_DBVPG6765	1017980	CATATATATATATATATATATATATATAT	CATATATATATATATATATATATATAT	na	na
WA/WE	HU	60	1	INDEL	chrV_DBVPG6044	62912	CTTTT	CTT	na	na
WA/WE	HU	60	2	INDEL	chrIX_DBVPG6765	43022	TCAAAAA	TAAA	na	na
WA/WE	HU	60	2	INDEL	chrXII_DBVPG6044	611156	GTGTTGGAATAGAAATCTGTTGGAATA	GTGTTGGAATA	na	na
WA/WE	HU	60	2	INDEL	chrXI_DBVPG6044	606009	CATATATATATATATATATAT	CATATATATATATATATAT	na	na
WA/WE	HU	60	2	INDEL	chrXV_DBVPG6765	576054	GAAA	GAAAA	YOR141C	frameshift_variant
WA/WE	HU	60	3	INDEL	chrXV_DBVPG6044	679587	ATTTTTT	ATTTTT	na	na
WA/WE	HU	60	4	INDEL	chrXV_DBVPG6765	337636	AATATATATATATATATATATATAT	AATATATATATATATATATATAT	na	na
WA/WE	HU	60	4	INDEL	chrXV_DBVPG6765	374120	TAAAA	TAAA	na	na
WA/WE	RM	60	1	INDEL	chrXI_DBVPG6044	356544	GGTTGTTGTTGTTGTTGTTGTTGTTGTTGTTGTTGT	GGTTGTTGTTGTTGTTGTTGTTGTTGTTGTTGTTGTTGT	YKL054C	protein_altering_variant
WA/WE	YPD	120	1	INDEL	chrI_DBVPG6044	31407	TC	T	na	na
WA/WE	YPD	120	1	INDEL	chrVIII_DBVPG6044	54442	AGCTGCTGCTGCTGCT	AGCTGCTGCTGCTGCTGCT	YHL024W	inframe_insertion
WA/WE	YPD	120	1	INDEL	chrXI_DBVPG6765	92435	GTTTT	GTTT	na	na
WA/WE	YPD	120	2	INDEL	chrIX_DBVPG6765	183014	TCCCC	TCCC	na	na
WA/WE	YPD	120	3	INDEL	chrXII_DBVPG6765	118866	CTGTGACTGTGACTGGGGTTGTGGTTGTGGTTGTGACTGT	CTGTGACTGT	YLL010C	inframe_deletion
NA/WE	HU	60	1	INDEL	chrVIII_DBVPG6765	195259	GCC	GC	YHR048W	frameshift_variant
NA/WE	HU	60	1	INDEL	chrVII_DBVPG6765	663440	TC	T	na	na
NA/WE	HU	60	1	INDEL	chrXIII_DBVPG6765	425781	TGG	TG	YMR088C	frameshift_variant
NA/WE	HU	60	1	INDEL	chrXI_DBVPG6765	36726	CATATATATATATATATATATATATATATATATAT	CATATATATATATATATATATATATATATATAT	na	na
NA/WE	HU	60	1	INDEL	chrXI_DBVPG6765	165108	GTATATATATATATATATATATATATATAT	GTATATATATATATATATATATATATATATAT	na	na
NA/WE	HU	60	2	INDEL	chrII_YPS128	337903	GAAGAAGGCTAAGAAGGCTAAGAAGGC	GAAGAAGGCTAAGAAGGC	YBR054W	inframe_deletion
NA/WE	HU	60	2	INDEL	chrVI_DBVPG6765	191922	TTGTGTGTGTGTGTGTGTGTGTGTGTGTGTGTGTGTG	TTGTGTGTGTGTGTGTGTGTGTGTGTGTGTGTGTGTGTG,TTGTGTGTGTGTGTGTGTGTGTGTGTGTGTGTGTGTGTGTG	na	na
NA/WE	HU	60	2	INDEL	chrXIII_YPS128	861002	CATATATATATATATATATATATAT	CATATATATATATATATATATATATAT	na	na
NA/WE	HU	60	2	INDEL	chrXIV_DBVPG6765	554819	GCAACAACAACAACAACAACAACAACAACAACAACAACA	GCAACAACAACAACAACAACAACAACAACAACAACAACAACAACA	YNL027W	inframe_insertion
NA/WE	HU	60	2	INDEL	chrXI_YPS128	337388	TGTTGTTGTGGTTGTTGTGGTTGTTGTGGTTGTTGTGGTTGTTG	TGTTGTTGTGGTTGTTGTGGTTGTTGTGGTTGTTG	YKL054C	inframe_deletion
NA/WE	HU	60	3	INDEL	chrVII_DBVPG6765	657384	CAGAG	CAG	na	na
NA/WE	HU	60	3	INDEL	chrXIII_DBVPG6765	496516	ATACATAATTGACTACATAATT	ATACATAATT	na	na
NA/WE	HU	60	3	INDEL	chrXV_DBVPG6765	688045	ATTTTTTT	ATTTTTT	na	na
NA/WE	HU	60	4	INDEL	chrVIII_YPS128	30656	ATATTATTATTA	ATATTATTA	na	na
NA/WE	HU	60	4	INDEL	chrXIII_YPS128	571214	CTGTTGCTGTTGTTGCTGTTGCTGCTGCTGTTGTTGTTGTTGCTGTTGTTGCTGTTG	CTGTTGCTGTTGCTGCTGCTGTTGTTGTTGTTGCTGTTGTTGCTGTTG	YMR164C	inframe_deletion
NA/WE	HU	60	4	INDEL	chrXIII_YPS128	571268	TTGCTG	TTG	YMR164C	inframe_deletion
NA/WE	HU	60	4	INDEL	chrXIV_DBVPG6765	550337	AC	A	na	na
NA/WE	HU	60	4	INDEL	chrXV_YPS128	812406	GTGTTGTTGTTGTTGTTGTTGTTGTTGTTGTTGTTGTTGTTG	GTGTTGTTGTTGTTGTTGTTGTTGTTGTTGTTGTTG	YOR267C	inframe_deletion
NA/WE	RM	60	1	INDEL	chrVII_DBVPG6765	885244	TAAAAAA	TAAAAA	YGR206W	frameshift_variant
NA/WE	RM	60	1	INDEL	chrVII_YPS128	659631	TC	T	na	na
NA/WE	RM	60	1	INDEL	chrX_YPS128	682996	TGCCGCCACTCCCAATGTCGCCGCCA	TGCCGCCACTCCCAATGTCGCCGCCACTCCCAATGTCGCCGCCA	YJR147W	inframe_insertion
NA/WE	RM	60	2	INDEL	chrXIII_YPS128	331181	TC	T	na	na
NA/WE	RM	60	2	INDEL	chrXII_DBVPG6765	793865	CATATATATATATATATATATAT	CATATATATATATATATATATATAT	na	na
NA/WE	RM	60	3	INDEL	chrVII_DBVPG6765	472297	TTTGTTGTTGTTGTTGTTGTTGTTGTTGTTGTTGTTGTTGTTGTTGTT	TTTGTTGTTGTTGTTGTTGTTGTTGTTGTTGTTGTTGTTGTTGTTGTTGTT	YGL013C	inframe_insertion
NA/WE	RM	60	3	INDEL	chrX_DBVPG6765	633178	AACACACACACACACACACACACACACACACACACA	AACACACACACACACACACACACACACACACACA	YJR115W	frameshift_variant
NA/WE	RM	60	3	INDEL	chrX_YPS128	147175	ATTTTTTTT	ATTTTTTTTT	na	na
NA/WE	YPD	120	3	INDEL	chrIV_YPS128	607251	TAAAAAAA	TAAAAAA	na	na
NA/WE	YPD	120	3	INDEL	chrXII_DBVPG6765	407644	CGAAAATCAAGAAAATCAAGAAAATCAAGAAAATCAAGAA	CGAAAATCAAGAAAATCAAGAAAATCAAGAAAATCAAGAAAATCAAGAA	YLR141W	inframe_insertion
NA/WE	YPD	120	3	INDEL	chrXIV_DBVPG6765	331643	GTTTTT	GTTTTTT	YNL154C	frameshift_variant
NA/WE	YPD	120	4	INDEL	chrXIII_YPS128	221983	CATATATATATATATATATATATATAT	CATATATATATATATATATATATATATAT	na	na
NA/WE	YPD	120	4	INDEL	chrXIII_YPS128	249479	CATATATATATATATATATATATATATATA	CATATATATATATATATATATATATATA	na	na
NA/WE	YPD	120	4	INDEL	chrXII_DBVPG6765	649873	AAGAGA	AAGA,AA	na	na
NA/WE	YPD	120	4	INDEL	chrXVI_DBVPG6765	209145	GATATATATATATATATATATAT	GATATATATATATATATATATATAT	na	na
NA/WE	YPD	120	4	INDEL	chrX_YPS128	96068	TAAAAAAAAAAAA	TAAAAAAAAAA	na	na
NA/WA	HU	60	1	INDEL	chrII_YPS128	324463	ATGTT	AT	YBR046C	inframe_deletion
NA/WA	HU	60	1	INDEL	chrII_YPS128	472573	GTAGAT	GT	YBR118W	frameshift_variant
NA/WA	HU	60	1	INDEL	chrXIV_YPS128	81977	AGTTGTT	AGTT	YNL289W	inframe_deletion
NA/WA	HU	60	1	INDEL	chrXI_YPS128	126697	GGAAGAAGAAGAAGAAGAAGAAGAAGAAGAAG	GGAAGAAGAAGAAGAAGAAGAAGAAGAAG	YKL172W	inframe_deletion
NA/WA	HU	60	2	INDEL	chrVIII_DBVPG6044	273500	AGGG	AGG	YHR091C	frameshift_variant
NA/WA	HU	60	3	INDEL	chrVII_YPS128	784120	CTATATATATATATATATATATAT	CTATATATATATATATATATATATAT	na	na
NA/WA	HU	60	3	INDEL	chrX_DBVPG6044	482581	AATATATATATATATATATATATATA	AATATATATATATATATATATATA	na	na
NA/WA	HU	60	4	INDEL	chrIV_DBVPG6044	94767	ATTTTT	ATTTT	na	na
NA/WA	HU	60	4	INDEL	chrXIV_YPS128	608864	TAAGAAGAAG	TAAGAAG	YNL002C	inframe_deletion
NA/WA	HU	60	4	INDEL	chrXVI_DBVPG6044	348911	TAAAAAAA	TAAAAAAAA	na	na
NA/WA	HU	60	4	INDEL	chrXV_DBVPG6044	681723	CTTTTTT	CTTTTTTT	YOR194C	splice_region_variant,intron_variant
NA/WA	RM	60	1	INDEL	chrIV_YPS128	684598	TTATATATATATATA	TTATATATATATATATA	na	na
NA/WA	RM	60	1	INDEL	chrVII_DBVPG6044	803817	CTCAGATTCAGATTCAGAT	CTCAGATTCAGAT	YGR159C	inframe_deletion
NA/WA	RM	60	1	INDEL	chrV_DBVPG6044	135054	CATATATATATATATATATATATATATAT	CATATATATATATATATATATATATATATAT	na	na
NA/WA	RM	60	1	INDEL	chrXIII_DBVPG6044	774310	CAATAATAATAATAATAATAATAATAATAATAATAATAATAATAATAATAA	CAATAATAATAATAATAATAATAATAATAATAATAATAATAATAATAATAATAA	YMR263W	inframe_insertion
NA/WA	RM	60	1	INDEL	chrXV_YPS128	44478	GAAAAAAAA	GAAAAAAAAA	na	na
NA/WA	YPD	120	4	INDEL	chrXV_DBVPG6044	89883	GAAA	GAA	YOL113W	frameshift_variant
NA/WA	YPD	120	4	INDEL	chrXV_DBVPG6044	358149	GA	G	YOR025W	frameshift_variant
SA/WE	HU	60	1	INDEL	chrVI_Y12	60433	GA	G	YFL041W	frameshift_variant
SA/WE	HU	60	1	INDEL	chrXIII_DBVPG6765	271605	TAAAAAAAA	TAAAAAAA	na	na
SA/WE	HU	60	1	INDEL	chrXI_Y12	533500	ATTTTT	ATTTT	YKR036C	frameshift_variant
SA/WE	HU	60	1	INDEL	chrXVI_Y12	49989	TAA	TA	na	na
SA/WE	HU	60	2	INDEL	chrII_Y12	657952	GAAAA	GAAAAA	na	na
SA/WE	HU	60	2	INDEL	chrXIII_DBVPG6765	243059	GTAGCACTGATAGCACTGATAGCACTG	GTAGCACTGATAGCACTGATAGCACTGATAGCACTG	YML007W	protein_altering_variant
SA/WE	HU	60	2	INDEL	chrXI_DBVPG6765	565617	TC	T	YKR066C	frameshift_variant
SA/WE	HU	60	2	INDEL	chrXV_DBVPG6765	614684	CATAT	CAT	na	na
SA/WE	HU	60	3	INDEL	chrXII_Y12	718911	CGG	CG	YLR307C-A	frameshift_variant
SA/WE	HU	60	4	INDEL	chrXII_Y12	365486	GATTTTTATTCCAACA	GATTTTTATTCCAACAATTTTTATTCCAACA	na	na
SA/WE	RM	60	1	INDEL	chrVII_DBVPG6765	472297	TTTGTTGTTGTTGTTGTTGTTGTTGTTGTTGTTGTTGTTGTTGTTGTT	TTTGTTGTTGTTGTTGTTGTTGTTGTTGTTGTTGTTGTTGTTGTTGTTGTT	YGL013C	inframe_insertion
SA/WE	RM	60	2	INDEL	chrIV_Y12	1476777	ATTTTTTTT	ATTTTTTTTT	YDR540C	frameshift_variant
SA/WE	RM	60	2	INDEL	chrVII_DBVPG6765	246100	TCAACAACAACAACAACAACAACAACAACAACAACAACAACAA	TCAACAACAACAACAACAACAACAACAACAACAACAACAACAACAA	na	na
SA/WE	RM	60	3	INDEL	chrVII_Y12	248943	GTTTTT	GTTTTTT	YGL141W	frameshift_variant
SA/WE	RM	60	3	INDEL	chrXVI_Y12	114081	CATATATATATATATATATATATATATATATAT	CATATATATATATATATATATATATATATAT	na	na
SA/WE	RM	60	3	INDEL	chrXV_Y12	938281	AGCGTGGGGTGCGTGGG	AGCGTGGGGTGCGTGGGGTGCGTGGG	NA	inframe_insertion
SA/WE	YPD	120	1	INDEL	chrIII_Y12	57441	AATATATATATATATATATATATATATAT	AATATATATATATATATATATATATAT	na	na
SA/WE	YPD	120	1	INDEL	chrVIII_DBVPG6765	28317	TTATATATATATA	TTATATATATATATA	na	na
SA/WE	YPD	120	1	INDEL	chrXII_DBVPG6765	528419	TA	T	YLR213C	frameshift_variant
SA/WE	YPD	120	3	INDEL	chrIV_DBVPG6765	990589	TCCCCCCCCC	TCCCCCCCCCC	na	na
SA/WA	RM	60	1	INDEL	chrXI_DBVPG6044	356544	GGTTGTTGTTGTTGTTGTTGTTGTTGTTGTTGTTGT	GGTTGTTGTTGTTGTTGTTGTTGTTGTTGTTGTTGTTGT	YKL054C	protein_altering_variant
SA/WA	RM	60	1	INDEL	chrXVI_DBVPG6044	624162	CATATATATATATAT	CATATATATATATATAT	na	na
SA/WA	RM	60	1	INDEL	chrXV_Y12	218380	ACAAGCTCAAGCTCAAGCTCAAGCTCAAGCTCA	ACAAGCTCAAGCTCAAGCTCAAGCTCAAGCTCAAGCTCA	YOL051W	inframe_insertion
SA/WA	RM	60	2	INDEL	chrXVI_DBVPG6044	178156	CTGTTGTTGTTGTTGTTGTTGTTGTTGTTGTTGTTGTTGTTGTTGTTGTTG	CTGTTGTTGTTGTTGTTGTTGTTGTTGTTGTTGTTGTTGTTGTTGTTGTTGTTG	YPL190C	inframe_insertion
SA/WA	YPD	120	2	INDEL	chrXII_DBVPG6044	510230	GAAAAAA	GAAAAAAA	na	na
SA/WA	YPD	120	3	INDEL	chrII_Y12	756384	TACAACAACAACAACAACAACAACAACAACAACAACA	TACAACAACAACAACAACAACAACAACAACAACAACAACA	YBR289W	inframe_insertion
SA/WA	YPD	120	4	INDEL	chrXVI_Y12	484398	AAGA	AA	na	na
SA/NA	HU	60	1	INDEL	chrIII_Y12	30801	AAACAA	AAA	YCL058W-A	inframe_deletion
SA/NA	HU	60	1	INDEL	chrIX_Y12	386132	ATGGAGTTGGT	AT	YIR019C	inframe_deletion
SA/NA	HU	60	1	INDEL	chrV_YPS128	284913	AATATATATATATATATATATATAT	AATATATATATATATATATATAT	na	na
SA/NA	HU	58	2	INDEL	chrIV_YPS128	1466675	ACAGCAGAGGAAGTCTCAGCAGCAGAGGAAGTCTCA	ACAGCAGAGGAAGTCTCA	YDR534C	inframe_deletion
SA/NA	HU	58	2	INDEL	chrVIII_YPS128	54614	CATAT	CAT	na	na
SA/NA	HU	58	2	INDEL	chrV_YPS128	461809	CAA	C	YER143W	frameshift_variant
SA/NA	HU	58	2	INDEL	chrV_YPS128	490411	GTCTAAATTAAGCAATCTAA	GTCTAA	YER157W	frameshift_variant
SA/NA	HU	58	2	INDEL	chrXV_YPS128	97643	AATAT	AAT	na	na
SA/NA	HU	60	3	INDEL	chrXII_Y12	209233	GA	G	YLR030W	frameshift_variant
SA/NA	HU	60	4	INDEL	chrII_YPS128	535147	GTCATCATCATCATCATCATCATCATCATCATCATCATCATCAT	GTCATCATCATCATCATCATCATCATCATCATCATCATCATCATCATCAT	YBR150C	inframe_insertion
SA/NA	RM	60	2	INDEL	chrII_YPS128	482035	ATTTTT	ATTTT	YBR125C	coding_sequence_variant,5_prime_UTR_variant
SA/NA	RM	60	2	INDEL	chrXVI_Y12	441696	TTATATATATATATATAT	TTATATATATATATATATAT	na	na
SA/NA	RM	60	4	INDEL	chrII_Y12	98646	AACACACACACA	AACACACACACACA	YBL059W	frameshift_variant
SA/NA	RM	60	4	INDEL	chrXIII_YPS128	498167	GACAACAACAACAACAACAACAACAACAACAACAACAACAACAACAACAACAACAAC	GACAACAACAACAACAACAACAACAACAACAACAACAACAACAACAACAACAACAACAAC	YMR124W	protein_altering_variant
SA/NA	YPD	120	2	INDEL	chrXI_Y12	16326	TAGA	TAGAGA	na	na
SA/NA	YPD	120	3	INDEL	chrIX_YPS128	100514	GACAACAACAACAACAACAA	GACAACAACAACAACAACAACAA	YIL130W	inframe_insertion
SA/NA	YPD	120	3	INDEL	chrXIII_Y12	36635	CGA	CA	na	na
SA/NA	YPD	120	3	INDEL	chrXI_Y12	91387	GATATATATATATATATATA	GATATATATATATATATATATA	na	na
SA/NA	YPD	120	4	INDEL	chrII_YPS128	535272	CATTATTATTATTATTATTATTATTATTATTAT	CATTATTATTATTATTATTATTATTATTATTATTAT	YBR150C	inframe_insertion
WE/WE	YPD	120	2	INDEL	chrXIII_DBVPG6765	342591	GCAACAACAACAACAACAAC	GCAACAACAACAACAACAACAAC	YMR043W	inframe_insertion
WE/WE	YPD	120	3	INDEL	chrI_DBVPG6765	103079	GTGACGATGATGACGATGATGACGATGA	GTGACGATGATGACGATGATGACGATGATGACGATGA	YAL019W	protein_altering_variant
WE/WE	YPD	120	4	INDEL	chrIV_DBVPG6765	521447	ATTTTT	ATTTT	na	na
WE/WE	YPD	120	4	INDEL	chrXII_DBVPG6765	320250	CTTTTT	CTTTTTT	YLR097C	frameshift_variant
WA/WA	YPD	120	2	INDEL	chrXVI_DBVPG6044	185748	TCAA	T	na	na
WA/WA	YPD	120	3	INDEL	chrI_DBVPG6044	31407	TC	T	na	na
WA/WA	YPD	120	4	INDEL	chrIV_DBVPG6044	893982	CTGCTGCTGCTGCTGTTGTTGTTGTTGCTGCTGCTGCTGTTG	CTGCTGCTGCTGCTGTTG	YDR228C	inframe_deletion
WA/WA	YPD	120	4	INDEL	chrV_DBVPG6044	472646	CTATTGTATTGTATTGTATTGTATT	CTATTGTATTGTATTGTATTGTATTGTATT	na	na
NA/NA	HU	60	1	INDEL	chrVII_YPS128	685732	CAAA	CAAAA	YGR108W	frameshift_variant
NA/NA	HU	60	2	INDEL	chrXIII_YPS128	561767	ATTTTTTTTT	ATTTTTTTT	YMR162C	frameshift_variant
NA/NA	HU	60	2	INDEL	chrXII_YPS128	542801	GGTGTGT	GGTGT	YLR214W	frameshift_variant
NA/NA	HU	60	4	INDEL	chrIV_YPS128	387107	GAGC	G	YDL039C	inframe_deletion
NA/NA	HU	60	4	INDEL	chrIV_YPS128	459647	CAAA	CAA	YDR005C	frameshift_variant
NA/NA	HU	60	4	INDEL	chrIV_YPS128	1124974	CGATGATG	CGATG	NA	inframe_deletion
NA/NA	HU	60	4	INDEL	chrI_YPS128	64386	CAAGAAGA	CAAGA	YAL040C	inframe_deletion
NA/NA	RM	60	1	INDEL	chrII_YPS128	62635	GTTATTATTATTATTATTATTATT	GTTATTATTATTATTATTATTATTATT	YBL084C	inframe_insertion
NA/NA	RM	60	1	INDEL	chrXIII_YPS128	524038	TAACAACAACAACAACAACAACAAC	TAACAACAACAACAACAACAACAACAAC	YMR136W	inframe_insertion
NA/NA	RM	60	1	INDEL	chrX_YPS128	390775	CTGGAGGTGCTGGAGGTGTTGGAGGT	CTGGAGGTGCTGGAGGTGTTGGAGGTGCTGGAGGTGTTGGAGGT	YJL020C	inframe_insertion
NA/NA	RM	60	2	INDEL	chrXV_YPS128	1020515	ATAATATTAATATTAATA	ATAATATTAATATTAATATTAATA	YOR373W	protein_altering_variant
NA/NA	RM	60	3	INDEL	chrVII_YPS128	843743	GAAAAAAAA	GAAAAAAAAA	na	na
NA/NA	RM	60	3	INDEL	chrXVI_YPS128	681398	CAAAAAA	CAAAAAAA	na	na
NA/NA	RM	60	4	INDEL	chrV_YPS128	65820	TGAAAA	TAAAA	na	na
NA/NA	RM	60	4	INDEL	chrXII_YPS128	724927	GATATATATATATA	GATATATATATATATA	na	na
NA/NA	RM	60	4	INDEL	chrXV_YPS128	944405	GAAAAAA	GAAAAAAA	YOR337W	frameshift_variant
NA/NA	YPD	120	1	INDEL	chrXV_YPS128	1020471	CAATAATAATAATAATAATAATAATAATAATAATAATAATAATAATAATA	CAATAATAATAATAATAATAATAATAATAATAATAATAATAATAATAATAATA	YOR373W	inframe_insertion
NA/NA	YPD	120	3	INDEL	chrII_YPS128	413979	TGTAGTAGTAGTAGTAGTAGTA	TGTAGTAGTAGTAGTAGTAGTAGTA	YBR086C	inframe_insertion
NA/NA	YPD	120	3	INDEL	chrVII_YPS128	626336	AATATATATATATATA	AATATATATATATATATA	na	na
NA/NA	YPD	120	4	INDEL	chrXIII_YPS128	759286	CAAAAAA	CAAAAAAA	YMR253C	frameshift_variant
SA/SA	RM	60	2	INDEL	chrV_Y12	301382	GAAAA	GAAA	na	na
SA/SA	RM	60	3	INDEL	chrIV_Y12	848028	GTAATAATAATAATAATAATAATAA	GTAATAATAATAATAATAATAATAATAA	na	na
SA/SA	RM	60	3	INDEL	chrXII_Y12	981720	TTGTGTGTGTGTGTGTGT	TTGTGTGTGTGTGTGTGTGTGT	na	na
SA/SA	RM	60	4	INDEL	chrII_Y12	138003	CATATATATATATAT	CATATATATATATATAT	na	na
SA/SA	YPD	120	1	INDEL	chrXIII_Y12	561220	CTGTTGTTGTTG	CTGTTGTTG	YMR164C	inframe_deletion
SA/SA	YPD	120	2	INDEL	chrXII_Y12	130203	TTATATATATATATATATACATATATATATA	TTATATATATATATATATATACATATATATATA	na	na
SA/SA	YPD	120	2	INDEL	chrXI_Y12	401852	CATATATATATATAT	CATATATATATATATAT	na	na
