# Supplementary material for: Genome instability footprint under rapamycin and hydroxyurea treatments
Source: PLoS Genet. 2023 Nov 6;19(11):e1011012. doi: 10.1371/journal.pgen.1011012 (PMC10653606; doi:10.1371/journal.pgen.1011012)
Supplement: S7 Table — (XLSX) [file pgen.1011012.s007.xlsx]

## Sheet: Sheet1
strain	evolved_condition	replicate	single-cell bottleneck	ref	chr	start	first	last	end	status	len	denES	evrES	distES	denLF	evrLF	distLF	SNV	denSNV	InDel	denInDels	hetSNV	hetInDel	TI
WA/WE	HU	2	60	WA	chrII	118270	118539	122447	122669	0	24	0.00546	183	4399	0.00614	163	3909	0	0	0	0	0	0	int
WA/WE	HU	2	60	WA	chrII	573760	574138	798089	815565	0	1592	0.00658	152	241805	0.00711	141	223952	0	0	0	0	0	0	ter
WA/WE	HU	2	60	WA	chrIII	178562	178773	180138	180455	0	15	0.00792	126	1893	0.01098	91	1366	0	0	0	0	0	0	int
WA/WE	HU	2	60	WA	chrIV	385089	385219	417402	417494	0	223	0.00688	145	32405	0.00693	144	32184	0	0	0	0	0	0	int
WA/WE	HU	2	60	WA	chrIV	455882	455945	461472	461865	0	21	0.00351	285	5983	0.0038	263	5528	0	0	0	0	0	0	int
WA/WE	HU	2	60	WA	chrIV	884696	884777	886420	886675	0	16	0.00808	124	1979	0.00973	103	1644	0	0	0	0	0	0	int
WA/WE	HU	2	60	WA	chrIV	973280	973359	1144286	1144357	0	1194	0.00698	143	171077	0.00699	143	170928	0	0	0	0	0	0	int
WA/WE	HU	2	60	WA	chrIV	1144505	1144580	1482352	1486873	0	2285	0.00667	150	342368	0.00676	148	337773	1	3e-06	0	0	1	0	ter
WA/WE	HU	2	60	WA	chrV	250821	250884	251451	251498	0	6	0.00886	113	677	0.01056	95	568	0	0	0	0	0	0	int
WA/WE	HU	2	60	WA	chrV	272613	272694	285189	285246	0	58	0.00459	218	12633	0.00464	215	12496	0	0	0	0	0	0	int
WA/WE	HU	2	60	WA	chrVII	1	6055	6616	6633	0	12	0.00181	553	6632	0.02135	47	562	0	0	0	0	0	0	ter
WA/WE	HU	2	60	WA	chrVII	6656	6660	33665	33828	0	435	0.01601	62	27172	0.01611	62	27006	0	0	0	0	0	0	int
WA/WE	HU	2	60	WA	chrVII	220699	220932	229778	230040	0	67	0.00717	139	9341	0.00757	132	8847	0	0	0	0	0	0	int
WA/WE	HU	2	60	WA	chrVII	556634	556774	556828	557481	0	2	0.00236	424	847	0.03636	28	55	0	0	0	0	0	0	int
WA/WE	HU	2	60	WA	chrVII	1021714	1022331	1054970	1078455	0	175	0.00308	324	56741	0.00536	187	32640	0	0	0	0	0	0	ter
WA/WE	HU	2	60	WA	chrVIII	1	15253	17543	17693	0	17	0.000961	1041	17692	0.00742	135	2291	0	0	0	0	0	0	ter
WA/WE	HU	2	60	WA	chrVIII	341540	341633	353491	353547	0	76	0.00633	158	12007	0.00641	156	11859	0	0	0	0	0	0	int
WA/WE	HU	2	60	WA	chrIX	106033	106196	136470	136536	0	206	0.00675	148	30503	0.0068	147	30275	0	0	0	0	0	0	int
WA/WE	HU	2	60	WA	chrIX	279359	279679	279762	279845	0	2	0.00412	243	486	0.02381	42	84	0	0	0	0	0	0	int
WA/WE	HU	2	60	WA	chrX	250900	251018	251018	251163	0	1	0.0038	263	263	1	1	1	0	0	0	0	0	0	int
WA/WE	HU	2	60	WA	chrXI	35976	35988	36143	36609	0	4	0.00632	158	633	0.02564	39	156	0	0	0	0	0	0	int
WA/WE	HU	2	60	WA	chrXI	443671	443886	448056	448122	0	21	0.00472	212	4451	0.00503	199	4171	0	0	0	0	0	0	int
WA/WE	HU	2	60	WA	chrXI	504843	505145	524429	524430	0	116	0.00592	169	19587	0.00602	166	19285	0	0	0	0	0	0	int
WA/WE	HU	2	60	WA	chrXI	524459	524485	667925	695907	0	818	0.00477	210	171448	0.0057	175	143441	1	7e-06	1	7e-06	1	1	ter
WA/WE	HU	2	60	WA	chrXII	445926	455049	939384	939538	0	3034	0.00615	163	493612	0.00626	160	484336	3	6.2e-06	1	2.1e-06	2	0	int
WA/WE	HU	2	60	WA	chrXII	948336	948443	951033	951290	0	19	0.00643	155	2954	0.00733	136	2591	0	0	0	0	0	0	int
WA/WE	HU	2	60	WA	chrXII	951705	951861	1007648	1035507	0	335	0.004	250	83802	0.006	167	55788	0	0	0	0	0	0	ter
WA/WE	HU	2	60	WA	chrXIII	213019	213447	894105	930256	0	4428	0.00617	162	717237	0.00651	154	680659	3	4.4e-06	0	0	0	0	ter
WA/WE	HU	2	60	WA	chrXIV	175220	175757	178967	179187	0	21	0.00529	189	3967	0.00654	153	3211	0	0	0	0	0	0	int
WA/WE	HU	2	60	WA	chrXIV	192136	192188	192188	192350	0	1	0.00467	214	214	1	1	1	0	0	0	0	0	0	int
WA/WE	HU	2	60	WA	chrXIV	209342	209432	218806	219205	0	52	0.00527	190	9863	0.00555	180	9375	0	0	0	0	0	0	int
WA/WE	HU	2	60	WA	chrXIV	267930	268054	268075	268545	0	2	0.00325	308	615	0.09091	11	22	0	0	0	0	0	0	int
WA/WE	HU	2	60	WA	chrXIV	305288	305316	310999	311369	0	50	0.00822	122	6081	0.0088	114	5684	0	0	0	0	0	0	int
WA/WE	HU	2	60	WA	chrXIV	381837	382008	396911	396951	0	100	0.00662	151	15114	0.00671	149	14904	0	0	0	0	0	0	int
WA/WE	HU	2	60	WA	chrXIV	433585	433644	433668	433746	0	3	0.01863	54	161	0.12	8	25	0	0	0	0	0	0	int
WA/WE	HU	2	60	WA	chrXIV	611362	611631	616663	616742	0	33	0.00613	163	5380	0.00656	153	5033	0	0	0	0	0	0	int
WA/WE	HU	2	60	WA	chrXIV	659849	660134	660455	660591	0	2	0.0027	371	742	0.00621	161	322	0	0	0	0	0	0	int
WA/WE	HU	2	60	WA	chrXV	490786	490853	490853	490893	0	1	0.00935	107	107	1	1	1	0	0	0	0	0	0	int
WA/WE	HU	2	60	WA	chrXV	658743	658877	659161	659276	0	6	0.01126	89	533	0.02105	48	285	0	0	0	0	0	0	int
WA/WE	HU	2	60	WA	chrXV	663063	663070	663070	663201	0	1	0.00725	138	138	1	1	1	0	0	0	0	0	0	int
WA/WE	HU	2	60	WA	chrXV	667690	667712	678692	679307	0	98	0.00844	119	11617	0.00892	112	10981	0	0	0	0	0	0	int
WA/WE	HU	2	60	WA	chrXV	683194	683556	686751	686885	0	16	0.00433	231	3691	0.00501	200	3196	0	0	0	0	0	0	int
WA/WE	HU	2	60	WA	chrXVI	423106	423174	423174	423261	0	1	0.00645	155	155	1	1	1	0	0	0	0	0	0	int
WA/WE	HU	2	60	WA	chrXVI	452931	453275	458684	459088	0	37	0.00601	166	6157	0.00684	146	5410	0	0	0	0	0	0	int
WA/WE	HU	2	60	WA	chrXVI	859598	859665	911878	939911	0	417	0.00519	193	80313	0.00799	125	52214	0	0	0	0	0	0	ter
WA/WE	HU	2	60	WE	chrII	1	3843	98346	98383	0	560	0.00569	176	98382	0.00593	169	94504	0	0	0	0	0	0	ter
WA/WE	HU	2	60	WE	chrII	98430	98437	98437	98476	0	1	0.02174	46	46	1	1	1	0	0	0	0	0	0	int
WA/WE	HU	2	60	WE	chrII	98627	98713	100498	100765	0	16	0.00748	134	2138	0.00896	112	1786	1	0.0005599	0	0	1	0	int
WA/WE	HU	2	60	WE	chrIII	101643	101945	105247	105345	0	20	0.0054	185	3702	0.00606	165	3303	0	0	0	0	0	0	int
WA/WE	HU	2	60	WE	chrIV	1	22600	379972	380101	0	2317	0.0061	164	380100	0.00648	154	357373	0	0	0	0	0	0	ter
WA/WE	HU	2	60	WE	chrIV	415476	415569	441268	441838	0	182	0.0069	145	26362	0.00708	141	25700	0	0	0	0	0	0	int
WA/WE	HU	2	60	WE	chrIV	464105	464683	892750	892829	0	3072	0.00717	140	428724	0.00718	139	428068	0	0	0	0	0	0	int
WA/WE	HU	2	60	WE	chrIV	894811	895068	980117	980194	0	538	0.0063	159	85383	0.00633	158	85050	0	0	0	0	0	0	int
WA/WE	HU	2	60	WE	chrV	36605	36871	40529	40655	0	22	0.00543	184	4050	0.00601	166	3659	0	0	0	0	0	0	int
WA/WE	HU	2	60	WE	chrVII	258705	259234	260056	260326	0	6	0.0037	270	1621	0.00729	137	823	0	0	0	0	0	0	int
WA/WE	HU	2	60	WE	chrVII	313565	313571	317202	317245	0	27	0.00734	136	3680	0.00743	135	3632	0	0	0	0	0	0	int
WA/WE	HU	2	60	WE	chrVII	562173	562357	1009352	1009967	0	3343	0.00747	134	447794	0.00748	134	446996	2	4.5e-06	1	2.2e-06	2	1	int
WA/WE	HU	2	60	WE	chrIX	1	16338	94928	95800	0	641	0.00669	149	95799	0.00816	123	78591	0	0	0	0	0	0	ter
WA/WE	HU	2	60	WE	chrX	1	36331	245127	245196	0	1557	0.00635	157	245195	0.00746	134	208797	0	0	0	0	0	0	ter
WA/WE	HU	2	60	WE	chrX	334768	334965	340250	340297	0	40	0.00723	138	5529	0.00757	132	5286	0	0	0	0	0	0	int
WA/WE	HU	2	60	WE	chrXI	1	3279	28510	28521	0	236	0.00827	121	28520	0.00935	107	25232	3	0.0001189	1	3.96e-05	0	0	ter
WA/WE	HU	2	60	WE	chrXI	29156	29623	424191	424405	0	2701	0.00683	146	395249	0.00685	146	394569	2	5.1e-06	0	0	2	0	int
WA/WE	HU	2	60	WE	chrXII	937631	937787	946327	946433	0	47	0.00534	187	8802	0.0055	182	8541	0	0	0	0	0	0	int
WA/WE	HU	2	60	WE	chrXIII	103804	104128	196822	197069	0	593	0.00636	157	93265	0.0064	156	92695	4	4.32e-05	0	0	0	0	int
WA/WE	HU	2	60	WE	chrXIII	199600	199950	212306	212350	0	68	0.00533	188	12750	0.0055	182	12357	0	0	0	0	0	0	int
WA/WE	HU	2	60	WE	chrXIV	50441	50828	63692	64000	0	89	0.00656	152	13559	0.00692	145	12865	0	0	0	0	0	0	int
WA/WE	HU	2	60	WE	chrXIV	66248	66613	71787	72109	0	41	0.007	143	5861	0.00792	126	5175	0	0	0	0	0	0	int
WA/WE	HU	2	60	WE	chrXIV	184958	185216	190806	191285	0	37	0.00585	171	6327	0.00662	151	5591	0	0	0	0	0	0	int
WA/WE	HU	2	60	WE	chrXIV	248988	249116	251392	251514	0	19	0.00752	133	2526	0.00834	120	2277	0	0	0	0	0	0	int
WA/WE	HU	2	60	WE	chrXIV	604105	604186	604759	605131	0	5	0.00487	205	1026	0.00871	115	574	0	0	0	0	0	0	int
WA/WE	HU	2	60	WE	chrXV	575613	575702	589653	590085	0	114	0.00788	127	14472	0.00817	122	13952	0	0	1	7.17e-05	0	1	int
WA/WE	HU	2	60	WE	chrXV	689795	690077	690077	690286	0	1	0.00204	491	491	1	1	1	0	0	0	0	0	0	int
WA/WE	HU	2	60	WE	chrXVI	241496	241737	250416	250542	0	59	0.00652	153	9046	0.0068	147	8680	0	0	0	0	0	0	int
WA/WE	HU	2	60	WE	chrXVI	419226	419516	420579	420645	0	10	0.00705	142	1419	0.0094	106	1064	0	0	0	0	0	0	int
WA/WE	HU	2	60	WE	chrXVI	420802	420891	449685	450030	0	193	0.0066	151	29228	0.0067	149	28795	0	0	0	0	0	0	int
WA/WE	HU	2	60	WE	chrXVI	630185	630504	843706	843772	0	1247	0.00584	171	213587	0.00585	171	213203	0	0	0	0	0	0	int
WA/WE	RM	1	60	WA	chrII	1	21245	77434	77479	0	318	0.0041	244	77478	0.00566	177	56190	0	0	0	0	0	0	ter
WA/WE	RM	1	60	WA	chrVII	39309	39566	40673	40769	0	5	0.00342	292	1460	0.00451	222	1108	0	0	0	0	0	0	int
WA/WE	RM	1	60	WA	chrVII	45673	45930	48354	48461	0	8	0.00287	348	2788	0.0033	303	2425	0	0	0	0	0	0	int
WA/WE	RM	1	60	WA	chrXII	146844	147058	147657	147907	0	2	0.00188	532	1063	0.00333	300	600	0	0	0	0	0	0	int
WA/WE	RM	1	60	WA	chrXIII	483144	483221	492796	492950	0	77	0.00785	127	9806	0.00804	124	9576	0	0	0	0	0	0	int
WA/WE	RM	1	60	WA	chrXIII	531123	531608	532300	532606	0	5	0.00337	297	1483	0.00722	139	693	0	0	0	0	0	0	int
WA/WE	RM	1	60	WA	chrXIII	532956	532998	532998	533226	0	1	0.0037	270	270	1	1	1	0	0	0	0	0	0	int
WA/WE	RM	1	60	WA	chrXIII	536987	537054	537054	537174	0	1	0.00535	187	187	1	1	1	0	0	0	0	0	0	int
WA/WE	RM	1	60	WA	chrXIII	538575	538731	608197	608320	0	436	0.00625	160	69745	0.00628	159	69467	0	0	0	0	0	0	int
WA/WE	RM	1	60	WE	chrI	25276	25292	25292	25327	0	1	0.01961	51	51	1	1	1	0	0	0	0	0	0	int
WA/WE	RM	1	60	WE	chrX	1	36331	372249	372582	0	2494	0.00669	149	372581	0.00742	135	335919	0	0	0	0	0	0	ter
WA/WE	RM	1	60	WE	chrXII	443135	451987	1006056	1022186	0	3438	0.00594	168	579051	0.0062	161	554070	0	0	0	0	0	0	ter
WA/WE	RM	1	60	WE	chrXIII	512201	512502	514427	514634	0	6	0.00247	406	2433	0.00312	321	1926	0	0	0	0	0	0	int
WA/WE	RM	1	60	WE	chrXIII	514996	515149	516529	516963	0	5	0.00254	393	1967	0.00362	276	1381	0	0	0	0	0	0	int
WA/WE	RM	1	60	WE	chrXIII	617577	617702	897606	913017	0	1882	0.00637	157	295440	0.00672	149	279905	0	0	0	0	0	0	ter
WA/WE	RM	1	60	WE	chrXVI	397478	397771	407928	408246	0	59	0.00548	183	10768	0.00581	172	10158	0	0	0	0	0	0	int
WA/WE	RM	2	60	WA	chrVIII	138852	138863	145373	145509	0	94	0.01412	71	6657	0.01444	69	6511	0	0	0	0	0	0	int
WA/WE	RM	2	60	WA	chrX	412637	412919	412919	413007	0	1	0.0027	370	370	1	1	1	0	0	0	0	0	0	int
WA/WE	RM	2	60	WA	chrXI	135768	135959	161274	161454	0	187	0.00728	137	25686	0.00739	135	25316	0	0	0	0	0	0	int
WA/WE	RM	2	60	WE	chrXI	120372	120419	127357	127546	0	50	0.00697	143	7174	0.00721	139	6939	0	0	0	0	0	0	int
WA/WE	RM	2	60	WE	chrXII	443269	451987	1006056	1022186	0	3445	0.00595	168	578917	0.00622	161	554070	0	0	0	0	0	0	ter
WA/WE	RM	3	60	WA	chrII	155310	157521	157521	157629	0	1	0.000431	2319	2319	1	1	1	0	0	0	0	0	0	int
WA/WE	RM	3	60	WE	chrV	297610	297812	561165	576784	0	142	0.000509	1966	279174	0.000539	1855	263354	0	0	0	0	0	0	ter
WA/WE	RM	4	60	WA	chrIII	127526	127937	127937	128402	0	1	0.00114	876	876	1	1	1	0	0	0	0	0	0	int
WA/WE	RM	4	60	WA	chrIX	412658	412709	412709	412846	0	1	0.005319	188	188	1	1	1	0	0	0	0	0	0	int
WA/WE	RM	4	60	WA	chrXIV	168901	168938	184400	184557	0	79	0.00505	198	15656	0.00511	196	15463	0	0	0	0	0	0	int
WA/WE	RM	4	60	WA	chrXIV	185593	185883	187315	187368	0	19	0.0107	93	1775	0.01326	75	1433	0	0	0	0	0	0	int
WA/WE	RM	4	60	WA	chrXIV	219775	219834	222846	223184	0	16	0.00469	213	3409	0.00531	188	3013	0	0	0	0	0	0	int
WA/WE	RM	4	60	WE	chrVII	867919	868709	869673	869717	0	10	0.00556	180	1798	0.01036	96	965	0	0	0	0	0	0	int
WA/WE	YPD	1	120	WA	chrIII	1	18028	64270	64417	0	341	0.00529	189	64416	0.00737	136	46243	0	0	0	0	0	0	ter
WA/WE	YPD	1	120	WA	chrIV	794185	794563	794568	794666	0	2	0.00416	240	481	0.33333	3	6	0	0	0	0	0	0	int
WA/WE	YPD	1	120	WA	chrIX	236513	236549	237400	237522	0	3	0.00297	336	1009	0.00352	284	852	0	0	0	0	0	0	int
WA/WE	YPD	1	120	WA	chrIX	240017	240162	240612	240758	0	7	0.00945	106	741	0.01552	64	451	0	0	0	0	0	0	int
WA/WE	YPD	1	120	WA	chrIX	241606	241892	245112	245223	0	51	0.0141	71	3617	0.01583	63	3221	0	0	0	0	0	0	int
WA/WE	YPD	1	120	WA	chrIX	359559	359623	359682	359860	0	4	0.01329	75	301	0.06667	15	60	0	0	0	0	0	0	int
WA/WE	YPD	1	120	WA	chrX	140495	140536	144064	144284	0	45	0.01188	84	3789	0.01275	78	3529	0	0	0	0	0	0	int
WA/WE	YPD	1	120	WA	chrXII	52711	52825	52825	53043	0	1	0.00301	332	332	1	1	1	0	0	0	0	0	0	int
WA/WE	YPD	1	120	WA	chrXII	53491	53707	53842	54072	0	2	0.00344	290	581	0.01471	68	136	0	0	0	0	0	0	int
WA/WE	YPD	1	120	WA	chrXII	61245	61409	61409	61916	0	1	0.00149	671	671	1	1	1	0	0	0	0	0	0	int
WA/WE	YPD	1	120	WA	chrXII	183376	183628	183701	184114	0	2	0.00271	369	738	0.02703	37	74	0	0	0	0	0	0	int
WA/WE	YPD	1	120	WA	chrXIII	438794	438922	439684	440066	0	4	0.00314	318	1272	0.00524	191	763	0	0	0	0	0	0	int
WA/WE	YPD	1	120	WA	chrXV	917045	917179	1033583	1062383	0	892	0.00614	163	145338	0.00766	130	116405	1	8.6e-06	0	0	1	0	ter
WA/WE	YPD	1	120	WE	chrVII	87254	87585	87585	87610	0	1	0.00281	356	356	1	1	1	0	0	0	0	0	0	int
WA/WE	YPD	1	120	WE	chrVII	88016	88090	88090	88266	0	1	0.004	250	250	1	1	1	0	0	0	0	0	0	int
WA/WE	YPD	1	120	WE	chrIX	1	16338	222857	222964	0	1476	0.00662	151	222963	0.00715	140	206520	0	0	0	0	0	0	ter
WA/WE	YPD	1	120	WE	chrXIII	106096	106156	111627	112217	0	27	0.00441	227	6121	0.00493	203	5472	0	0	0	0	0	0	int
WA/WE	YPD	1	120	WE	chrXV	30937	31036	31135	31233	0	4	0.01351	74	296	0.04	25	100	0	0	0	0	0	0	int
WA/WE	YPD	1	120	WE	chrXV	229240	229687	233001	233702	0	35	0.00784	127	4462	0.01056	95	3315	0	0	0	0	0	0	int
WA/WE	YPD	1	120	WE	chrXVI	555287	555307	895759	920208	0	2307	0.00632	158	364921	0.00678	148	340453	0	0	0	0	0	0	ter
WA/WE	YPD	2	120	WA	chrIV	1	28658	151074	151306	0	803	0.00531	188	151305	0.00656	152	122417	0	0	0	0	0	0	ter
WA/WE	YPD	2	120	WA	chrVII	833030	833044	833270	833624	0	3	0.00505	198	594	0.01322	76	227	0	0	0	0	0	0	int
WA/WE	YPD	2	120	WA	chrXII	594872	594955	598852	599612	0	21	0.00443	226	4740	0.00539	186	3898	0	0	0	0	0	0	int
WA/WE	YPD	2	120	WA	chrXIV	714116	714267	724072	724268	0	83	0.00818	122	10152	0.00846	118	9806	0	0	0	0	0	0	int
WA/WE	YPD	2	120	WE	chrII	8533	8750	8750	9130	0	1	0.00168	597	597	1	1	1	0	0	0	0	0	0	int
WA/WE	YPD	2	120	WE	chrII	10739	10808	11027	11509	0	2	0.0026	385	770	0.00909	110	220	0	0	0	0	0	0	int
WA/WE	YPD	2	120	WE	chrII	14784	14846	17961	18223	0	17	0.00494	202	3439	0.00546	183	3116	0	0	0	0	0	0	int
WA/WE	YPD	2	120	WE	chrIV	149920	150232	154480	154502	0	20	0.00436	229	4582	0.00471	212	4249	0	0	0	0	0	0	int
WA/WE	YPD	2	120	WE	chrIV	910625	911029	912360	912577	0	7	0.00359	279	1952	0.00526	190	1332	0	0	0	0	0	0	int
WA/WE	YPD	2	120	WE	chrVII	630562	631044	633268	633344	0	20	0.00719	139	2782	0.00899	111	2225	0	0	0	0	0	0	int
WA/WE	YPD	2	120	WE	chrXIII	285454	285670	289321	289675	0	17	0.00403	248	4221	0.00465	215	3652	0	0	0	0	0	0	int
WA/WE	YPD	2	120	WE	chrXIII	300186	300745	301026	301044	0	5	0.00583	172	858	0.01773	56	282	0	0	0	0	0	0	int
WA/WE	YPD	2	120	WE	chrXIII	301236	301375	304701	305196	0	12	0.00303	330	3960	0.00361	277	3327	0	0	0	0	0	0	int
WA/WE	YPD	2	120	WE	chrXV	889907	890033	890033	890060	0	1	0.00654	153	153	1	1	1	0	0	0	0	0	0	int
WA/WE	YPD	3	120	WA	chrIV	164366	164734	165099	165126	0	7	0.009211	109	760	0.01913	52	366	0	0	0	0	0	0	int
WA/WE	YPD	3	120	WA	chrIV	451950	452182	452182	453237	0	1	0.000777	1287	1287	1	1	1	0	0	0	0	0	0	int
WA/WE	YPD	3	120	WA	chrV	433006	433081	436256	436321	0	23	0.00694	144	3315	0.00724	138	3176	0	0	0	0	0	0	int
WA/WE	YPD	3	120	WA	chrVI	286651	286729	286762	287000	0	2	0.005731	174	349	0.0588	17	34	0	0	0	0	0	0	int
WA/WE	YPD	3	120	WA	chrVII	637317	637327	637327	637334	0	1	0.05882	17	17	1	1	1	0	0	0	0	0	0	int
WA/WE	YPD	3	120	WA	chrXII	542858	543173	543372	543574	0	3	0.00419	239	716	0.015	67	200	0	0	0	0	0	0	int
WA/WE	YPD	3	120	WA	chrXII	601564	601606	605704	605893	0	31	0.00716	140	4329	0.00756	132	4099	0	0	0	0	0	0	int
WA/WE	YPD	3	120	WA	chrXIII	461860	462583	472146	472447	0	64	0.00605	165	10587	0.00669	149	9564	0	0	0	0	0	0	int
WA/WE	YPD	3	120	WA	chrXVI	1	21435	129434	129577	0	862	0.00665	150	129576	0.00798	125	108000	0	0	0	0	0	0	ter
WA/WE	YPD	3	120	WA	chrXVI	133780	133971	138775	138960	0	55	0.01062	94	5180	0.01145	87	4805	0	0	0	0	0	0	int
WA/WE	YPD	3	120	WA	chrXVI	461787	461992	463187	463472	0	6	0.00356	281	1685	0.00502	199	1196	0	0	0	0	0	0	int
WA/WE	YPD	3	120	WE	chrVIII	1	14179	29705	29751	0	151	0.00508	197	29750	0.00972	103	15527	0	0	0	0	0	0	ter
WA/WE	YPD	3	120	WE	chrX	513763	514127	545790	546043	0	223	0.00691	145	32280	0.00704	142	31664	1	3.16e-05	0	0	1	0	int
WA/WE	YPD	3	120	WE	chrXII	766456	766474	766474	766501	0	1	0.02222	45	45	1	1	1	0	0	0	0	0	0	int
WA/WE	YPD	3	120	WE	chrXII	970190	970312	972018	972166	0	14	0.00709	141	1976	0.0082	122	1707	0	0	0	0	0	0	int
WA/WE	YPD	3	120	WE	chrXV	524574	524603	526955	527062	0	9	0.00362	276	2488	0.00382	261	2353	0	0	0	0	0	0	int
WA/WE	YPD	3	120	WE	chrXVI	133385	133530	137398	137587	0	22	0.00524	191	4202	0.00569	176	3869	0	0	0	0	0	0	int
WA/WE	YPD	3	120	WE	chrXVI	142764	142951	448635	448820	0	2040	0.00667	150	306056	0.00667	150	305685	0	0	0	0	0	0	int
WA/WE	YPD	3	120	WE	chrXVI	453848	453876	456598	456674	0	8	0.00283	353	2826	0.00294	340	2723	0	0	0	0	0	0	int
WA/WE	YPD	3	120	WE	chrXVI	463807	464046	465238	465311	0	4	0.00266	376	1504	0.00335	298	1193	0	0	0	0	0	0	int
WA/WE	YPD	3	120	WE	chrXVI	470851	471215	471215	471420	0	1	0.00176	569	569	1	1	1	0	0	0	0	0	0	int
WA/WE	YPD	3	120	WE	chrXVI	784997	785068	785093	785565	0	2	0.00352	284	568	0.07692	13	26	0	0	0	0	0	0	int
WA/WE	YPD	4	120	WA	chrIV	192729	193014	194110	194584	0	11	0.00593	169	1855	0.01003	100	1097	0	0	0	0	0	0	int
WA/WE	YPD	4	120	WA	chrIV	199424	199526	203842	204109	0	19	0.00406	247	4685	0.0044	227	4317	0	0	0	0	0	0	int
WA/WE	YPD	4	120	WA	chrVII	852122	852272	857204	857940	0	16	0.00275	364	5818	0.00324	308	4933	0	0	0	0	0	0	int
WA/WE	YPD	4	120	WA	chrX	671735	671943	676260	676429	0	20	0.00426	235	4694	0.00463	216	4318	0	0	0	0	0	0	int
WA/WE	YPD	4	120	WA	chrXII	437113	437422	437453	446235	0	2	0.000219	4561	9122	0.0625	16	32	1	0.03125	0	0	0	0	int
WA/WE	YPD	4	120	WA	chrXV	563957	564301	564301	564374	0	1	0.0024	417	417	1	1	1	0	0	0	0	0	0	int
WA/WE	YPD	4	120	WA	chrXV	564512	564574	564608	564683	0	2	0.0117	86	171	0.05714	18	35	0	0	0	0	0	0	int
WA/WE	YPD	4	120	WA	chrXV	564809	564858	564858	565116	0	1	0.00326	307	307	1	1	1	0	0	0	0	0	0	int
WA/WE	YPD	4	120	WA	chrXV	565553	565729	565729	565954	0	1	0.00249	401	401	1	1	1	0	0	0	0	0	0	int
WA/WE	YPD	4	120	WA	chrXV	979628	979714	1005817	1006156	0	172	0.00648	154	26528	0.00659	152	26104	0	0	0	0	0	0	int
WA/WE	YPD	4	120	WA	chrXVI	539833	540238	541083	541303	0	3	0.00204	490	1470	0.00355	282	846	0	0	0	0	0	0	int
WA/WE	YPD	4	120	WA	chrXVI	887894	888078	893164	893239	0	49	0.00917	109	5345	0.00963	104	5087	0	0	0	0	0	0	int
WA/WE	YPD	4	120	WA	chrXVI	895517	895881	897206	897455	0	13	0.00671	149	1938	0.0098	102	1326	0	0	0	0	0	0	int
WA/WE	YPD	4	120	WE	chrII	541768	541903	542646	542665	0	9	0.01003	100	897	0.0121	83	744	0	0	0	0	0	0	int
WA/WE	YPD	4	120	WE	chrIII	140983	141390	141390	141609	0	1	0.0016	626	626	1	1	1	0	0	0	0	0	0	int
WA/WE	YPD	4	120	WE	chrIV	1287271	1287528	1288042	1288292	0	4	0.00392	255	1021	0.00777	129	515	0	0	0	0	0	0	int
WA/WE	YPD	4	120	WE	chrVI	1	14709	14728	15360	0	2	0.00013	7680	15359	0.1	10	20	0	0	0	0	0	0	ter
WA/WE	YPD	4	120	WE	chrVIII	43733	43784	61720	61850	0	152	0.00839	119	18117	0.00847	118	17937	0	0	0	0	0	0	int
WA/WE	YPD	4	120	WE	chrIX	351750	351924	351924	352054	0	1	0.00329	304	304	1	1	1	0	0	0	0	0	0	int
WA/WE	YPD	4	120	WE	chrX	511920	512179	513399	513762	0	10	0.00543	184	1842	0.00819	122	1221	0	0	0	0	0	0	int
WA/WE	HU	1	60	WA	chrIV	35823	35865	36339	36497	0	6	0.0089	112	674	0.01263	79	475	0	0	0	0	0	0	int
WA/WE	HU	1	60	WA	chrIV	562865	563056	581658	581843	0	119	0.00627	159	18978	0.0064	156	18603	0	0	0	0	0	0	int
WA/WE	HU	1	60	WA	chrIV	583412	583462	625309	625611	0	402	0.00953	105	42199	0.00961	104	41848	0	0	0	0	0	0	int
WA/WE	HU	1	60	WA	chrIV	626512	626671	730053	730062	0	756	0.0073	137	103550	0.00731	137	103383	0	0	0	0	0	0	int
WA/WE	HU	1	60	WA	chrIV	730133	730179	1144286	1144357	0	2630	0.00635	157	414224	0.00635	157	414108	0	0	0	0	0	0	int
WA/WE	HU	1	60	WA	chrIV	1144505	1144580	1482352	1486873	0	2265	0.00662	151	342368	0.00671	149	337773	1	3e-06	0	0	0	0	ter
WA/WE	HU	1	60	WA	chrV	200357	200520	204164	204294	0	22	0.00559	179	3937	0.00604	166	3645	0	0	0	0	0	0	int
WA/WE	HU	1	60	WA	chrVII	165418	165586	169493	169751	0	24	0.00554	181	4333	0.00614	163	3908	0	0	0	0	0	0	int
WA/WE	HU	1	60	WA	chrVII	172428	172755	178647	178881	0	45	0.00697	143	6453	0.00764	131	5893	0	0	0	0	0	0	int
WA/WE	HU	1	60	WA	chrVII	580951	581132	586865	586942	0	41	0.00684	146	5991	0.00715	140	5734	0	0	0	0	0	0	int
WA/WE	HU	1	60	WA	chrIX	230529	230557	230988	231061	0	5	0.0094	106	532	0.01157	86	432	0	0	0	0	0	0	int
WA/WE	HU	1	60	WA	chrXI	380202	380254	380254	380257	0	1	0.01818	55	55	1	1	1	0	0	0	0	0	0	int
WA/WE	HU	1	60	WA	chrXI	380386	380509	404271	404423	0	194	0.00807	124	24037	0.00816	122	23763	0	0	0	0	0	0	int
WA/WE	HU	1	60	WA	chrXII	140860	140908	140908	141111	0	1	0.00398	251	251	1	1	1	0	0	0	0	0	0	int
WA/WE	HU	1	60	WA	chrXIII	185128	185507	185507	185761	0	1	0.00158	633	633	1	1	1	0	0	0	0	0	0	int
WA/WE	HU	1	60	WA	chrXIII	348384	348453	348453	348459	0	1	0.01333	75	75	1	1	1	0	0	0	0	0	0	int
WA/WE	HU	1	60	WA	chrXIV	185593	185883	191325	191686	0	48	0.00788	127	6093	0.00882	113	5443	0	0	0	0	0	0	int
WA/WE	HU	1	60	WA	chrXIV	637759	638015	640234	640383	0	13	0.00495	202	2624	0.00586	171	2220	0	0	0	0	0	0	int
WA/WE	HU	1	60	WA	chrXIV	640612	640616	642701	642964	0	14	0.00595	168	2352	0.00671	149	2086	0	0	0	0	0	0	int
WA/WE	HU	1	60	WA	chrXV	58037	58135	60728	60846	0	33	0.01175	85	2809	0.01272	79	2594	0	0	0	0	0	0	int
WA/WE	HU	1	60	WA	chrXV	335072	335233	1033583	1062383	0	4648	0.00639	156	727311	0.00666	150	698351	0	0	0	0	0	0	ter
WA/WE	HU	1	60	WA	chrXVI	45906	46043	46043	46055	0	1	0.00671	149	149	1	1	1	0	0	0	0	0	0	int
WA/WE	HU	1	60	WA	chrXVI	65453	65575	95266	95318	0	239	0.008	125	29865	0.00805	124	29692	0	0	0	0	0	0	int
WA/WE	HU	1	60	WA	chrXVI	727595	727618	728365	728542	0	4	0.00422	237	947	0.00535	187	748	0	0	0	0	0	0	int
WA/WE	HU	1	60	WA	chrXVI	729460	729631	911878	939911	0	1101	0.00523	191	210451	0.00604	166	182248	0	0	0	0	0	0	ter
WA/WE	HU	1	60	WE	chrII	511738	511833	512169	512333	0	5	0.0084	119	595	0.01484	67	337	0	0	0	0	0	0	int
WA/WE	HU	1	60	WE	chrIII	137073	137245	137245	137589	0	1	0.00194	516	516	1	1	1	0	0	0	0	0	0	int
WA/WE	HU	1	60	WE	chrIV	586539	586725	588058	588107	0	11	0.00702	143	1568	0.00825	121	1334	0	0	0	0	0	0	int
WA/WE	HU	1	60	WE	chrIV	629608	629911	630349	630507	0	8	0.0089	112	899	0.01822	55	439	0	0	0	0	0	0	int
WA/WE	HU	1	60	WE	chrIV	734504	734514	734529	734573	0	2	0.02899	34	69	0.125	8	16	0	0	0	0	0	0	int
WA/WE	HU	1	60	WE	chrV	196034	196333	196393	196575	0	2	0.0037	270	541	0.03279	30	61	0	0	0	0	0	0	int
WA/WE	HU	1	60	WE	chrVI	146511	148984	148984	149660	0	1	0.000318	3149	3149	1	1	1	0	0	0	0	0	0	int
WA/WE	HU	1	60	WE	chrVII	578752	578833	578833	578842	0	1	0.01111	90	90	1	1	1	0	0	0	0	0	0	int
WA/WE	HU	1	60	WE	chrVII	578941	579030	1043234	1070236	0	3370	0.00686	146	491295	0.00726	138	464205	2	4.3e-06	0	0	0	0	ter
WA/WE	HU	1	60	WE	chrVIII	148532	148616	172962	173070	0	170	0.00693	144	24538	0.00698	143	24347	0	0	0	0	0	0	int
WA/WE	HU	1	60	WE	chrX	1	36331	719878	730957	0	4615	0.00631	158	730956	0.00675	148	683548	1	1.5e-06	0	0	0	0	ter
WA/WE	HU	1	60	WE	chrXI	1	3279	360407	360457	0	2444	0.00678	147	360456	0.00684	146	357129	3	8.4e-06	1	2.8e-06	0	0	ter
WA/WE	HU	1	60	WE	chrXI	360514	360519	360519	360641	0	1	0.00787	127	127	1	1	1	0	0	0	0	0	0	int
WA/WE	HU	1	60	WE	chrXI	384983	385133	390699	391185	0	51	0.00822	122	6202	0.00916	109	5567	0	0	0	0	0	0	int
WA/WE	HU	1	60	WE	chrXII	434417	434552	1006056	1022186	0	3406	0.00579	173	587769	0.00596	168	571505	1	1.7e-06	0	0	0	0	ter
WA/WE	HU	1	60	WE	chrXIII	437573	437715	440625	440963	0	19	0.0056	178	3390	0.00653	153	2911	0	0	0	0	0	0	int
WA/WE	HU	1	60	WE	chrXIV	101557	101598	104958	105131	0	35	0.00979	102	3574	0.01041	96	3361	0	0	0	0	0	0	int
WA/WE	HU	1	60	WE	chrXIV	402617	402683	428597	428740	0	225	0.00861	116	26123	0.00868	115	25915	0	0	0	0	0	0	int
WA/WE	HU	1	60	WE	chrXIV	442262	442591	442591	442885	0	1	0.00161	623	623	1	1	1	0	0	0	0	0	0	int
WA/WE	HU	1	60	WE	chrXIV	443369	443497	486869	486923	0	263	0.00604	166	43554	0.00606	165	43373	0	0	0	0	0	0	int
WA/WE	HU	1	60	WE	chrXVI	1	29086	53434	53570	0	236	0.00441	227	53569	0.00969	103	24349	0	0	0	0	0	0	ter
WA/WE	HU	1	60	WE	chrXVI	53721	53735	69206	69326	0	136	0.00872	115	15605	0.00879	114	15472	0	0	0	0	0	0	int
WA/WE	HU	1	60	WE	chrXVI	712468	712607	724046	724067	0	71	0.00612	163	11599	0.00621	161	11440	0	0	0	0	0	0	int
WA/WE	HU	1	60	WE	chrXVI	725016	725195	725762	725932	0	7	0.00764	131	916	0.01232	81	568	0	0	0	0	0	0	int
WA/WE	HU	3	60	WA	chrII	106059	106404	125728	125730	0	133	0.00676	148	19671	0.00688	145	19325	0	0	0	0	0	0	int
WA/WE	HU	3	60	WA	chrIV	480685	480762	498757	498918	0	104	0.005704	175	18233	0.00578	173	17996	0	0	0	0	0	0	int
WA/WE	HU	3	60	WA	chrIV	644202	644517	644872	645082	0	7	0.007955	126	880	0.01966	51	356	0	0	0	0	0	0	int
WA/WE	HU	3	60	WA	chrIV	913524	913589	925111	925314	0	83	0.00704	142	11790	0.0072	139	11523	0	0	0	0	0	0	int
WA/WE	HU	3	60	WA	chrIV	1125127	1127826	1127826	1128005	0	1	0.000347	2878	2878	1	1	1	0	0	0	0	0	0	int
WA/WE	HU	3	60	WA	chrIV	1239888	1240227	1248407	1248562	0	31	0.003574	280	8674	0.00379	264	8181	0	0	0	0	0	0	int
WA/WE	HU	3	60	WA	chrVI	211141	211321	211321	211336	0	1	0.00513	195	195	1	1	1	0	0	0	0	0	0	int
WA/WE	HU	3	60	WA	chrVII	918423	918462	921207	921446	0	6	0.00198	504	3023	0.00218	458	2746	0	0	0	0	0	0	int
WA/WE	HU	3	60	WA	chrVIII	492333	492468	503250	503442	0	48	0.00432	231	11109	0.00445	225	10783	0	0	0	0	0	0	int
WA/WE	HU	3	60	WA	chrIX	1	24437	179911	180147	0	1189	0.0066	152	180146	0.00765	131	155475	0	0	1	6.4e-06	0	1	ter
WA/WE	HU	3	60	WA	chrIX	222515	222694	233892	234091	0	55	0.00475	210	11576	0.00491	204	11199	0	0	0	0	0	0	int
WA/WE	HU	3	60	WA	chrIX	379523	379955	379976	380079	0	2	0.0036	278	556	0.09091	11	22	0	0	0	0	0	0	int
WA/WE	HU	3	60	WA	chrIX	380475	380550	415976	443501	0	287	0.00455	220	63026	0.0081	123	35427	0	0	0	0	0	0	ter
WA/WE	HU	3	60	WA	chrX	587953	588376	589201	589236	0	6	0.00468	214	1283	0.00726	138	826	0	0	0	0	0	0	int
WA/WE	HU	3	60	WA	chrX	642084	642379	712656	728645	0	482	0.00557	180	86561	0.00686	146	70278	0	0	0	0	0	0	ter
WA/WE	HU	3	60	WA	chrXII	28543	28641	36808	37003	0	45	0.00532	188	8460	0.00551	182	8168	0	0	0	0	0	0	int
WA/WE	HU	3	60	WA	chrXII	174954	175059	177255	177885	0	12	0.00409	244	2931	0.00546	183	2197	0	0	0	0	0	0	int
WA/WE	HU	3	60	WA	chrXII	180089	180172	192449	192596	0	54	0.00432	232	12507	0.0044	227	12278	0	0	0	0	0	0	int
WA/WE	HU	3	60	WA	chrXII	284197	284241	295729	295806	0	50	0.00431	232	11609	0.00435	230	11489	0	0	0	0	0	0	int
WA/WE	HU	3	60	WA	chrXIII	25881	26036	27864	28024	0	15	0.007	143	2143	0.0082	122	1829	0	0	0	0	0	0	int
WA/WE	HU	3	60	WA	chrXIII	242142	242225	242233	242646	0	4	0.00794	126	504	0.44444	2	9	0	0	0	0	0	0	int
WA/WE	HU	3	60	WA	chrXIII	501534	501585	662844	662897	0	916	0.00568	176	161363	0.00568	176	161260	0	0	0	0	0	0	int
WA/WE	HU	3	60	WA	chrXIII	830815	830982	837645	837830	0	42	0.00599	167	7015	0.0063	159	6664	0	0	0	0	0	0	int
WA/WE	HU	3	60	WA	chrXIII	841599	841757	894105	930256	0	280	0.00316	317	88657	0.00535	187	52349	0	0	0	0	0	0	ter
WA/WE	HU	3	60	WA	chrXIV	229826	229936	230102	230110	0	3	0.01056	95	284	0.01796	56	167	0	0	0	0	0	0	int
WA/WE	HU	3	60	WA	chrXIV	230208	230295	242148	242860	0	68	0.00537	186	12652	0.00574	174	11854	0	0	0	0	0	0	int
WA/WE	HU	3	60	WA	chrXIV	544452	544873	545552	545611	0	8	0.0069	145	1159	0.01176	85	680	0	0	0	0	0	0	int
WA/WE	HU	3	60	WA	chrXV	30488	30545	41072	41184	0	110	0.01028	97	10696	0.01045	96	10528	0	0	0	0	0	0	int
WA/WE	HU	3	60	WA	chrXV	54418	54459	77515	77847	0	246	0.0105	95	23429	0.01067	94	23057	0	0	0	0	0	0	int
WA/WE	HU	3	60	WA	chrXV	650102	650349	654167	654203	0	32	0.0078	128	4101	0.00838	119	3819	0	0	0	0	0	0	int
WA/WE	HU	3	60	WA	chrXV	927647	927675	1033583	1062383	0	832	0.00618	162	134736	0.00786	127	105909	0	0	0	0	0	0	ter
WA/WE	HU	3	60	WA	chrXVI	591930	592151	592151	592500	0	1	0.00175	570	570	1	1	1	0	0	0	0	0	0	int
WA/WE	HU	3	60	WA	chrXVI	656408	656579	671993	672249	0	100	0.00631	158	15841	0.00649	154	15415	0	0	0	0	0	0	int
WA/WE	HU	3	60	WE	chrII	1	3843	61993	62241	0	328	0.00527	190	62240	0.00564	177	58151	0	0	0	0	0	0	ter
WA/WE	HU	3	60	WE	chrII	302726	302793	312693	313071	0	34	0.00329	304	10345	0.00343	291	9901	0	0	0	0	0	0	int
WA/WE	HU	3	60	WE	chrII	396557	397093	400041	400101	0	25	0.00705	142	3544	0.00848	118	2949	0	0	0	0	0	0	int
WA/WE	HU	3	60	WE	chrIII	39951	39981	39981	40111	0	1	0.00625	160	160	1	1	1	0	0	0	0	0	0	int
WA/WE	HU	3	60	WE	chrIV	1	22600	323563	323771	0	1891	0.005841	171	323770	0.00628	159	300964	1	3.3e-06	0	0	0	0	ter
WA/WE	HU	3	60	WE	chrIV	324032	324083	368193	368305	0	281	0.006347	158	44273	0.00637	157	44111	0	0	1	2.27e-05	0	1	int
WA/WE	HU	3	60	WE	chrIV	371340	371652	383300	383415	0	104	0.008613	116	12075	0.00893	112	11649	0	0	0	0	0	0	int
WA/WE	HU	3	60	WE	chrIV	538981	539159	556559	556609	0	99	0.005616	178	17628	0.00569	176	17401	0	0	0	0	0	0	int
WA/WE	HU	3	60	WE	chrV	71719	71817	89488	89635	0	101	0.00564	177	17916	0.00572	175	17672	0	0	0	0	0	0	int
WA/WE	HU	3	60	WE	chrV	392815	392886	398126	398316	0	39	0.00709	141	5501	0.00744	134	5241	0	0	0	0	0	0	int
WA/WE	HU	3	60	WE	chrV	477290	477566	562225	576784	0	627	0.0063	159	99494	0.00741	135	84660	0	0	0	0	0	0	ter
WA/WE	HU	3	60	WE	chrVII	1	11292	218247	218406	0	1759	0.00805	124	218405	0.0085	118	206956	0	0	0	0	0	0	ter
WA/WE	HU	3	60	WE	chrVII	621504	621780	634842	635037	0	79	0.00584	171	13533	0.00605	165	13063	0	0	0	0	0	0	int
WA/WE	HU	3	60	WE	chrVIII	346660	347006	351345	351463	0	21	0.00437	229	4803	0.00484	207	4340	0	0	0	0	0	0	int
WA/WE	HU	3	60	WE	chrX	304112	304428	306080	306390	0	8	0.00351	285	2278	0.00484	207	1653	0	0	0	0	0	0	int
WA/WE	HU	3	60	WE	chrX	642302	642387	642938	643047	0	12	0.01611	62	745	0.02174	46	552	0	0	0	0	0	0	int
WA/WE	HU	3	60	WE	chrXII	443284	452016	1006056	1022186	0	3362	0.00581	172	578902	0.00607	165	554041	0	0	1	1.8e-06	0	1	ter
WA/WE	HU	3	60	WE	chrXIII	155202	155338	155338	155402	0	1	0.005	200	200	1	1	1	0	0	0	0	0	0	int
WA/WE	HU	3	60	WE	chrXIII	181689	181844	185728	185739	0	31	0.00765	131	4050	0.00798	125	3885	2	0.0005148	0	0	0	0	int
WA/WE	HU	3	60	WE	chrXIII	672173	672228	834050	834218	0	1252	0.00773	129	162045	0.00774	129	161823	0	0	0	0	0	0	int
WA/WE	HU	3	60	WE	chrXIII	841246	841432	844861	845017	0	24	0.00636	157	3771	0.007	143	3430	0	0	0	0	0	0	int
WA/WE	HU	3	60	WE	chrXIV	1	11012	217824	217933	0	1393	0.00639	156	217932	0.00674	148	206813	0	0	0	0	0	0	ter
WA/WE	HU	3	60	WE	chrXIV	218217	218227	218227	218312	0	1	0.01053	95	95	1	1	1	0	0	0	0	0	0	int
WA/WE	HU	3	60	WE	chrXIV	230969	231682	532212	532632	0	2062	0.00684	146	301663	0.00686	146	300531	1	3.3e-06	0	0	0	0	int
WA/WE	HU	3	60	WE	chrXV	187007	187040	195478	195810	0	58	0.00659	152	8803	0.00687	146	8439	1	0.0001185	0	0	1	0	int
WA/WE	HU	3	60	WE	chrXV	640983	641360	641684	641867	0	5	0.00566	177	884	0.01538	65	325	0	0	0	0	0	0	int
WA/WE	HU	3	60	WE	chrXV	746537	746590	751223	751411	0	29	0.00595	168	4874	0.00626	160	4634	0	0	0	0	0	0	int
WA/WE	HU	3	60	WE	chrXVI	209684	209856	209919	210038	0	2	0.00565	177	354	0.03125	32	64	0	0	0	0	0	0	int
WA/WE	HU	3	60	WE	chrXVI	488924	489309	489309	489371	0	1	0.00224	447	447	1	1	1	0	0	0	0	0	0	int
WA/WE	HU	3	60	WE	chrXVI	489673	489704	491947	492339	0	27	0.01013	99	2666	0.01203	83	2244	0	0	0	0	0	0	int
WA/WE	HU	3	60	WE	chrXVI	574371	574565	581610	582222	0	90	0.01146	87	7851	0.01277	78	7046	0	0	0	0	0	0	int
WA/WE	HU	4	60	WA	chrII	233014	233218	236612	236748	0	18	0.00482	207	3734	0.0053	189	3395	0	0	0	0	0	0	int
WA/WE	HU	4	60	WA	chrII	590597	590743	629166	629198	0	251	0.0065	154	38601	0.00653	153	38424	0	0	0	0	0	0	int
WA/WE	HU	4	60	WA	chrII	629246	629260	639125	639521	0	62	0.00603	166	10275	0.00628	159	9866	0	0	0	0	0	0	int
WA/WE	HU	4	60	WA	chrII	650547	650588	674949	675083	0	197	0.00803	125	24536	0.00809	124	24362	0	0	0	0	0	0	int
WA/WE	HU	4	60	WA	chrIV	47206	47362	49228	49255	0	19	0.00927	108	2049	0.01018	98	1867	0	0	0	0	0	0	int
WA/WE	HU	4	60	WA	chrIV	160499	160653	161809	161945	0	6	0.00415	241	1446	0.00519	193	1157	0	0	0	0	0	0	int
WA/WE	HU	4	60	WA	chrIV	191453	191488	191527	191541	0	3	0.03409	29	88	0.075	13	40	0	0	0	0	0	0	int
WA/WE	HU	4	60	WA	chrIV	192203	192445	195060	195260	0	13	0.00425	235	3057	0.00497	201	2616	0	0	0	0	0	0	int
WA/WE	HU	4	60	WA	chrIV	613418	613603	613669	613777	0	4	0.01114	90	359	0.0597	17	67	0	0	0	0	0	0	int
WA/WE	HU	4	60	WA	chrVII	180616	180707	183320	183402	0	23	0.00826	121	2786	0.0088	114	2614	0	0	0	0	0	0	int
WA/WE	HU	4	60	WA	chrVII	580259	580557	1054970	1078455	0	3452	0.00693	144	498196	0.00728	137	474414	0	0	0	0	0	0	ter
WA/WE	HU	4	60	WA	chrVIII	392077	392233	471224	471298	0	520	0.00656	152	79221	0.00658	152	78992	0	0	1	1.27e-05	0	1	int
WA/WE	HU	4	60	WA	chrIX	1	24437	214581	214678	0	1448	0.00675	148	214677	0.00762	131	190145	0	0	2	1.05e-05	0	2	ter
WA/WE	HU	4	60	WA	chrX	397281	397549	397737	398121	0	3	0.003571	280	840	0.01587	63	189	0	0	0	0	0	0	int
WA/WE	HU	4	60	WA	chrX	416976	417218	420853	420964	0	23	0.005767	173	3988	0.00633	158	3636	0	0	0	0	0	0	int
WA/WE	HU	4	60	WA	chrXII	23494	23552	53275	53490	0	176	0.00587	170	29996	0.00592	169	29724	0	0	0	0	0	0	int
WA/WE	HU	4	60	WA	chrXII	281724	281977	294255	294303	0	55	0.00437	229	12579	0.00448	223	12279	0	0	0	0	0	0	int
WA/WE	HU	4	60	WA	chrXII	294571	294788	299081	299336	0	32	0.00672	149	4765	0.00745	134	4294	0	0	0	0	0	0	int
WA/WE	HU	4	60	WA	chrXII	437113	437422	951033	951290	0	3102	0.00603	166	514177	0.00604	166	513612	3	5.8e-06	0	0	2	0	int
WA/WE	HU	4	60	WA	chrXII	951705	951861	1007648	1035507	0	335	0.004	250	83802	0.006	167	55788	0	0	0	0	0	0	ter
WA/WE	HU	4	60	WA	chrXIII	274160	274208	894105	930256	0	4087	0.00623	161	656096	0.00659	152	619898	1	1.6e-06	1	1.6e-06	1	1	ter
WA/WE	HU	4	60	WA	chrXIV	626555	626726	626746	627144	0	3	0.00509	196	589	0.14286	7	21	0	0	0	0	0	0	int
WA/WE	HU	4	60	WA	chrXIV	632799	632992	632992	633156	0	1	0.0028	357	357	1	1	1	0	0	0	0	0	0	int
WA/WE	HU	4	60	WA	chrXIV	638406	638769	659564	659848	0	149	0.00695	144	21442	0.00716	140	20796	0	0	0	0	0	0	int
WA/WE	HU	4	60	WA	chrXVI	562815	562940	911878	939911	0	2270	0.00602	166	377096	0.00651	154	348939	0	0	0	0	0	0	ter
WA/WE	HU	4	60	WE	chrII	1	3843	213912	214114	0	1252	0.00585	171	214113	0.00596	168	210070	0	0	0	0	0	0	ter
WA/WE	HU	4	60	WE	chrII	217849	217986	232223	232265	0	97	0.00673	149	14416	0.00681	147	14238	0	0	0	0	0	0	int
WA/WE	HU	4	60	WE	chrII	626338	626496	636703	636742	0	90	0.00865	116	10404	0.00882	113	10208	0	0	0	0	0	0	int
WA/WE	HU	4	60	WE	chrII	749197	749491	757163	757479	0	58	0.007	143	8282	0.00756	132	7673	0	0	0	0	0	0	int
WA/WE	HU	4	60	WE	chrII	759718	760504	784244	795659	0	188	0.00523	191	35941	0.00792	126	23741	0	0	0	0	0	0	ter
WA/WE	HU	4	60	WE	chrIV	1	22600	40988	41143	0	123	0.00299	334	41142	0.00669	150	18389	0	0	0	0	0	0	ter
WA/WE	HU	4	60	WE	chrIV	43197	43225	155293	155446	0	710	0.00633	158	112249	0.00634	158	112069	0	0	0	0	0	0	int
WA/WE	HU	4	60	WE	chrIV	156893	157030	161537	161796	0	45	0.00918	109	4903	0.00998	100	4508	0	0	0	0	0	0	int
WA/WE	HU	4	60	WE	chrIV	615708	615746	617358	617541	0	37	0.02019	50	1833	0.02294	44	1613	0	0	0	0	0	0	int
WA/WE	HU	4	60	WE	chrIV	617902	618012	624151	624480	0	35	0.00532	188	6578	0.0057	175	6140	0	0	0	0	0	0	int
WA/WE	HU	4	60	WE	chrIV	633452	633526	1483697	1488087	0	5628	0.00659	152	854635	0.00662	151	850172	2	2.4e-06	0	0	2	0	ter
WA/WE	HU	4	60	WE	chrV	100611	101136	101573	101811	0	7	0.00583	171	1200	0.01598	63	438	0	0	0	0	0	0	int
WA/WE	HU	4	60	WE	chrV	287555	287678	287678	287767	0	1	0.00472	212	212	1	1	1	0	0	0	0	0	0	int
WA/WE	HU	4	60	WE	chrV	288086	288170	322786	322924	0	244	0.007	143	34838	0.00705	142	34617	0	0	0	0	0	0	int
WA/WE	HU	4	60	WE	chrV	323900	324015	336298	336647	0	73	0.00573	175	12747	0.00594	168	12284	0	0	0	0	0	0	int
WA/WE	HU	4	60	WE	chrVII	115379	115418	118777	118902	0	30	0.00852	117	3523	0.00893	112	3360	0	0	0	0	0	0	int
WA/WE	HU	4	60	WE	chrVII	187931	187998	196034	196157	0	65	0.0079	127	8226	0.00809	124	8037	0	0	0	0	0	0	int
WA/WE	HU	4	60	WE	chrVII	408190	408600	444044	444237	0	162	0.00449	223	36047	0.00457	219	35445	0	0	0	0	0	0	int
WA/WE	HU	4	60	WE	chrVIII	116511	116854	396293	396448	0	1584	0.00566	177	279937	0.00567	176	279440	1	3.6e-06	0	0	0	0	int
WA/WE	HU	4	60	WE	chrVIII	475537	475612	515536	533397	0	268	0.00463	216	57860	0.00671	149	39925	0	0	0	0	0	0	ter
WA/WE	HU	4	60	WE	chrIX	206875	206974	248436	248773	0	263	0.00628	159	41898	0.00634	158	41463	0	0	0	0	0	0	int
WA/WE	HU	4	60	WE	chrX	1	36331	394732	400000	0	2592	0.00648	154	399999	0.00723	138	358402	0	0	0	0	0	0	ter
WA/WE	HU	4	60	WE	chrXIV	1	11012	528463	528697	0	3544	0.0067	149	528696	0.00685	146	517452	1	1.9e-06	0	0	0	0	ter
WA/WE	HU	4	60	WE	chrXIV	647285	647570	752575	765110	0	854	0.00725	138	117825	0.00813	123	105006	0	0	0	0	0	0	ter
WA/WE	HU	4	60	WE	chrXV	1	23260	312810	312858	0	2195	0.00702	143	312857	0.00758	132	289551	0	0	0	0	0	0	ter
WA/WE	HU	4	60	WE	chrXV	321161	321471	1043647	1120088	0	4843	0.00606	165	798927	0.00671	149	722177	0	0	1	1.4e-06	0	0	ter
WA/WE	HU	4	60	WE	chrXVI	1	29086	520168	521011	0	3317	0.00637	157	521010	0.00675	148	491083	1	2e-06	0	0	0	0	ter
NA/WE	HU	3	60	WE	chrI	97253	97770	100497	100593	0	21	0.00629	159	3340	0.0077	130	2728	0	0	0	0	0	0	int
NA/WE	HU	3	60	WE	chrII	672160	672439	784244	795659	0	690	0.00559	179	123499	0.00617	162	111806	0	0	0	0	0	0	ter
NA/WE	HU	3	60	WE	chrIV	224960	225656	225728	225941	0	2	0.00204	490	981	0.0274	36	73	0	0	0	0	0	0	int
NA/WE	HU	3	60	WE	chrIV	786915	787015	790041	790479	0	14	0.00393	255	3564	0.00463	216	3027	0	0	0	0	0	0	int
NA/WE	HU	3	60	WE	chrIV	1223150	1223175	1236116	1236131	0	48	0.0037	270	12981	0.00371	270	12942	0	0	0	0	0	0	int
NA/WE	HU	3	60	WE	chrIV	1236297	1236447	1236739	1236767	0	6	0.01277	78	470	0.02048	49	293	0	0	0	0	0	0	int
NA/WE	HU	3	60	WE	chrIV	1261848	1262072	1483697	1488087	0	1354	0.00598	167	226239	0.00611	164	221626	1	4.5e-06	0	0	1	0	ter
NA/WE	HU	3	60	WE	chrV	1	27703	68304	68579	0	230	0.00335	298	68578	0.00566	177	40602	0	0	1	2.46e-05	0	1	ter
NA/WE	HU	3	60	WE	chrV	69964	70000	70000	70041	0	1	0.01299	77	77	1	1	1	0	0	0	0	0	0	int
NA/WE	HU	3	60	WE	chrVII	300298	300561	337355	337575	0	293	0.00786	127	37277	0.00796	126	36795	0	0	0	0	0	0	int
NA/WE	HU	3	60	WE	chrVII	346416	346506	430302	430540	0	475	0.00565	177	84124	0.00567	176	83797	0	0	0	0	0	0	int
NA/WE	HU	3	60	WE	chrVII	431303	431410	441402	441598	0	75	0.00729	137	10295	0.00751	133	9993	0	0	0	0	0	0	int
NA/WE	HU	3	60	WE	chrVII	441808	441819	454731	454835	0	74	0.00568	176	13027	0.00573	174	12913	0	0	0	0	0	0	int
NA/WE	HU	3	60	WE	chrVII	785835	786059	798767	799252	0	87	0.00648	154	13417	0.00685	146	12709	0	0	0	0	0	0	int
NA/WE	HU	3	60	WE	chrVIII	377506	377546	378583	378772	0	10	0.0079	127	1266	0.00963	104	1038	0	0	0	0	0	0	int
NA/WE	HU	3	60	WE	chrXI	267002	267167	267734	268024	0	5	0.00489	204	1022	0.0088	114	568	0	0	0	0	0	0	int
NA/WE	HU	3	60	WE	chrXI	539090	539320	540819	541020	0	14	0.00725	138	1930	0.00933	107	1500	0	0	0	0	0	0	int
NA/WE	HU	3	60	WE	chrXII	752703	752764	785624	785732	0	545	0.0165	61	33029	0.01659	60	32861	0	0	0	0	0	0	int
NA/WE	HU	3	60	WE	chrXIV	304931	305074	306635	306950	0	9	0.00446	224	2019	0.00576	174	1562	0	0	0	0	0	0	int
NA/WE	HU	3	60	WE	chrXIV	640504	640668	651488	651749	0	66	0.00587	170	11245	0.0061	164	10821	0	0	0	0	0	0	int
NA/WE	HU	3	60	WE	chrXIV	697131	697365	700437	700533	0	18	0.00529	189	3402	0.00586	171	3073	0	0	0	0	0	0	int
NA/WE	HU	3	60	WE	chrXV	80041	80082	80233	80252	0	10	0.04739	21	211	0.06579	15	152	0	0	0	0	0	0	int
NA/WE	HU	3	60	WE	chrXV	505522	505557	505571	505763	0	2	0.0083	120	241	0.13333	8	15	0	0	0	0	0	0	int
NA/WE	HU	3	60	WE	chrXVI	181576	181866	363410	363898	0	1101	0.00604	166	182322	0.00606	165	181545	0	0	0	0	0	0	int
NA/WE	HU	3	60	NA	chrII	395321	395707	395707	395823	0	1	0.00199	502	502	1	1	1	0	0	0	0	0	0	int
NA/WE	HU	3	60	NA	chrII	552215	552262	552262	552395	0	1	0.00556	180	180	1	1	1	0	0	0	0	0	0	int
NA/WE	HU	3	60	NA	chrII	552538	552546	552665	552729	0	2	0.01047	96	191	0.01667	60	120	0	0	0	0	0	0	int
NA/WE	HU	3	60	NA	chrII	553247	553315	568037	568147	0	100	0.00671	149	14900	0.00679	147	14723	0	0	0	0	0	0	int
NA/WE	HU	3	60	NA	chrIII	165187	165765	291771	319304	0	743	0.00482	207	154117	0.0059	170	126007	0	0	0	0	0	0	ter
NA/WE	HU	3	60	NA	chrIV	573922	574044	574691	574983	0	8	0.00754	133	1061	0.01235	81	648	0	0	0	0	0	0	int
NA/WE	HU	3	60	NA	chrVI	111619	111741	119178	119350	0	61	0.00789	127	7731	0.0082	122	7438	0	0	0	0	0	0	int
NA/WE	HU	3	60	NA	chrVII	43230	43748	47613	47794	0	12	0.00263	380	4564	0.0031	322	3866	0	0	0	0	0	0	int
NA/WE	HU	3	60	NA	chrVII	48233	48489	51634	52255	0	30	0.00746	134	4022	0.00954	105	3146	0	0	0	0	0	0	int
NA/WE	HU	3	60	NA	chrVII	421313	421552	421963	422067	0	3	0.00398	251	754	0.00728	137	412	0	0	0	0	0	0	int
NA/WE	HU	3	60	NA	chrVII	479916	480157	480361	480472	0	2	0.0036	278	556	0.00976	102	205	0	0	0	0	0	0	int
NA/WE	HU	3	60	NA	chrXI	383844	383904	383904	384137	0	1	0.00341	293	293	1	1	1	0	0	0	0	0	0	int
NA/WE	HU	3	60	NA	chrXI	463639	463701	463938	464001	0	3	0.00829	121	362	0.01261	79	238	0	0	0	0	0	0	int
NA/WE	HU	3	60	NA	chrXII	455038	463744	769782	769842	0	1747	0.00555	180	314804	0.00571	175	306039	1	3.3e-06	1	3.3e-06	0	1	int
NA/WE	HU	3	60	NA	chrXII	802234	802337	1021996	1027157	0	1291	0.00574	174	224923	0.00588	170	219660	1	4.6e-06	0	0	0	0	ter
NA/WE	HU	3	60	NA	chrXIII	1	4578	146397	146745	0	853	0.00581	172	146744	0.00601	166	141820	1	7.1e-06	2	1.41e-05	1	2	ter
NA/WE	HU	3	60	NA	chrXIII	177807	177868	177868	177982	0	1	0.00571	175	175	1	1	1	3	3	0	0	0	0	int
NA/WE	HU	3	60	NA	chrXIII	368870	368947	378355	378695	0	53	0.00539	185	9825	0.00563	178	9409	0	0	0	0	0	0	int
NA/WE	HU	3	60	NA	chrXIII	379322	379449	379479	379498	0	3	0.01705	59	176	0.09677	10	31	0	0	0	0	0	0	int
NA/WE	HU	3	60	NA	chrXIII	868736	869191	897980	928527	0	157	0.00263	381	59791	0.00545	183	28790	0	0	0	0	0	0	ter
NA/WE	HU	3	60	NA	chrXVI	1	24021	180337	180626	0	1043	0.00577	173	180625	0.00667	150	156317	0	0	0	0	0	0	ter
NA/WE	HU	4	60	WE	chrII	38953	39107	39383	39601	0	4	0.00617	162	648	0.01444	69	277	0	0	0	0	0	0	int
NA/WE	HU	4	60	WE	chrII	74283	74291	78512	79054	0	36	0.00755	133	4771	0.00853	117	4222	0	0	0	0	0	0	int
NA/WE	HU	4	60	WE	chrII	226418	226526	226558	226606	0	2	0.01064	94	188	0.06061	16	33	0	0	0	0	0	0	int
NA/WE	HU	4	60	WE	chrII	688837	689028	689028	689166	0	1	0.00304	329	329	1	1	1	0	0	0	0	0	0	int
NA/WE	HU	4	60	WE	chrIII	1	13666	15572	15880	0	48	0.00302	331	15879	0.02517	40	1907	0	0	0	0	0	0	ter
NA/WE	HU	4	60	WE	chrIV	1062990	1063186	1205087	1206650	0	967	0.00673	149	143660	0.00681	147	141902	1	7e-06	0	0	0	0	int
NA/WE	HU	4	60	WE	chrV	1	27703	28562	28727	0	9	0.000313	3192	28726	0.01047	96	860	0	0	0	0	0	0	ter
NA/WE	HU	4	60	WE	chrV	126327	126564	134926	135111	0	69	0.007855	127	8784	0.00825	121	8363	0	0	0	0	0	0	int
NA/WE	HU	4	60	WE	chrVI	142719	142928	238146	238207	0	660	0.00691	145	95488	0.00693	144	95219	0	0	0	0	0	0	int
NA/WE	HU	4	60	WE	chrVI	238325	238360	246978	257436	0	73	0.00382	262	19111	0.00847	118	8619	0	0	0	0	0	0	ter
NA/WE	HU	4	60	WE	chrVII	350515	350594	351105	351146	0	3	0.00475	210	631	0.00586	171	512	0	0	0	0	0	0	int
NA/WE	HU	4	60	WE	chrVII	351280	351372	386963	387445	0	221	0.00611	164	36165	0.00621	161	35592	0	0	0	0	0	0	int
NA/WE	HU	4	60	WE	chrVII	472888	473002	473200	473401	0	3	0.00585	171	513	0.01508	66	199	0	0	0	0	0	0	int
NA/WE	HU	4	60	WE	chrVII	485876	485998	495451	495498	0	47	0.00488	205	9622	0.00497	201	9454	0	0	0	0	0	0	int
NA/WE	HU	4	60	WE	chrVII	557925	558364	558575	558803	0	3	0.00342	293	878	0.01415	71	212	0	0	0	0	0	0	int
NA/WE	HU	4	60	WE	chrVII	1025990	1026350	1027148	1027642	0	4	0.00242	413	1652	0.00501	200	799	0	0	0	0	0	0	int
NA/WE	HU	4	60	WE	chrVIII	424491	424869	436961	437320	0	61	0.00475	210	12829	0.00504	198	12093	0	0	0	0	0	0	int
NA/WE	HU	4	60	WE	chrVIII	510965	511452	515536	533397	0	27	0.0012	831	22432	0.00661	151	4085	0	0	0	0	0	0	ter
NA/WE	HU	4	60	WE	chrIX	1	16338	164299	164613	0	937	0.00569	176	164612	0.00633	158	147962	0	0	0	0	0	0	ter
NA/WE	HU	4	60	WE	chrX	40433	40480	40480	40587	0	1	0.00649	154	154	1	1	1	0	0	0	0	0	0	int
NA/WE	HU	4	60	WE	chrX	40971	41246	56950	57082	0	68	0.00422	237	16111	0.00433	231	15705	0	0	0	0	0	0	int
NA/WE	HU	4	60	WE	chrX	66948	67436	86442	86496	0	110	0.00563	178	19548	0.00579	173	19007	0	0	0	0	0	0	int
NA/WE	HU	4	60	WE	chrX	91117	91254	162697	162800	0	516	0.0072	139	71683	0.00722	138	71444	0	0	0	0	0	0	int
NA/WE	HU	4	60	WE	chrX	163173	163442	195103	195450	0	162	0.00502	199	32277	0.00512	195	31662	0	0	1	3.16e-05	0	1	int
NA/WE	HU	4	60	WE	chrX	645985	646005	646005	646008	0	1	0.04348	23	23	1	1	1	0	0	0	0	0	0	int
NA/WE	HU	4	60	WE	chrXII	198211	198340	213075	213172	0	132	0.008823	113	14961	0.00896	112	14736	0	0	0	0	0	0	int
NA/WE	HU	4	60	WE	chrXII	214137	214168	214525	214638	0	5	0.00998	100	501	0.01397	72	358	0	0	0	0	0	0	int
NA/WE	HU	4	60	WE	chrXII	414141	414554	434242	434396	0	105	0.005184	193	20255	0.00533	188	19689	0	0	1	5.08e-05	0	0	int
NA/WE	HU	4	60	WE	chrXIII	80114	80232	121658	121864	0	222	0.00532	188	41750	0.00536	187	41427	0	0	0	0	0	0	int
NA/WE	HU	4	60	WE	chrXIII	198280	198547	198722	198796	0	5	0.00969	103	516	0.02841	35	176	0	0	0	0	0	0	int
NA/WE	HU	4	60	WE	chrXIII	428956	429041	429597	429630	0	7	0.01039	96	674	0.01257	80	557	0	0	0	0	0	0	int
NA/WE	HU	4	60	WE	chrXIII	438414	438527	451624	452161	0	73	0.00531	188	13747	0.00557	179	13098	0	0	0	0	0	0	int
NA/WE	HU	4	60	WE	chrXIII	453039	453270	453270	453818	0	1	0.00128	779	779	1	1	1	0	0	0	0	0	0	int
NA/WE	HU	4	60	WE	chrXIII	454907	455431	456793	456808	0	8	0.00421	238	1901	0.00587	170	1363	0	0	0	0	0	0	int
NA/WE	HU	4	60	WE	chrXIII	465688	465982	470573	471361	0	11	0.00194	516	5673	0.0024	417	4592	0	0	0	0	0	0	int
NA/WE	HU	4	60	WE	chrXIII	495043	495111	497185	497473	0	27	0.01111	90	2430	0.01301	77	2075	0	0	0	0	0	0	int
NA/WE	HU	4	60	WE	chrXIII	767645	767703	777656	778123	0	48	0.00458	218	10478	0.00482	207	9954	0	0	0	0	0	0	int
NA/WE	HU	4	60	WE	chrXIV	1	11001	330627	330670	0	1879	0.00568	176	330669	0.00588	170	319627	1	3.1e-06	0	0	1	0	ter
NA/WE	HU	4	60	WE	chrXIV	341790	341890	352164	352582	0	82	0.0076	132	10792	0.00798	125	10275	0	0	0	0	0	0	int
NA/WE	HU	4	60	WE	chrXIV	353178	353354	359929	360097	0	42	0.00607	165	6919	0.00639	157	6576	0	0	0	0	0	0	int
NA/WE	HU	4	60	WE	chrXIV	363664	363710	368019	368092	0	12	0.00271	369	4428	0.00278	359	4310	0	0	0	0	0	0	int
NA/WE	HU	4	60	WE	chrXV	756796	756819	756819	756918	0	1	0.0082	122	122	1	1	1	0	0	0	0	0	0	int
NA/WE	HU	4	60	WE	chrXV	808317	808553	809746	809872	0	5	0.00322	311	1555	0.00419	239	1194	0	0	0	0	0	0	int
NA/WE	HU	4	60	WE	chrXV	814259	814460	814460	814472	0	1	0.00469	213	213	1	1	1	0	0	0	0	0	0	int
NA/WE	HU	4	60	WE	chrXV	815144	815397	815999	816182	0	5	0.00482	208	1038	0.00829	121	603	0	0	0	0	0	0	int
NA/WE	HU	4	60	WE	chrXVI	237678	237865	250462	250773	0	77	0.00588	170	13095	0.00611	164	12598	0	0	0	0	0	0	int
NA/WE	HU	4	60	WE	chrXVI	724039	724268	724268	724441	0	1	0.00249	402	402	1	1	1	0	0	0	0	0	0	int
NA/WE	HU	4	60	WE	chrXVI	854392	854470	895759	920208	0	318	0.00483	207	65816	0.0077	130	41290	1	2.42e-05	0	0	0	0	ter
NA/WE	HU	4	60	NA	chrII	1	10381	36124	36196	0	141	0.0039	257	36195	0.00548	183	25744	0	0	0	0	0	0	ter
NA/WE	HU	4	60	NA	chrII	546042	546072	705605	705795	0	939	0.00588	170	159753	0.00589	170	159534	0	0	0	0	0	0	int
NA/WE	HU	4	60	NA	chrII	706126	706266	801213	808481	0	585	0.00572	175	102355	0.00616	162	94948	1	1.05e-05	0	0	1	0	ter
NA/WE	HU	4	60	NA	chrIII	14010	14319	35256	35358	0	136	0.00637	157	21348	0.0065	154	20938	0	0	0	0	0	0	int
NA/WE	HU	4	60	NA	chrIII	142144	142373	164610	165186	0	91	0.00395	253	23042	0.00409	244	22238	0	0	0	0	0	0	int
NA/WE	HU	4	60	NA	chrIV	294462	294692	307223	307358	0	62	0.00481	208	12896	0.00495	202	12532	0	0	0	0	0	0	int
NA/WE	HU	4	60	NA	chrIV	420196	420751	423721	423770	0	15	0.0042	238	3574	0.00505	198	2971	0	0	0	0	0	0	int
NA/WE	HU	4	60	NA	chrIV	784533	784633	787125	787322	0	12	0.0043	232	2789	0.00481	208	2493	0	0	0	0	0	0	int
NA/WE	HU	4	60	NA	chrIV	1022741	1022846	1022846	1022881	0	1	0.00714	140	140	1	1	1	0	0	0	0	0	0	int
NA/WE	HU	4	60	NA	chrIV	1023561	1023614	1023614	1023646	0	1	0.01176	85	85	1	1	1	0	0	0	0	0	0	int
NA/WE	HU	4	60	NA	chrIV	1039821	1039888	1039919	1039957	0	3	0.02206	45	136	0.09375	11	32	0	0	0	0	0	0	int
NA/WE	HU	4	60	NA	chrIV	1207933	1209498	1483722	1495051	0	1686	0.00587	170	287118	0.00615	163	274225	0	0	0	0	0	0	ter
NA/WE	HU	4	60	NA	chrVI	269977	270039	270060	270093	0	2	0.01724	58	116	0.09091	11	22	0	0	0	0	0	0	int
NA/WE	HU	4	60	NA	chrVII	80874	81059	84757	85133	0	16	0.003757	266	4259	0.00433	231	3699	0	0	0	0	0	0	int
NA/WE	HU	4	60	NA	chrVII	87137	87383	102136	102253	0	94	0.006219	161	15116	0.00637	157	14754	0	0	0	0	0	0	int
NA/WE	HU	4	60	NA	chrVII	563710	563788	648392	648536	0	520	0.00613	163	84826	0.00615	163	84605	0	0	0	0	0	0	int
NA/WE	HU	4	60	NA	chrVII	657177	657187	679928	679991	0	121	0.005304	189	22814	0.00532	188	22742	0	0	0	0	0	0	int
NA/WE	HU	4	60	NA	chrVII	1022893	1023388	1036795	1037805	0	87	0.005834	171	14912	0.00649	154	13408	0	0	0	0	0	0	int
NA/WE	HU	4	60	NA	chrVIII	485157	485481	508897	509080	0	101	0.004222	237	23923	0.00431	232	23417	0	0	0	0	0	0	int
NA/WE	HU	4	60	NA	chrIX	179038	179107	181528	181764	0	14	0.00514	195	2726	0.00578	173	2422	0	0	0	0	0	0	int
NA/WE	HU	4	60	NA	chrX	1	27953	32334	32379	0	43	0.00133	753	32378	0.00981	102	4382	0	0	0	0	0	0	ter
NA/WE	HU	4	60	NA	chrX	32535	32643	32643	32917	0	1	0.00262	382	382	1	1	1	0	0	0	0	0	0	int
NA/WE	HU	4	60	NA	chrX	49027	49161	58397	58883	0	62	0.00629	159	9856	0.00671	149	9237	0	0	0	0	0	0	int
NA/WE	HU	4	60	NA	chrX	78426	78481	82911	83046	0	37	0.00801	125	4620	0.00835	120	4431	0	0	0	0	0	0	int
NA/WE	HU	4	60	NA	chrX	372093	372536	373239	373757	0	4	0.0024	416	1664	0.00568	176	704	0	0	0	0	0	0	int
NA/WE	HU	4	60	NA	chrXI	291926	292030	308486	308588	0	105	0.0063	159	16662	0.00638	157	16457	0	0	0	0	0	0	int
NA/WE	HU	4	60	NA	chrXI	536955	537401	642333	667446	0	562	0.00431	232	130491	0.00536	187	104933	0	0	0	0	0	0	ter
NA/WE	HU	4	60	NA	chrXII	387140	387196	424784	425131	0	193	0.00508	197	37991	0.00513	195	37589	0	0	0	0	0	0	int
NA/WE	HU	4	60	NA	chrXII	455038	463744	1021996	1027157	0	3565	0.006231	160	572119	0.00639	157	558253	0	0	0	0	0	0	ter
NA/WE	HU	4	60	NA	chrXIII	177807	177868	177868	178036	0	1	0.00437	229	229	1	1	1	3	3	0	0	0	0	int
NA/WE	HU	4	60	NA	chrXIII	188481	188641	188642	188712	0	2	0.00866	116	231	1	1	2	0	0	0	0	0	0	int
NA/WE	HU	4	60	NA	chrXIII	333080	333211	335874	335958	0	15	0.00521	192	2878	0.00563	178	2664	0	0	0	0	0	0	int
NA/WE	HU	4	60	NA	chrXIV	332124	332168	343152	343250	0	96	0.00863	116	11126	0.00874	114	10985	0	0	0	0	0	0	int
NA/WE	HU	4	60	NA	chrXIV	354009	354428	354428	354603	0	1	0.00168	594	594	1	1	1	0	0	0	0	0	0	int
NA/WE	HU	4	60	NA	chrXIV	652190	652425	652425	652604	0	1	0.00242	414	414	1	1	1	0	0	0	0	0	0	int
NA/WE	HU	4	60	NA	chrXV	817776	818023	818608	818716	0	6	0.00638	157	940	0.01024	98	586	0	0	0	0	0	0	int
NA/WE	HU	4	60	NA	chrXV	937430	937564	1054893	1072763	0	790	0.00584	171	135333	0.00673	149	117330	0	0	0	0	0	0	ter
NA/WE	HU	4	60	NA	chrXVI	249755	250068	260439	260742	0	69	0.00628	159	10987	0.00665	150	10372	0	0	0	0	0	0	int
NA/WE	HU	4	60	NA	chrXVI	783642	783791	864431	864508	0	449	0.00555	180	80866	0.00557	180	80641	0	0	0	0	0	0	int
NA/WE	RM	1	60	WE	chrVII	1	11090	156290	156483	0	1211	0.00774	129	156482	0.00834	120	145201	0	0	0	0	0	0	ter
NA/WE	RM	1	60	WE	chrXIV	150034	150136	150136	150732	0	1	0.00143	698	698	1	1	1	0	0	0	0	0	0	int
NA/WE	RM	1	60	NA	chrII	625364	625510	660364	660388	0	166	0.00474	211	35024	0.00476	210	34855	0	0	0	0	0	0	int
NA/WE	RM	1	60	NA	chrV	404292	404645	404656	405678	0	2	0.00144	693	1386	0.16667	6	12	0	0	0	0	0	0	int
NA/WE	RM	1	60	NA	chrVII	418278	418431	424403	424539	0	32	0.00511	196	6261	0.00536	187	5973	0	0	0	0	0	0	int
NA/WE	RM	1	60	NA	chrXIII	877273	878070	897980	928527	0	130	0.00254	394	51254	0.00653	153	19911	0	0	0	0	0	0	ter
NA/WE	RM	1	60	NA	chrXIV	693784	693865	697622	698000	0	24	0.00569	176	4216	0.00639	157	3758	0	0	0	0	0	0	int
NA/WE	RM	1	60	NA	chrXV	1	35754	1054893	1072763	0	6275	0.00585	171	1072762	0.00616	162	1019140	1	1e-06	0	0	1	0	ter
NA/WE	RM	1	60	NA	chrXVI	420633	420732	425517	425991	0	45	0.0084	119	5358	0.0094	106	4786	0	0	0	0	0	0	int
NA/WE	RM	2	60	WE	chrII	432855	433083	433083	433338	0	1	0.00207	483	483	1	1	1	0	0	0	0	0	0	int
NA/WE	RM	2	60	WE	chrIII	205688	206219	206219	206300	0	1	0.00163	612	612	1	1	1	0	0	0	0	0	0	int
NA/WE	RM	2	60	WE	chrIV	125574	126405	140943	141153	0	57	0.00366	273	15579	0.00392	255	14539	0	0	0	0	0	0	int
NA/WE	RM	2	60	WE	chrIV	700452	700641	707997	708047	0	75	0.00987	101	7595	0.01019	98	7357	0	0	0	0	0	0	int
NA/WE	RM	2	60	WE	chrVIII	62822	63463	64024	64320	0	7	0.00467	214	1498	0.01246	80	562	0	0	0	0	0	0	int
NA/WE	RM	2	60	WE	chrIX	391934	392502	395237	395534	0	23	0.00639	157	3600	0.00841	119	2736	0	0	0	0	0	0	int
NA/WE	RM	2	60	WE	chrXI	1	3279	15884	16149	0	110	0.00681	147	16148	0.00873	115	12606	0	0	0	0	0	0	ter
NA/WE	RM	2	60	WE	chrXI	16421	16427	194897	195110	0	1062	0.00594	168	178689	0.00595	168	178471	0	0	1	5.6e-06	0	0	int
NA/WE	RM	2	60	WE	chrXII	163594	163622	395581	395630	0	1364	0.00588	170	232036	0.00588	170	231960	0	0	0	0	0	0	int
NA/WE	RM	2	60	WE	chrXII	395757	395783	993390	993781	0	3680	0.00615	163	598024	0.00616	162	597608	1	1.7e-06	1	1.7e-06	1	0	int
NA/WE	RM	2	60	WE	chrXIII	207411	207642	207897	208109	0	4	0.00573	174	698	0.01562	64	256	0	0	0	0	0	0	int
NA/WE	RM	2	60	WE	chrXV	1	23260	139253	139359	0	816	0.00586	171	139358	0.00703	142	115994	0	0	0	0	0	0	ter
NA/WE	RM	2	60	WE	chrXV	646493	646682	650753	650850	0	34	0.0078	128	4357	0.00835	120	4072	0	0	0	0	0	0	int
NA/WE	RM	2	60	WE	chrXVI	471028	471628	483902	484257	0	63	0.00476	210	13229	0.00513	195	12275	0	0	0	0	0	0	int
NA/WE	RM	2	60	NA	chrV	215188	215600	216339	216901	0	9	0.00525	190	1713	0.01216	82	740	0	0	0	0	0	0	int
NA/WE	RM	2	60	NA	chrVI	1	51244	100805	106055	0	370	0.00349	287	106054	0.00747	134	49562	0	0	0	0	0	0	ter
NA/WE	RM	2	60	NA	chrVII	1	6259	47998	48242	0	475	0.00985	102	48241	0.01138	88	41740	0	0	0	0	0	0	ter
NA/WE	RM	2	60	NA	chrVIII	197440	197863	515384	543240	0	1759	0.00509	197	345800	0.00554	181	317522	0	0	0	0	0	0	ter
NA/WE	RM	2	60	NA	chrX	88041	88224	106170	106606	0	99	0.00533	188	18565	0.00552	181	17947	0	0	0	0	0	0	int
NA/WE	RM	2	60	NA	chrXI	16145	16411	16411	16415	0	1	0.0037	270	270	1	1	1	0	0	0	0	0	0	int
NA/WE	RM	2	60	NA	chrXI	197265	197411	213546	213672	0	128	0.0078	128	16407	0.00793	126	16136	0	0	0	0	0	0	int
NA/WE	RM	2	60	NA	chrXII	172606	172759	175304	175466	0	15	0.005245	191	2860	0.00589	170	2546	0	0	0	0	0	0	int
NA/WE	RM	2	60	NA	chrXII	1009496	1009888	1020827	1020931	0	87	0.007608	131	11435	0.00795	126	10940	0	0	0	0	0	0	int
NA/WE	RM	2	60	NA	chrXIII	521739	521866	523128	523336	0	11	0.00689	145	1597	0.00871	115	1263	0	0	0	0	0	0	int
NA/WE	RM	2	60	NA	chrXIV	1	11109	133361	133468	0	877	0.00657	152	133467	0.00717	139	122253	0	0	0	0	0	0	ter
NA/WE	RM	2	60	NA	chrXV	935284	935473	1054893	1072763	0	804	0.00585	171	137479	0.00673	149	119421	0	0	0	0	0	0	ter
NA/WE	RM	2	60	NA	chrXVI	1	24021	384445	384682	0	2240	0.00582	172	384681	0.00621	161	360425	0	0	0	0	0	0	ter
NA/WE	RM	3	60	WE	chrII	491797	491833	491995	492072	0	3	0.01091	92	275	0.0184	54	163	0	0	0	0	0	0	int
NA/WE	RM	3	60	WE	chrVII	821092	821209	1043599	1070236	0	1382	0.00555	180	249144	0.00621	161	222391	0	0	1	4.5e-06	0	1	ter
NA/WE	RM	3	60	WE	chrVIII	498285	499169	514995	515102	0	67	0.003984	251	16817	0.00423	236	15827	0	0	0	0	0	0	int
NA/WE	RM	3	60	WE	chrIX	318696	318906	319561	319567	0	5	0.00574	174	871	0.00762	131	656	0	0	0	0	0	0	int
NA/WE	RM	3	60	WE	chrX	628857	629079	720219	730957	0	529	0.00518	193	102100	0.0058	172	91141	0	0	0	0	0	0	ter
NA/WE	RM	3	60	WE	chrXI	350844	350910	357989	358084	0	68	0.00939	106	7240	0.0096	104	7080	0	0	0	0	0	0	int
NA/WE	RM	3	60	NA	chrIV	1051385	1051661	1054607	1054632	0	20	0.00616	162	3247	0.00679	147	2947	0	0	0	0	0	0	int
NA/WE	RM	3	60	NA	chrIV	1327992	1328362	1338462	1338645	0	42	0.00394	254	10653	0.00416	240	10101	0	0	0	0	0	0	int
NA/WE	RM	3	60	NA	chrIX	364282	364429	365469	365580	0	6	0.00462	216	1298	0.00576	174	1041	0	0	0	0	0	0	int
NA/WE	RM	3	60	NA	chrXI	16211	16411	16411	16415	0	1	0.0049	204	204	1	1	1	0	0	0	0	0	0	int
NA/WE	RM	3	60	NA	chrXII	455023	463744	1021996	1027157	0	3581	0.00626	160	572134	0.00641	156	558253	0	0	1	1.8e-06	0	1	ter
NA/WE	RM	4	60	WE	chrIII	239536	239916	239916	240272	0	1	0.00136	736	736	1	1	1	0	0	0	0	0	0	int
NA/WE	RM	4	60	WE	chrIV	125574	126405	130675	131205	0	9	0.0016	626	5631	0.00211	475	4271	0	0	0	0	0	0	int
NA/WE	RM	4	60	WE	chrXII	1	119627	119627	120032	0	1	8.33e-06	120031	120031	1	1	1	0	0	0	0	0	0	ter
NA/WE	RM	4	60	WE	chrXIV	76037	76169	110068	110426	0	213	0.00619	161	34389	0.00628	159	33900	0	0	0	0	0	0	int
NA/WE	RM	4	60	NA	chrIV	1152167	1152246	1388854	1388988	0	1288	0.00544	184	236821	0.00544	184	236609	0	0	0	0	0	0	int
NA/WE	RM	4	60	NA	chrIV	1410246	1410303	1483722	1495051	0	556	0.00656	153	84805	0.00757	132	73420	0	0	0	0	0	0	ter
NA/WE	RM	4	60	NA	chrX	587502	587947	600977	601049	0	69	0.00509	196	13547	0.0053	189	13031	0	0	0	0	0	0	int
NA/WE	RM	4	60	NA	chrXII	553370	553687	1021996	1027157	0	3091	0.00652	153	473787	0.0066	152	468310	0	0	0	0	0	0	ter
NA/WE	YPD	1	120	WE	chrIV	1034971	1035344	1035945	1036401	0	4	0.0028	358	1430	0.00664	150	602	0	0	0	0	0	0	int
NA/WE	YPD	1	120	WE	chrIV	1036998	1037081	1037081	1037127	0	1	0.00775	129	129	1	1	1	0	0	0	0	0	0	int
NA/WE	YPD	1	120	WE	chrIV	1037985	1038081	1038081	1038393	0	1	0.00245	408	408	1	1	1	0	0	0	0	0	0	int
NA/WE	YPD	1	120	WE	chrIX	369936	370687	374764	374839	0	55	0.01122	89	4903	0.01349	74	4078	0	0	0	0	0	0	int
NA/WE	YPD	1	120	WE	chrX	697318	697833	697905	697938	0	2	0.00323	310	620	0.0274	36	73	0	0	0	0	0	0	int
NA/WE	YPD	1	120	WE	chrXI	544536	544672	546784	546942	0	6	0.00249	401	2406	0.00284	352	2113	0	0	0	0	0	0	int
NA/WE	YPD	1	120	WE	chrXII	344894	345460	345817	346028	0	2	0.00176	567	1134	0.00559	179	358	0	0	0	0	0	0	int
NA/WE	YPD	1	120	WE	chrXV	909224	909429	909429	910034	0	1	0.00123	810	810	1	1	1	0	0	0	0	0	0	int
NA/WE	YPD	1	120	WE	chrXVI	671021	671116	671116	671153	0	1	0.00758	132	132	1	1	1	0	0	0	0	0	0	int
NA/WE	YPD	1	120	WE	chrXVI	672060	672098	672479	672533	0	4	0.00846	118	473	0.01047	96	382	0	0	0	0	0	0	int
NA/WE	YPD	1	120	NA	chrVIII	147978	148141	148212	148349	0	2	0.00539	186	371	0.02778	36	72	0	0	0	0	0	0	int
NA/WE	YPD	1	120	NA	chrVIII	420621	420702	425070	425166	0	30	0.0066	152	4545	0.00687	146	4369	0	0	0	0	0	0	int
NA/WE	YPD	1	120	NA	chrIX	131190	131269	132091	132175	0	9	0.00914	109	985	0.01094	91	823	0	0	0	0	0	0	int
NA/WE	YPD	1	120	NA	chrXII	455038	463744	1021996	1027157	0	3572	0.00624	160	572119	0.0064	156	558253	1	1.8e-06	1	1.8e-06	0	1	ter
NA/WE	YPD	1	120	NA	chrXIII	809211	809296	809353	809378	0	2	0.01198	84	167	0.03448	29	58	0	0	0	0	0	0	int
NA/WE	YPD	2	120	WE	chrII	723170	723403	724308	724419	0	7	0.0056	178	1249	0.00773	129	906	0	0	0	0	0	0	int
NA/WE	YPD	2	120	WE	chrIV	687217	687307	706627	706649	0	134	0.0069	145	19432	0.00694	144	19321	0	0	0	0	0	0	int
NA/WE	YPD	2	120	WE	chrIV	1468083	1468179	1481070	1481221	0	106	0.00807	124	13138	0.00822	122	12892	0	0	0	0	0	0	int
NA/WE	YPD	2	120	WE	chrV	223068	223128	223128	223220	0	1	0.00658	152	152	1	1	1	0	0	0	0	0	0	int
NA/WE	YPD	2	120	WE	chrX	602547	602671	604408	604599	0	5	0.00244	410	2052	0.00288	348	1738	0	0	0	0	0	0	int
NA/WE	YPD	2	120	WE	chrXI	1	3279	123097	123185	0	772	0.00627	160	123184	0.00644	155	119819	2	1.67e-05	1	8.3e-06	0	0	ter
NA/WE	YPD	2	120	WE	chrXI	169000	169603	180064	180239	0	67	0.00596	168	11239	0.0064	156	10462	0	0	0	0	0	0	int
NA/WE	YPD	2	120	WE	chrXI	379290	379457	379457	379571	0	1	0.00356	281	281	1	1	1	0	0	0	0	0	0	int
NA/WE	YPD	2	120	NA	chrIV	1455014	1455383	1455812	1455861	0	7	0.00826	121	847	0.01628	61	430	0	0	0	0	0	0	int
NA/WE	YPD	2	120	NA	chrIV	1456457	1456468	1456493	1456531	0	3	0.04054	25	74	0.11538	9	26	0	0	0	0	0	0	int
NA/WE	YPD	2	120	NA	chrIV	1459047	1459355	1460669	1460947	0	13	0.00684	146	1900	0.00989	101	1315	0	0	0	0	0	0	int
NA/WE	YPD	2	120	NA	chrV	303150	303276	319332	320069	0	88	0.0052	192	16919	0.00548	182	16057	0	0	0	0	0	0	int
NA/WE	YPD	2	120	NA	chrVII	491354	491529	495646	495769	0	24	0.00544	184	4415	0.00583	172	4118	0	0	0	0	0	0	int
NA/WE	YPD	2	120	NA	chrXI	466564	466629	642333	667446	0	1001	0.00498	201	200882	0.0057	176	175705	0	0	0	0	0	0	ter
NA/WE	YPD	2	120	NA	chrXV	1038353	1038417	1038813	1038939	0	6	0.01024	98	586	0.01511	66	397	0	0	0	0	0	0	int
NA/WE	YPD	2	120	NA	chrXV	1039088	1039100	1039100	1039124	0	1	0.02778	36	36	1	1	1	0	0	0	0	0	0	int
NA/WE	YPD	3	120	WE	chrIV	760292	760301	760301	760561	0	1	0.00372	269	269	1	1	1	0	0	0	0	0	0	int
NA/WE	YPD	3	120	WE	chrXII	443284	452016	757885	758317	0	1766	0.005606	178	315033	0.00577	173	305870	0	0	0	0	0	0	int
NA/WE	YPD	3	120	WE	chrXII	759640	759769	761916	762189	0	14	0.005492	182	2549	0.00652	153	2148	0	0	0	0	0	0	int
NA/WE	YPD	3	120	WE	chrXIII	705638	706058	897606	913017	0	1213	0.00585	171	207379	0.00633	158	191549	0	0	0	0	0	0	ter
NA/WE	YPD	3	120	WE	chrXIV	33361	33404	33835	33918	0	4	0.00718	139	557	0.00926	108	432	0	0	0	0	0	0	int
NA/WE	YPD	3	120	WE	chrXIV	62222	62546	62546	62860	0	1	0.00157	638	638	1	1	1	0	0	0	0	0	0	int
NA/WE	YPD	3	120	WE	chrXV	442967	443402	443843	443988	0	3	0.00294	340	1021	0.00679	147	442	0	0	0	0	0	0	int
NA/WE	YPD	3	120	WE	chrXVI	357720	357909	357909	358031	0	1	0.00322	311	311	1	1	1	0	0	0	0	0	0	int
NA/WE	YPD	3	120	WE	chrXVI	565201	565307	578321	578402	0	148	0.01121	89	13201	0.01137	88	13015	0	0	0	0	0	0	int
NA/WE	YPD	3	120	NA	chrIV	1090837	1090904	1091485	1091572	0	4	0.00544	184	735	0.00687	146	582	0	0	0	0	0	0	int
NA/WE	YPD	3	120	NA	chrX	51962	52379	57554	57820	0	36	0.00615	163	5858	0.00696	144	5176	0	0	0	0	0	0	int
NA/WE	YPD	3	120	NA	chrXII	775460	775895	776655	776783	0	8	0.006047	165	1323	0.01051	95	761	0	0	0	0	0	0	int
NA/WE	YPD	3	120	NA	chrXII	779334	779609	1020827	1020931	0	1773	0.007339	136	241597	0.00735	136	241219	0	0	0	0	0	0	int
NA/WE	YPD	3	120	NA	chrXII	1021147	1021257	1021996	1027157	0	6	0.000998	1002	6010	0.00811	123	740	0	0	0	0	0	0	ter
NA/WE	YPD	3	120	NA	chrXIII	641181	641235	641235	641322	0	1	0.00709	141	141	1	1	1	0	0	0	0	0	0	int
NA/WE	YPD	3	120	NA	chrXV	770969	771295	772307	772497	0	9	0.00589	170	1528	0.00888	113	1013	0	0	0	0	0	0	int
NA/WE	YPD	3	120	NA	chrXVI	492933	493320	494807	495064	0	7	0.00328	304	2131	0.0047	213	1488	0	0	0	0	0	0	int
NA/WE	YPD	3	120	NA	chrXVI	585579	585599	905865	932263	0	1856	0.00535	187	346684	0.0058	173	320267	0	0	0	0	0	0	ter
NA/WE	HU	2	60	WE	chrI	29513	29740	31278	31656	0	11	0.005133	195	2143	0.00715	140	1539	0	0	0	0	0	0	int
NA/WE	HU	2	60	WE	chrI	54824	55329	75651	75753	0	129	0.006164	162	20929	0.00635	158	20323	0	0	0	0	0	0	int
NA/WE	HU	2	60	WE	chrI	81940	81963	82038	82089	0	6	0.040268	25	149	0.07895	13	76	0	0	0	0	0	0	int
NA/WE	HU	2	60	WE	chrII	1	3957	97949	98039	0	520	0.0053	189	98038	0.00553	181	93993	0	0	0	0	0	0	ter
NA/WE	HU	2	60	WE	chrII	200179	200252	201386	201666	0	4	0.00269	372	1487	0.00352	284	1135	0	0	0	0	0	0	int
NA/WE	HU	2	60	WE	chrIII	118869	119371	122459	122648	0	13	0.00344	291	3779	0.00421	238	3089	0	0	0	0	0	0	int
NA/WE	HU	2	60	WE	chrIII	227354	227462	232587	232667	0	22	0.00414	242	5313	0.00429	233	5126	0	0	0	0	0	0	int
NA/WE	HU	2	60	WE	chrIII	234682	235330	239157	239535	0	23	0.00474	211	4853	0.00601	166	3828	0	0	0	0	0	0	int
NA/WE	HU	2	60	WE	chrIV	190535	191055	193753	193854	0	13	0.00392	255	3319	0.00482	208	2699	0	0	0	0	0	0	int
NA/WE	HU	2	60	WE	chrIV	208179	209528	209951	210328	0	3	0.0014	716	2149	0.00708	141	424	0	0	0	0	0	0	int
NA/WE	HU	2	60	WE	chrIV	504080	504468	1470713	1470948	0	6151	0.00636	157	966868	0.00637	157	966246	1	1e-06	0	0	1	0	int
NA/WE	HU	2	60	WE	chrV	245551	245664	246323	246453	0	2	0.00222	451	902	0.00303	330	660	0	0	0	0	0	0	int
NA/WE	HU	2	60	WE	chrV	404388	404405	404987	405134	0	3	0.00402	249	746	0.00515	194	583	0	0	0	0	0	0	int
NA/WE	HU	2	60	WE	chrV	471221	471694	476778	476829	0	32	0.00571	175	5608	0.00629	159	5085	0	0	0	0	0	0	int
NA/WE	HU	2	60	WE	chrV	481936	482013	482214	482262	0	5	0.01534	65	326	0.02475	40	202	0	0	0	0	0	0	int
NA/WE	HU	2	60	WE	chrV	492235	492379	498207	498297	0	48	0.00792	126	6062	0.00823	121	5829	0	0	0	0	0	0	int
NA/WE	HU	2	60	WE	chrV	500710	500857	550867	550887	0	258	0.00514	194	50177	0.00516	194	50011	0	0	0	0	0	0	int
NA/WE	HU	2	60	WE	chrV	553593	553873	553978	554036	0	2	0.00451	222	443	0.01887	53	106	0	0	0	0	0	0	int
NA/WE	HU	2	60	WE	chrV	554568	554736	562225	576784	0	81	0.00365	274	22216	0.01081	92	7490	0	0	0	0	0	0	ter
NA/WE	HU	2	60	WE	chrVI	160244	160415	246978	257436	0	665	0.00684	146	97192	0.00768	130	86564	1	1.16e-05	1	1.16e-05	1	0	ter
NA/WE	HU	2	60	WE	chrVII	343151	343327	377368	377805	0	207	0.00597	167	34654	0.00608	164	34042	0	0	0	0	0	0	int
NA/WE	HU	2	60	WE	chrVII	787211	787607	830825	831287	0	275	0.00624	160	44076	0.00636	157	43219	0	0	0	0	0	0	int
NA/WE	HU	2	60	WE	chrVIII	119498	119671	125956	126035	0	39	0.00597	168	6537	0.0062	161	6286	0	0	0	0	0	0	int
NA/WE	HU	2	60	WE	chrVIII	165079	165139	186973	187090	0	127	0.00577	173	22011	0.00582	172	21835	0	0	0	0	0	0	int
NA/WE	HU	2	60	WE	chrIX	106749	107328	109544	109931	0	8	0.00251	398	3182	0.00361	277	2217	0	0	0	0	0	0	int
NA/WE	HU	2	60	WE	chrIX	111070	111820	115563	115638	0	9	0.00197	508	4568	0.0024	416	3744	0	0	0	0	0	0	int
NA/WE	HU	2	60	WE	chrIX	193543	193863	196579	196882	0	12	0.00359	278	3339	0.00442	226	2717	0	0	0	0	0	0	int
NA/WE	HU	2	60	WE	chrIX	357896	358327	382438	382507	0	254	0.01032	97	24611	0.01053	95	24112	0	0	0	0	0	0	int
NA/WE	HU	2	60	WE	chrX	1	36009	666159	666361	0	3641	0.00546	183	666360	0.00578	173	630151	3	4.8e-06	0	0	1	0	ter
NA/WE	HU	2	60	WE	chrXI	10032	10633	13613	13661	0	36	0.00992	101	3629	0.01208	83	2981	0	0	0	0	0	0	int
NA/WE	HU	2	60	WE	chrXI	15592	15884	16511	16535	0	6	0.00636	157	943	0.00955	105	628	3	0.0047771	1	0.0015924	0	0	int
NA/WE	HU	2	60	WE	chrXI	60184	60361	60361	60465	0	1	0.00356	281	281	1	1	1	0	0	0	0	0	0	int
NA/WE	HU	2	60	WE	chrXI	203343	203428	205467	205747	0	11	0.00458	219	2404	0.00539	185	2040	0	0	0	0	0	0	int
NA/WE	HU	2	60	WE	chrXI	548578	548686	642016	657417	0	504	0.00463	216	108839	0.0054	185	93331	0	0	0	0	0	0	ter
NA/WE	HU	2	60	WE	chrXII	212812	213066	213075	213172	0	2	0.00556	180	360	0.2	5	10	0	0	0	0	0	0	int
NA/WE	HU	2	60	WE	chrXII	220406	220670	252393	253117	0	177	0.00541	185	32711	0.00558	179	31724	0	0	0	0	0	0	int
NA/WE	HU	2	60	WE	chrXII	292200	292276	301071	301206	0	43	0.00477	209	9006	0.00489	205	8796	0	0	0	0	0	0	int
NA/WE	HU	2	60	WE	chrXII	410163	410249	1005646	1022186	0	3704	0.00605	165	612023	0.00622	161	595398	0	0	1	1.7e-06	0	0	ter
NA/WE	HU	2	60	WE	chrXIII	1	9578	117219	117704	0	663	0.00563	178	117703	0.00616	162	107642	0	0	0	0	0	0	ter
NA/WE	HU	2	60	WE	chrXIII	121592	121658	125595	125793	0	33	0.00786	127	4201	0.00838	119	3938	0	0	0	0	0	0	int
NA/WE	HU	2	60	WE	chrXIII	126567	127141	127301	128047	0	3	0.00203	493	1480	0.01863	54	161	0	0	0	0	0	0	int
NA/WE	HU	2	60	WE	chrXIII	489882	490052	499043	499485	0	64	0.00666	150	9603	0.00712	140	8992	0	0	0	0	0	0	int
NA/WE	HU	2	60	WE	chrXIII	500137	500345	560318	560499	0	363	0.00601	166	60362	0.00605	165	59974	0	0	0	0	0	0	int
NA/WE	HU	2	60	WE	chrXIII	563026	563650	821928	821959	0	1651	0.00638	157	258933	0.00639	156	258279	0	0	0	0	0	0	int
NA/WE	HU	2	60	WE	chrXIV	451950	452405	452405	452482	0	1	0.00188	532	532	1	1	1	0	0	0	0	0	0	int
NA/WE	HU	2	60	WE	chrXIV	471812	472030	474974	475108	0	17	0.00516	194	3296	0.00577	173	2945	0	0	0	0	0	0	int
NA/WE	HU	2	60	WE	chrXIV	624570	624669	637299	637472	0	66	0.00512	195	12902	0.00523	191	12631	0	0	0	0	0	0	int
NA/WE	HU	2	60	WE	chrXV	1	23260	210928	210985	0	1283	0.00608	164	210984	0.00684	146	187669	0	0	0	0	0	0	ter
NA/WE	HU	2	60	WE	chrXV	456536	457160	457492	457650	0	2	0.0018	557	1114	0.00601	166	333	0	0	0	0	0	0	int
NA/WE	HU	2	60	WE	chrXV	463735	463930	464519	464729	0	8	0.00805	124	994	0.01356	74	590	0	0	0	0	0	0	int
NA/WE	HU	2	60	WE	chrXV	470155	470630	470773	471075	0	5	0.00543	184	920	0.03472	29	144	0	0	0	0	0	0	int
NA/WE	HU	2	60	WE	chrXV	486772	487228	512516	513040	0	262	0.00997	100	26268	0.01036	97	25289	0	0	0	0	0	0	int
NA/WE	HU	2	60	WE	chrXV	519376	519484	520249	520398	0	9	0.00881	114	1022	0.01175	85	766	0	0	0	0	0	0	int
NA/WE	HU	2	60	WE	chrXV	910035	910642	927052	927227	0	80	0.00465	215	17192	0.00487	205	16411	0	0	0	0	0	0	int
NA/WE	HU	2	60	WE	chrXV	980515	980555	980555	980607	0	1	0.01087	92	92	1	1	1	0	0	0	0	0	0	int
NA/WE	HU	2	60	WE	chrXV	987975	988224	989648	989948	0	10	0.00507	197	1973	0.00702	142	1425	0	0	0	0	0	0	int
NA/WE	HU	2	60	WE	chrXV	1007168	1007440	1043770	1120088	0	312	0.00276	362	112920	0.00859	116	36331	0	0	0	0	0	0	ter
NA/WE	HU	2	60	WE	chrXVI	1	29086	160667	161005	0	936	0.00581	172	161004	0.00711	141	131582	0	0	1	7.6e-06	0	1	ter
NA/WE	HU	2	60	WE	chrXVI	175305	175435	183020	183163	0	28	0.00356	281	7858	0.00369	271	7586	0	0	0	0	0	0	int
NA/WE	HU	2	60	WE	chrXVI	184020	184127	190071	190200	0	27	0.00437	229	6180	0.00454	220	5945	0	0	0	0	0	0	int
NA/WE	HU	2	60	WE	chrXVI	564254	564526	565096	565200	0	4	0.00423	236	946	0.00701	143	571	0	0	0	0	0	0	int
NA/WE	HU	2	60	WE	chrXVI	661641	661727	672173	672259	0	83	0.00782	128	10618	0.00794	126	10447	0	0	0	0	0	0	int
NA/WE	HU	2	60	NA	chrI	1	28728	29824	29926	0	13	0.000434	2302	29925	0.01185	84	1097	0	0	0	0	0	0	ter
NA/WE	HU	2	60	NA	chrI	42573	42952	48807	48823	0	38	0.00608	164	6250	0.00649	154	5856	0	0	0	0	0	0	int
NA/WE	HU	2	60	NA	chrI	126472	126519	126519	126540	0	1	0.014706	68	68	1	1	1	0	0	0	0	0	0	int
NA/WE	HU	2	60	NA	chrI	170374	170411	174402	174490	0	64	0.015549	64	4116	0.01603	62	3992	0	0	0	0	0	0	int
NA/WE	HU	2	60	NA	chrI	174662	174744	189888	237661	0	122	0.001937	516	62999	0.00806	124	15145	0	0	0	0	0	0	ter
NA/WE	HU	2	60	NA	chrII	107291	107541	123995	124322	0	93	0.00546	183	17031	0.00565	177	16455	0	0	0	0	0	0	int
NA/WE	HU	2	60	NA	chrII	218392	221524	224899	225034	0	12	0.00181	554	6642	0.00355	281	3376	0	0	0	0	0	0	int
NA/WE	HU	2	60	NA	chrII	264440	264840	801213	808481	0	3270	0.00601	166	544041	0.0061	164	536374	0	0	2	3.7e-06	0	1	ter
NA/WE	HU	2	60	NA	chrIII	105744	105888	115868	116369	0	85	0.008	125	10625	0.00852	117	9981	0	0	0	0	0	0	int
NA/WE	HU	2	60	NA	chrIII	120150	120341	131806	132677	0	55	0.00439	228	12527	0.0048	208	11466	0	0	0	0	0	0	int
NA/WE	HU	2	60	NA	chrIV	1	22622	188625	189144	0	941	0.00498	201	189143	0.00567	176	166004	0	0	0	0	0	0	ter
NA/WE	HU	2	60	NA	chrIV	270160	270394	277874	278038	0	49	0.00622	161	7878	0.00655	153	7481	0	0	0	0	0	0	int
NA/WE	HU	2	60	NA	chrIV	286556	286945	295634	295847	0	42	0.00452	221	9291	0.00483	207	8690	0	0	0	0	0	0	int
NA/WE	HU	2	60	NA	chrIV	446616	446791	446978	447109	0	2	0.00406	246	493	0.01064	94	188	0	0	0	0	0	0	int
NA/WE	HU	2	60	NA	chrIV	1470917	1471154	1483722	1495051	0	119	0.00493	203	24134	0.00947	106	12569	0	0	0	0	0	0	ter
NA/WE	HU	2	60	NA	chrV	1	26958	107461	107775	0	537	0.00498	201	107774	0.00667	150	80504	0	0	0	0	0	0	ter
NA/WE	HU	2	60	NA	chrV	263875	263987	306013	306253	0	200	0.00472	212	42378	0.00476	210	42027	0	0	0	0	0	0	int
NA/WE	HU	2	60	NA	chrV	399424	399595	468379	468851	0	279	0.00402	249	69427	0.00406	247	68785	2	2.91e-05	0	0	0	0	int
NA/WE	HU	2	60	NA	chrV	474458	474506	479474	479550	0	41	0.00805	124	5092	0.00825	121	4969	0	0	0	0	0	0	int
NA/WE	HU	2	60	NA	chrV	479878	479928	489707	489849	0	59	0.00592	169	9971	0.00603	166	9780	0	0	0	0	0	0	int
NA/WE	HU	2	60	NA	chrV	495909	496001	497828	497973	0	19	0.00921	109	2064	0.01039	96	1828	0	0	0	0	0	0	int
NA/WE	HU	2	60	NA	chrV	548167	548188	550592	550870	0	27	0.00999	100	2703	0.01123	89	2405	0	0	0	0	0	0	int
NA/WE	HU	2	60	NA	chrV	551315	551374	551679	551845	0	3	0.00566	177	530	0.0098	102	306	0	0	0	0	0	0	int
NA/WE	HU	2	60	NA	chrVII	108382	108552	108552	108642	0	1	0.00385	260	260	1	1	1	0	0	0	0	0	0	int
NA/WE	HU	2	60	NA	chrVII	108803	108873	111539	111764	0	16	0.0054	185	2961	0.006	167	2667	0	0	0	0	0	0	int
NA/WE	HU	2	60	NA	chrVII	506760	506861	776078	776469	0	1683	0.00624	160	269709	0.00625	160	269218	1	3.7e-06	0	0	1	0	int
NA/WE	HU	2	60	NA	chrVII	820536	821000	1038842	1082279	0	1308	0.005	200	261743	0.006	167	217843	0	0	0	0	0	0	ter
NA/WE	HU	2	60	NA	chrVIII	98704	99484	119100	119272	0	117	0.00569	176	20568	0.00596	168	19617	0	0	0	0	0	0	int
NA/WE	HU	2	60	NA	chrVIII	126169	126250	155907	156074	0	245	0.00819	122	29905	0.00826	121	29658	0	0	0	0	0	0	int
NA/WE	HU	2	60	NA	chrVIII	186884	187003	515384	543240	0	1837	0.00515	194	356356	0.00559	179	328382	0	0	0	0	0	0	ter
NA/WE	HU	2	60	NA	chrIX	1	25748	115596	116173	0	590	0.00508	197	116172	0.00657	152	89849	0	0	0	0	0	0	ter
NA/WE	HU	2	60	NA	chrIX	399597	399668	419804	440919	0	126	0.00305	328	41322	0.00626	160	20137	0	0	0	0	0	0	ter
NA/WE	HU	2	60	NA	chrX	651684	651888	705681	723414	0	296	0.00413	242	71730	0.0055	182	53794	0	0	0	0	0	0	ter
NA/WE	HU	2	60	NA	chrXI	1	3272	9425	10025	0	56	0.00559	179	10024	0.0091	110	6154	0	0	0	0	0	0	ter
NA/WE	HU	2	60	NA	chrXI	13656	13706	15296	15586	0	17	0.00881	114	1930	0.01069	94	1591	0	0	0	0	0	0	int
NA/WE	HU	2	60	NA	chrXI	19659	19699	56008	56848	0	248	0.00667	150	37189	0.00683	146	36310	0	0	0	0	0	0	int
NA/WE	HU	2	60	NA	chrXI	60871	61134	77187	77391	0	133	0.00805	124	16520	0.00828	121	16054	0	0	0	0	0	0	int
NA/WE	HU	2	60	NA	chrXI	183948	184176	194580	194630	0	52	0.00487	205	10682	0.005	200	10405	0	0	0	0	0	0	int
NA/WE	HU	2	60	NA	chrXI	197265	197411	198174	198737	0	7	0.00476	210	1472	0.00916	109	764	0	0	0	0	0	0	int
NA/WE	HU	2	60	NA	chrXI	356538	356780	360210	360519	0	18	0.00452	221	3981	0.00525	191	3431	0	0	0	0	0	0	int
NA/WE	HU	2	60	NA	chrXI	455893	456130	548786	548893	0	548	0.00589	170	93000	0.00591	169	92657	0	0	0	0	0	0	int
NA/WE	HU	2	60	NA	chrXII	1	21221	95333	95901	0	452	0.00471	212	95900	0.0061	164	74113	0	0	0	0	0	0	ter
NA/WE	HU	2	60	NA	chrXII	313341	313478	313478	313763	0	1	0.00237	422	422	1	1	1	0	0	0	0	0	0	int
NA/WE	HU	2	60	NA	chrXII	359993	360219	362016	362213	0	26	0.01171	85	2220	0.01446	69	1798	0	0	0	0	0	0	int
NA/WE	HU	2	60	NA	chrXIII	560547	560729	562448	563071	0	5	0.00198	505	2524	0.00291	344	1720	0	0	0	0	0	0	int
NA/WE	HU	2	60	NA	chrXIII	821518	821551	897980	928527	0	384	0.00359	279	107009	0.00502	199	76430	0	0	0	0	0	0	ter
NA/WE	HU	2	60	NA	chrXIV	1	11109	452859	453312	0	2681	0.00591	169	453311	0.00607	165	441751	0	0	0	0	0	0	ter
NA/WE	HU	2	60	NA	chrXIV	453846	453924	472959	473175	0	101	0.00523	191	19329	0.00531	188	19036	0	0	0	0	0	0	int
NA/WE	HU	2	60	NA	chrXIV	476471	476606	493771	494075	0	109	0.00619	162	17604	0.00635	157	17166	0	0	0	0	0	0	int
NA/WE	HU	2	60	NA	chrXIV	599065	599174	605498	605559	0	22	0.00339	295	6494	0.00348	288	6325	0	0	0	0	0	0	int
NA/WE	HU	2	60	NA	chrXIV	605852	606082	611653	611746	0	19	0.00322	310	5894	0.00341	293	5572	0	0	0	0	0	0	int
NA/WE	HU	2	60	NA	chrXV	229690	229748	319189	319515	0	538	0.00599	167	89825	0.00602	166	89442	0	0	0	0	0	0	int
NA/WE	HU	2	60	NA	chrXV	407078	407302	408054	408138	0	5	0.00472	212	1060	0.00664	151	753	0	0	0	0	0	0	int
NA/WE	HU	2	60	NA	chrXV	531682	532129	532792	532907	0	4	0.00327	306	1225	0.00602	166	664	0	0	0	0	0	0	int
NA/WE	HU	2	60	NA	chrXV	533810	534595	536957	537064	0	18	0.00553	181	3254	0.00762	131	2363	0	0	0	0	0	0	int
NA/WE	HU	2	60	NA	chrXV	538089	538240	921205	921810	0	2086	0.00544	184	383721	0.00545	184	382966	0	0	0	0	0	0	int
NA/WE	HU	2	60	NA	chrXV	938993	939169	990190	990228	0	347	0.00677	148	51235	0.0068	147	51022	0	0	0	0	0	0	int
NA/WE	HU	2	60	NA	chrXV	990322	990376	997440	997688	0	32	0.00434	230	7366	0.00453	221	7065	0	0	0	0	0	0	int
NA/WE	HU	2	60	NA	chrXV	999663	999965	1016627	1016897	0	87	0.00505	198	17234	0.00522	192	16663	0	0	0	0	0	0	int
NA/WE	HU	2	60	NA	chrXVI	160061	160400	174226	174354	0	80	0.0056	179	14293	0.00579	173	13827	0	0	0	0	0	0	int
NA/WE	HU	2	60	NA	chrXVI	182206	182350	182956	183064	0	9	0.01049	95	858	0.01483	67	607	0	0	0	0	0	0	int
NA/WE	HU	2	60	NA	chrXVI	189245	189376	453182	453292	0	1493	0.00565	177	264047	0.00566	177	263807	0	0	0	0	0	0	int
NA/WE	HU	2	60	NA	chrXVI	453548	453692	453746	454335	0	2	0.00254	394	787	0.03636	28	55	0	0	0	0	0	0	int
NA/WE	HU	2	60	NA	chrXVI	462080	462277	466536	466599	0	15	0.00332	301	4519	0.00352	284	4260	0	0	0	0	0	0	int
NA/WE	HU	2	60	NA	chrXVI	668852	669430	670044	670484	0	4	0.00245	408	1632	0.0065	154	615	0	0	0	0	0	0	int
NA/WE	HU	2	60	NA	chrXVI	689577	689696	905865	932263	0	1247	0.00514	195	242686	0.00577	173	216170	0	0	1	4.6e-06	0	1	ter
NA/WE	HU	1	60	WE	chrII	625209	625362	720591	720656	0	555	0.00581	172	95447	0.00583	172	95230	1	1.05e-05	0	0	1	0	int
NA/WE	HU	1	60	WE	chrII	747379	747504	754404	754548	0	42	0.00586	171	7169	0.00609	164	6901	0	0	0	0	0	0	int
NA/WE	HU	1	60	WE	chrIII	1	13666	41101	41231	0	213	0.00517	194	41230	0.00776	129	27436	0	0	0	0	0	0	ter
NA/WE	HU	1	60	WE	chrIII	137466	137687	272190	272235	0	781	0.0058	173	134769	0.00581	172	134504	0	0	0	0	0	0	int
NA/WE	HU	1	60	WE	chrIII	272446	272609	288241	327289	0	84	0.00153	653	54843	0.00537	186	15633	0	0	0	0	0	0	ter
NA/WE	HU	1	60	WE	chrVI	1	14745	94094	94166	0	529	0.00562	178	94165	0.00667	150	79350	0	0	0	0	0	0	ter
NA/WE	HU	1	60	WE	chrVII	952593	953056	968249	968280	0	103	0.00657	152	15687	0.00678	148	15194	0	0	0	0	0	0	int
NA/WE	HU	1	60	WE	chrVII	983526	983713	985151	985223	0	14	0.00825	121	1697	0.00973	103	1439	0	0	0	0	0	0	int
NA/WE	HU	1	60	WE	chrIX	386085	386375	402710	419821	0	105	0.00311	321	33736	0.00643	156	16336	0	0	0	0	0	0	ter
NA/WE	HU	1	60	WE	chrXI	1	3279	16012	16213	0	111	0.00685	146	16212	0.00872	115	12734	1	7.85e-05	0	0	0	0	ter
NA/WE	HU	1	60	WE	chrXI	16421	16427	437106	437288	0	2665	0.00633	158	420867	0.00633	158	420680	1	2.4e-06	1	2.4e-06	0	0	int
NA/WE	HU	1	60	WE	chrXI	445491	445964	445964	446186	0	1	0.00144	695	695	1	1	1	0	0	0	0	0	0	int
NA/WE	HU	1	60	WE	chrXI	454243	454537	642016	657417	0	1056	0.0052	192	203174	0.00563	178	187480	0	0	1	5.3e-06	0	1	ter
NA/WE	HU	1	60	WE	chrXII	14657	14909	15772	16177	0	7	0.00461	217	1520	0.0081	123	864	0	0	0	0	0	0	int
NA/WE	HU	1	60	WE	chrXII	139944	140007	140617	140673	0	8	0.01097	91	729	0.01309	76	611	0	0	0	0	0	0	int
NA/WE	HU	1	60	WE	chrXII	229086	229145	229145	229334	0	1	0.00403	248	248	1	1	1	0	0	0	0	0	0	int
NA/WE	HU	1	60	WE	chrXII	408640	408850	414581	414622	0	42	0.00702	142	5982	0.00733	136	5732	0	0	0	0	0	0	int
NA/WE	HU	1	60	WE	chrXII	499063	499429	502466	502480	0	27	0.0079	127	3417	0.00889	113	3038	0	0	0	0	0	0	int
NA/WE	HU	1	60	WE	chrXII	861389	861819	862267	862490	0	4	0.00363	275	1101	0.00891	112	449	0	0	0	0	0	0	int
NA/WE	HU	1	60	WE	chrXII	862763	862811	867030	867149	0	17	0.00388	258	4386	0.00403	248	4220	0	0	0	0	0	0	int
NA/WE	HU	1	60	WE	chrXIII	333871	334193	334320	334418	0	2	0.00366	274	547	0.01562	64	128	0	0	0	0	0	0	int
NA/WE	HU	1	60	WE	chrXIII	462148	462439	897606	913017	0	2577	0.00572	175	450869	0.00592	169	435168	0	0	0	0	0	0	ter
NA/WE	HU	1	60	WE	chrXIV	23616	23799	27575	27679	0	36	0.00886	113	4063	0.00953	105	3777	0	0	0	0	0	0	int
NA/WE	HU	1	60	WE	chrXIV	698398	698574	701747	701977	0	16	0.00447	224	3579	0.00504	198	3174	0	0	0	0	0	0	int
NA/WE	HU	1	60	WE	chrXV	506680	507230	512516	513040	0	38	0.00597	167	6360	0.00719	139	5287	0	0	0	0	0	0	int
NA/WE	HU	1	60	WE	chrXV	702297	702882	710169	710394	0	40	0.00494	202	8097	0.00549	182	7288	0	0	0	0	0	0	int
NA/WE	HU	1	60	WE	chrXV	759252	759578	767356	767397	0	45	0.00552	181	8145	0.00578	173	7779	0	0	0	0	0	0	int
NA/WE	HU	1	60	WE	chrXVI	420646	420714	420714	420801	0	1	0.00645	155	155	1	1	1	0	0	0	0	0	0	int
NA/WE	HU	1	60	NA	chrI	1	28728	107376	107438	0	532	0.00495	202	107437	0.00676	148	78649	1	1.27e-05	0	0	0	0	ter
NA/WE	HU	1	60	NA	chrII	572185	572532	593682	594167	0	134	0.0061	164	21982	0.00634	158	21151	0	0	0	0	0	0	int
NA/WE	HU	1	60	NA	chrII	737602	737668	764220	764344	0	144	0.00538	186	26742	0.00542	184	26553	0	0	0	0	0	0	int
NA/WE	HU	1	60	NA	chrIII	116370	116872	117435	117562	0	3	0.00252	397	1192	0.00532	188	564	0	0	0	0	0	0	int
NA/WE	HU	1	60	NA	chrIV	493233	493618	502422	502858	0	22	0.00229	438	9625	0.0025	400	8805	0	0	0	0	0	0	int
NA/WE	HU	1	60	NA	chrIV	1249222	1249382	1284067	1284320	0	211	0.00601	166	35098	0.00608	164	34686	0	0	0	0	0	0	int
NA/WE	HU	1	60	NA	chrVI	153469	153579	153579	154425	0	1	0.00105	956	956	1	1	1	0	0	0	0	0	0	int
NA/WE	HU	1	60	NA	chrVI	270273	270393	270393	270433	0	1	0.00625	160	160	1	1	1	0	0	0	0	0	0	int
NA/WE	HU	1	60	NA	chrVII	287116	287477	287477	287708	0	1	0.00169	592	592	1	1	1	0	0	0	0	0	0	int
NA/WE	HU	1	60	NA	chrVII	986913	987541	989217	989829	0	7	0.0024	417	2916	0.00417	240	1677	0	0	0	0	0	0	int
NA/WE	HU	1	60	NA	chrVIII	485157	485481	486578	486717	0	7	0.00449	223	1560	0.00638	157	1098	0	0	0	0	0	0	int
NA/WE	HU	1	60	NA	chrX	1	27953	57554	57820	0	168	0.00291	344	57819	0.00568	176	29602	0	0	0	0	0	0	ter
NA/WE	HU	1	60	NA	chrX	58164	58240	58397	58883	0	6	0.00834	120	719	0.03797	26	158	0	0	0	0	0	0	int
NA/WE	HU	1	60	NA	chrX	59923	60153	60153	60195	0	1	0.00368	272	272	1	1	1	0	0	0	0	0	0	int
NA/WE	HU	1	60	NA	chrX	65511	66006	71567	71704	0	28	0.00452	221	6193	0.00503	199	5562	0	0	0	0	0	0	int
NA/WE	HU	1	60	NA	chrX	72949	73241	77237	77278	0	30	0.00693	144	4329	0.00751	133	3997	1	0.0002502	0	0	0	0	int
NA/WE	HU	1	60	NA	chrX	295573	295661	299338	299738	0	22	0.00528	189	4165	0.00598	167	3678	0	0	0	0	0	0	int
NA/WE	HU	1	60	NA	chrXI	16209	16411	16411	16415	0	1	0.00485	206	206	1	1	1	0	0	0	0	0	0	int
NA/WE	HU	1	60	NA	chrXIII	50694	50957	59408	59561	0	43	0.00485	206	8867	0.00509	197	8452	0	0	0	0	0	0	int
NA/WE	HU	1	60	NA	chrXIII	254177	254229	254229	254396	0	1	0.00457	219	219	1	1	1	0	0	0	0	0	0	int
NA/WE	HU	1	60	NA	chrXIII	379825	380036	383167	383512	0	13	0.00353	284	3687	0.00415	241	3132	0	0	0	0	0	0	int
NA/WE	HU	1	60	NA	chrXIII	422718	423246	456941	457230	0	197	0.00571	175	34512	0.00585	171	33696	0	0	0	0	0	0	int
NA/WE	HU	1	60	NA	chrXV	478500	478981	479375	479549	0	10	0.00953	105	1049	0.02532	40	395	0	0	0	0	0	0	int
NA/WE	HU	1	60	NA	chrXV	582588	582877	582877	582928	0	1	0.00294	340	340	1	1	1	0	0	0	0	0	0	int
NA/WE	HU	1	60	NA	chrXV	583205	583401	626195	626496	0	300	0.00693	144	43291	0.00701	143	42795	0	0	0	0	0	0	int
NA/WA	HU	1	60	WA	chrIV	1	28658	179206	179679	0	773	0.0043	232	179678	0.00513	195	150549	0	0	0	0	0	0	ter
NA/WA	HU	1	60	WA	chrIV	1178313	1178551	1482150	1486873	0	1534	0.00497	201	308560	0.00505	198	303600	0	0	0	0	0	0	ter
NA/WA	HU	1	60	WA	chrVII	1	7423	38594	39632	0	163	0.00411	243	39631	0.00523	191	31172	0	0	0	0	0	0	ter
NA/WA	HU	1	60	WA	chrVII	288300	289081	291257	291473	0	15	0.00473	212	3173	0.00689	145	2177	0	0	0	0	0	0	int
NA/WA	HU	1	60	WA	chrVII	310871	311163	312627	312786	0	6	0.00313	319	1915	0.0041	244	1465	0	0	0	0	0	0	int
NA/WA	HU	1	60	WA	chrVII	791796	792682	802008	802555	0	20	0.00186	538	10759	0.00214	466	9327	0	0	0	0	0	0	int
NA/WA	HU	1	60	WA	chrVIII	141874	141979	163951	164146	0	121	0.00543	184	22272	0.00551	182	21973	0	0	0	0	0	0	int
NA/WA	HU	1	60	WA	chrVIII	181362	181845	269726	270344	0	418	0.0047	213	88982	0.00476	210	87882	0	0	0	0	0	0	int
NA/WA	HU	1	60	WA	chrVIII	383512	383628	511044	535633	0	711	0.00467	214	152121	0.00558	179	127417	0	0	0	0	0	0	ter
NA/WA	HU	1	60	WA	chrX	245070	245117	245198	245216	0	2	0.0137	73	146	0.02439	41	82	0	0	0	0	0	0	int
NA/WA	HU	1	60	WA	chrX	245277	245318	245318	245509	0	1	0.00431	232	232	1	1	1	0	0	0	0	0	0	int
NA/WA	HU	1	60	WA	chrX	247446	247525	249255	249568	0	12	0.00566	177	2122	0.00693	144	1731	0	0	0	0	0	0	int
NA/WA	HU	1	60	WA	chrXI	1	10740	15357	15768	0	26	0.00165	606	15767	0.00563	178	4618	0	0	0	0	0	0	ter
NA/WA	HU	1	60	WA	chrXI	206216	206774	206774	206981	0	1	0.00131	765	765	1	1	1	0	0	0	0	0	0	int
NA/WA	HU	1	60	WA	chrXII	253622	253950	253950	254097	0	1	0.00211	475	475	1	1	1	0	0	0	0	0	0	int
NA/WA	HU	1	60	WA	chrXII	337064	337158	337158	337260	0	1	0.0051	196	196	1	1	1	0	0	0	0	0	0	int
NA/WA	HU	1	60	WA	chrXIII	307070	307235	314703	315072	0	41	0.00512	195	8002	0.00549	182	7469	0	0	0	0	0	0	int
NA/WA	HU	1	60	WA	chrXIV	82249	82623	82683	82931	0	2	0.00293	341	682	0.03279	30	61	0	0	0	0	0	0	int
NA/WA	HU	1	60	WA	chrXVI	45000	45387	57928	58170	0	81	0.00615	163	13170	0.00646	155	12542	0	0	0	0	0	0	int
NA/WA	HU	1	60	WA	chrXVI	377999	378273	380730	381310	0	18	0.00544	184	3311	0.00732	137	2458	0	0	0	0	0	0	int
NA/WA	HU	1	60	WA	chrXVI	654864	655370	658277	658687	0	11	0.00288	348	3823	0.00378	264	2908	0	0	0	0	0	0	int
NA/WA	HU	1	60	WA	chrXVI	896033	896530	905470	905906	0	47	0.00476	210	9873	0.00526	190	8941	0	0	0	0	0	0	int
NA/WA	HU	1	60	NA	chrI	102570	102622	102622	103807	0	1	0.000808	1237	1237	1	1	1	0	0	0	0	0	0	int
NA/WA	HU	1	60	NA	chrII	98472	98544	99255	99569	0	13	0.01185	84	1097	0.01826	55	712	0	0	0	0	0	0	int
NA/WA	HU	1	60	NA	chrII	153155	153295	169731	170141	0	79	0.00465	215	16986	0.00481	208	16437	0	0	0	0	0	0	int
NA/WA	HU	1	60	NA	chrII	506679	506716	801796	808481	0	1603	0.00531	188	301802	0.00543	184	295081	1	3.4e-06	0	0	1	0	ter
NA/WA	HU	1	60	NA	chrIII	111466	111474	111474	111479	0	1	0.07692	13	13	1	1	1	0	0	0	0	0	0	int
NA/WA	HU	1	60	NA	chrIV	253514	253590	257802	258007	0	25	0.00556	180	4493	0.00593	169	4213	0	0	0	0	0	0	int
NA/WA	HU	1	60	NA	chrIV	663302	663363	663480	663861	0	2	0.00358	280	559	0.01695	59	118	0	0	0	0	0	0	int
NA/WA	HU	1	60	NA	chrIV	679051	679273	1179160	1179397	0	2142	0.00428	234	500346	0.00428	233	499888	0	0	0	0	0	0	int
NA/WA	HU	1	60	NA	chrV	168314	168511	170147	170405	0	7	0.00335	299	2091	0.00428	234	1637	0	0	0	0	0	0	int
NA/WA	HU	1	60	NA	chrVII	549390	549462	549479	549545	0	2	0.0129	78	155	0.11111	9	18	0	0	0	0	0	0	int
NA/WA	HU	1	60	NA	chrVII	904427	904721	907169	907334	0	9	0.0031	323	2907	0.00367	272	2449	0	0	0	0	0	0	int
NA/WA	HU	1	60	NA	chrVIII	102530	103384	140455	140560	0	224	0.00589	170	38030	0.00604	166	37072	0	0	0	0	0	0	int
NA/WA	HU	1	60	NA	chrVIII	162844	163041	179618	180099	0	79	0.00458	218	17255	0.00477	210	16578	0	0	0	0	0	0	int
NA/WA	HU	1	60	NA	chrVIII	269722	270339	387994	388108	0	559	0.00472	212	118386	0.00475	210	117656	0	0	0	0	0	0	int
NA/WA	HU	1	60	NA	chrX	1	28275	55691	55714	0	151	0.00271	369	55713	0.00551	182	27417	0	0	0	0	0	0	ter
NA/WA	HU	1	60	NA	chrX	316413	316843	321676	322460	0	9	0.00149	672	6047	0.00186	537	4834	0	0	0	0	0	0	int
NA/WA	HU	1	60	NA	chrXI	90735	90915	90946	91046	0	3	0.00965	104	311	0.09375	11	32	0	0	0	0	0	0	int
NA/WA	HU	1	60	NA	chrXI	196899	197120	197944	198501	0	7	0.00437	229	1602	0.00848	118	825	0	0	0	0	0	0	int
NA/WA	HU	1	60	NA	chrXI	199268	199477	202603	202806	0	24	0.00678	147	3538	0.00768	130	3127	0	0	0	0	0	0	int
NA/WA	HU	1	60	NA	chrXII	454940	463845	1022167	1027157	0	2710	0.00474	211	572217	0.00485	206	558323	0	0	0	0	0	0	ter
NA/WA	HU	1	60	NA	chrXIII	177709	177868	177868	177925	0	1	0.00463	216	216	1	1	1	3	3	0	0	0	0	int
NA/WA	HU	1	60	NA	chrXIII	206772	206783	206783	206845	0	1	0.0137	73	73	1	1	1	0	0	0	0	0	0	int
NA/WA	HU	1	60	NA	chrXIII	315352	315873	897880	928527	0	2872	0.00468	214	613175	0.00493	203	582008	1	1.7e-06	1	1.7e-06	0	1	ter
NA/WA	HU	1	60	NA	chrXIV	1	11109	77332	77705	0	326	0.0042	238	77704	0.00492	203	66224	0	0	0	0	0	0	ter
NA/WA	HU	1	60	NA	chrXIV	78389	78638	312313	317553	0	1223	0.00511	196	239164	0.00523	191	233676	0	0	1	4.3e-06	0	1	int
NA/WA	HU	1	60	NA	chrXVI	542444	542527	542527	542842	0	1	0.00251	398	398	1	1	1	0	0	0	0	0	0	int
NA/WA	HU	1	60	NA	chrXVI	882399	882428	882428	882489	0	1	0.01111	90	90	1	1	1	0	0	0	0	0	0	int
NA/WA	HU	2	60	WA	chrII	190390	190727	195434	195689	0	20	0.00377	265	5299	0.00425	235	4708	0	0	0	0	0	0	int
NA/WA	HU	2	60	WA	chrII	202991	203559	205983	206091	0	12	0.00387	258	3100	0.00495	202	2425	0	0	0	0	0	0	int
NA/WA	HU	2	60	WA	chrII	283078	283093	289849	290313	0	43	0.00594	168	7235	0.00636	157	6757	0	0	0	0	0	0	int
NA/WA	HU	2	60	WA	chrIV	32626	32733	32746	33022	0	2	0.005051	198	396	0.14286	7	14	0	0	0	0	0	0	int
NA/WA	HU	2	60	WA	chrIV	880223	880570	880570	880955	0	1	0.001366	732	732	1	1	1	0	0	0	0	0	0	int
NA/WA	HU	2	60	WA	chrV	122974	123079	123154	123288	0	2	0.00637	157	314	0.02632	38	76	0	0	0	0	0	0	int
NA/WA	HU	2	60	WA	chrV	146438	146852	146852	147243	0	1	0.00124	805	805	1	1	1	0	0	0	0	0	0	int
NA/WA	HU	2	60	WA	chrV	541490	541661	557607	572248	0	109	0.00354	282	30758	0.00684	146	15947	0	0	0	0	0	0	ter
NA/WA	HU	2	60	WA	chrVI	1	53353	131716	131741	0	551	0.00418	239	131740	0.00703	142	78364	0	0	0	0	0	0	ter
NA/WA	HU	2	60	WA	chrVI	171682	171823	171823	172045	0	1	0.00275	363	363	1	1	1	0	0	0	0	0	0	int
NA/WA	HU	2	60	WA	chrVII	705802	706263	707003	707570	0	5	0.00283	354	1768	0.00675	148	741	0	0	0	0	0	0	int
NA/WA	HU	2	60	WA	chrVIII	1	15259	16778	16838	0	15	0.000891	1122	16837	0.00987	101	1520	0	0	0	0	0	0	ter
NA/WA	HU	2	60	WA	chrIX	150029	150632	150855	150914	0	4	0.00452	221	885	0.01786	56	224	0	0	0	0	0	0	int
NA/WA	HU	2	60	WA	chrX	161682	161754	163509	164070	0	8	0.00335	298	2388	0.00456	220	1756	0	0	0	0	0	0	int
NA/WA	HU	2	60	WA	chrXI	134868	135184	138338	138581	0	15	0.00404	248	3713	0.00475	210	3155	0	0	0	0	0	0	int
NA/WA	HU	2	60	WA	chrXI	155623	155845	161792	161932	0	24	0.003804	263	6309	0.00403	248	5948	0	0	0	0	0	0	int
NA/WA	HU	2	60	WA	chrXI	473810	474616	474616	474900	0	1	0.000917	1090	1090	1	1	1	0	0	0	0	0	0	int
NA/WA	HU	2	60	WA	chrXII	890874	891303	892170	893017	0	3	0.0014	714	2143	0.00346	289	868	0	0	0	0	0	0	int
NA/WA	HU	2	60	WA	chrXII	909037	909172	911987	912209	0	12	0.00378	264	3172	0.00426	235	2816	0	0	0	0	0	0	int
NA/WA	HU	2	60	WA	chrXII	971463	971796	971796	972212	0	1	0.00134	749	749	1	1	1	0	0	0	0	0	0	int
NA/WA	HU	2	60	WA	chrXIII	81967	82020	100648	100745	0	82	0.00437	229	18778	0.0044	227	18629	0	0	0	0	0	0	int
NA/WA	HU	2	60	WA	chrXIII	429070	429599	431700	431773	0	9	0.00333	300	2703	0.00428	234	2102	0	0	0	0	0	0	int
NA/WA	HU	2	60	WA	chrXIV	257990	258092	264799	265715	0	27	0.0035	286	7725	0.00403	248	6708	0	0	0	0	0	0	int
NA/WA	HU	2	60	WA	chrXVI	464036	464132	464132	464140	0	1	0.00962	104	104	1	1	1	0	0	0	0	0	0	int
NA/WA	HU	2	60	WA	chrXVI	649974	650426	650631	650843	0	3	0.00345	290	869	0.01456	69	206	0	0	0	0	0	0	int
NA/WA	HU	2	60	NA	chrII	471968	472610	474254	474295	0	6	0.00258	388	2327	0.00365	274	1645	0	0	0	0	0	0	int
NA/WA	HU	2	60	NA	chrIV	1	22589	26450	26556	0	21	0.000791	1265	26555	0.00544	184	3862	0	0	0	0	0	0	ter
NA/WA	HU	2	60	NA	chrIV	26954	27231	29139	29204	0	23	0.010222	98	2250	0.01205	83	1909	0	0	0	0	0	0	int
NA/WA	HU	2	60	NA	chrIV	271066	271165	271593	271711	0	4	0.006202	161	645	0.00932	107	429	0	0	0	0	0	0	int
NA/WA	HU	2	60	NA	chrIV	887764	887859	887859	888010	0	1	0.004065	246	246	1	1	1	0	0	0	0	0	0	int
NA/WA	HU	2	60	NA	chrIV	906558	907117	920337	920484	0	63	0.004524	221	13926	0.00477	210	13221	0	0	0	0	0	0	int
NA/WA	HU	2	60	NA	chrIV	921434	921498	921697	921719	0	3	0.010526	95	285	0.015	67	200	0	0	0	0	0	0	int
NA/WA	HU	2	60	NA	chrVI	130048	130186	135168	135694	0	44	0.00779	128	5646	0.00883	113	4983	0	0	0	0	0	0	int
NA/WA	HU	2	60	NA	chrVII	83573	84016	86017	86434	0	6	0.0021	477	2861	0.003	334	2002	0	0	0	0	0	0	int
NA/WA	HU	2	60	NA	chrVII	549390	549462	549479	549545	0	2	0.0129	78	155	0.11111	9	18	0	0	0	0	0	0	int
NA/WA	HU	2	60	NA	chrVIII	154268	154394	158121	158514	0	30	0.007065	142	4246	0.00805	124	3728	0	0	0	0	0	0	int
NA/WA	HU	2	60	NA	chrX	420750	420960	422912	423388	0	8	0.00303	330	2638	0.0041	244	1953	0	0	0	0	0	0	int
NA/WA	HU	2	60	NA	chrX	436968	437245	437269	437375	0	2	0.00491	204	407	0.08	12	25	0	0	0	0	0	0	int
NA/WA	HU	2	60	NA	chrXI	83179	83303	83303	83336	0	1	0.006369	157	157	1	1	1	0	0	0	0	0	0	int
NA/WA	HU	2	60	NA	chrXII	984148	984201	984201	984240	0	1	0.01087	92	92	1	1	1	0	0	0	0	0	0	int
NA/WA	HU	2	60	NA	chrXIII	177709	177868	177868	177925	0	1	0.00463	216	216	1	1	1	3	3	0	0	0	0	int
NA/WA	HU	2	60	NA	chrXIII	338218	338258	338258	338748	0	1	0.00189	530	530	1	1	1	0	0	0	0	0	0	int
NA/WA	HU	2	60	NA	chrXIII	642765	642936	647049	647115	0	22	0.00506	198	4350	0.00535	187	4114	0	0	0	0	0	0	int
NA/WA	HU	2	60	NA	chrXIV	57266	57344	57344	57678	0	1	0.00243	412	412	1	1	1	0	0	0	0	0	0	int
NA/WA	HU	2	60	NA	chrXIV	638327	638751	639717	639906	0	8	0.00507	197	1579	0.00827	121	967	0	0	0	0	0	0	int
NA/WA	HU	2	60	NA	chrXVI	120697	120780	126953	127186	0	38	0.00586	171	6489	0.00615	162	6174	0	0	0	0	0	0	int
NA/WA	HU	2	60	NA	chrXVI	648110	648323	653835	654009	0	21	0.00356	281	5899	0.00381	263	5513	0	0	0	0	0	0	int
NA/WA	HU	3	60	WA	chrII	240227	240503	249710	250183	0	33	0.00331	302	9956	0.00358	279	9208	0	0	0	0	0	0	int
NA/WA	HU	3	60	WA	chrII	250692	250727	250727	251122	0	1	0.00233	430	430	1	1	1	0	0	0	0	0	0	int
NA/WA	HU	3	60	WA	chrII	263366	263431	271553	271987	0	33	0.00383	261	8621	0.00406	246	8123	0	0	0	0	0	0	int
NA/WA	HU	3	60	WA	chrII	276632	276805	297432	297452	0	116	0.00557	179	20820	0.00562	178	20628	0	0	0	0	0	0	int
NA/WA	HU	3	60	WA	chrII	297673	297730	298070	298093	0	11	0.02619	38	420	0.03226	31	341	0	0	0	0	0	0	int
NA/WA	HU	3	60	WA	chrII	298144	298170	298170	298178	0	1	0.02941	34	34	1	1	1	0	0	0	0	0	0	int
NA/WA	HU	3	60	WA	chrII	298415	298519	299512	299892	0	7	0.00474	211	1477	0.00704	142	994	0	0	0	0	0	0	int
NA/WA	HU	3	60	WA	chrII	557649	557747	630320	630857	0	359	0.0049	204	73208	0.00495	202	72574	0	0	0	0	0	0	int
NA/WA	HU	3	60	WA	chrIV	1158345	1158589	1188110	1188397	0	119	0.00396	253	30052	0.00403	248	29522	0	0	0	0	0	0	int
NA/WA	HU	3	60	WA	chrIV	1475332	1475995	1475995	1476072	0	1	0.00135	740	740	1	1	1	0	0	0	0	0	0	int
NA/WA	HU	3	60	WA	chrIV	1476722	1477292	1482150	1486873	0	29	0.00286	350	10151	0.00597	168	4859	0	0	0	0	0	0	ter
NA/WA	HU	3	60	WA	chrV	1	27720	114487	115355	0	473	0.0041	244	115354	0.00545	183	86768	0	0	0	0	0	0	ter
NA/WA	HU	3	60	WA	chrV	335626	336076	386072	386581	0	229	0.00449	223	50955	0.00458	218	49997	0	0	0	0	0	0	int
NA/WA	HU	3	60	WA	chrVIII	104475	105329	511044	535633	0	2103	0.00488	205	431158	0.00518	193	405716	2	4.9e-06	0	0	0	0	ter
NA/WA	HU	3	60	WA	chrIX	328671	328679	328679	328705	0	1	0.02941	34	34	1	1	1	0	0	0	0	0	0	int
NA/WA	HU	3	60	WA	chrX	30282	30429	712997	728645	0	3224	0.00462	217	698363	0.00472	212	682569	2	2.9e-06	0	0	1	0	ter
NA/WA	HU	3	60	WA	chrXII	445939	455116	1007526	1007862	0	2693	0.004792	209	561923	0.00487	205	552411	2	3.6e-06	0	0	2	0	int
NA/WA	HU	3	60	WA	chrXII	1008400	1008540	1009514	1035507	0	3	0.000111	9036	27107	0.00308	325	975	0	0	0	0	0	0	ter
NA/WA	HU	3	60	WA	chrXIII	253007	253734	253734	254129	0	1	0.000891	1122	1122	1	1	1	0	0	0	0	0	0	int
NA/WA	HU	3	60	WA	chrXIV	309473	309546	310656	310820	0	11	0.00817	122	1347	0.0099	101	1111	0	0	0	0	0	0	int
NA/WA	HU	3	60	WA	chrXIV	419062	419171	419171	419317	0	1	0.00392	255	255	1	1	1	0	0	0	0	0	0	int
NA/WA	HU	3	60	WA	chrXV	1	18680	126031	126457	0	566	0.00448	223	126456	0.00527	190	107352	0	0	0	0	0	0	ter
NA/WA	HU	3	60	WA	chrXV	444974	445090	447573	448681	0	16	0.00432	232	3707	0.00644	155	2484	0	0	0	0	0	0	int
NA/WA	HU	3	60	WA	chrXV	461760	461843	461843	461982	0	1	0.0045	222	222	1	1	1	0	0	0	0	0	0	int
NA/WA	HU	3	60	WA	chrXV	470698	470895	480532	480639	0	72	0.00724	138	9941	0.00747	134	9638	0	0	0	0	0	0	int
NA/WA	HU	3	60	WA	chrXVI	199628	200363	230963	231508	0	128	0.00402	249	31880	0.00418	239	30601	0	0	0	0	0	0	int
NA/WA	HU	3	60	WA	chrXVI	506682	506913	517151	517212	0	39	0.0037	270	10530	0.00381	263	10239	0	0	0	0	0	0	int
NA/WA	HU	3	60	NA	chrII	271018	271453	275490	275661	0	21	0.00452	221	4643	0.0052	192	4038	0	0	0	0	0	0	int
NA/WA	HU	3	60	NA	chrII	296505	296526	296669	296724	0	4	0.01826	55	219	0.02778	36	144	0	0	0	0	0	0	int
NA/WA	HU	3	60	NA	chrII	297146	297170	297170	297195	0	1	0.02041	49	49	1	1	1	0	0	0	0	0	0	int
NA/WA	HU	3	60	NA	chrII	297231	297240	297364	297466	0	3	0.01277	78	235	0.024	42	125	0	0	0	0	0	0	int
NA/WA	HU	3	60	NA	chrII	298945	299326	555238	555335	0	1406	0.00548	182	256390	0.00549	182	255913	0	0	0	0	0	0	int
NA/WA	HU	3	60	NA	chrII	628552	629091	801796	808481	0	883	0.00491	204	179929	0.00511	196	172706	0	0	1	5.8e-06	0	1	ter
NA/WA	HU	3	60	NA	chrIII	1	11851	80458	80570	0	376	0.00467	214	80569	0.00548	182	68608	0	0	1	1.46e-05	0	1	ter
NA/WA	HU	3	60	NA	chrIV	1	22589	356718	356802	0	1558	0.00437	229	356801	0.00466	214	334130	0	0	0	0	0	0	ter
NA/WA	HU	3	60	NA	chrIV	357014	357140	363771	364119	0	47	0.00662	151	7105	0.00709	141	6632	0	0	0	0	0	0	int
NA/WA	HU	3	60	NA	chrIV	391360	391469	391806	392053	0	2	0.00289	346	693	0.00592	169	338	0	0	0	0	0	0	int
NA/WA	HU	3	60	NA	chrIV	422060	422152	422177	422355	0	2	0.00678	148	295	0.07692	13	26	0	0	0	0	0	0	int
NA/WA	HU	3	60	NA	chrIV	593441	593896	593896	594100	0	1	0.00152	659	659	1	1	1	0	0	0	0	0	0	int
NA/WA	HU	3	60	NA	chrIV	708047	708614	1159183	1159425	0	1875	0.00415	241	451378	0.00416	240	450570	0	0	0	0	0	0	int
NA/WA	HU	3	60	NA	chrIV	1189489	1189777	1476038	1476700	0	1453	0.00506	198	287211	0.00508	197	286262	0	0	0	0	0	0	int
NA/WA	HU	3	60	NA	chrIV	1477443	1477522	1477522	1478091	0	1	0.00154	648	648	1	1	1	0	0	0	0	0	0	int
NA/WA	HU	3	60	NA	chrV	301214	301601	306707	307303	0	28	0.0046	217	6089	0.00548	182	5107	0	0	0	0	0	0	int
NA/WA	HU	3	60	NA	chrVI	179971	180112	189777	189964	0	46	0.0046	217	9993	0.00476	210	9666	0	0	0	0	0	0	int
NA/WA	HU	3	60	NA	chrVII	1	6338	316211	316383	0	1470	0.00465	215	316382	0.00474	211	309874	1	3.2e-06	0	0	0	0	ter
NA/WA	HU	3	60	NA	chrVII	325343	325708	325708	326094	0	1	0.00133	751	751	1	1	1	0	0	0	0	0	0	int
NA/WA	HU	3	60	NA	chrVII	351149	351410	351410	351813	0	1	0.00151	664	664	1	1	1	0	0	0	0	0	0	int
NA/WA	HU	3	60	NA	chrVII	352661	353104	353104	353403	0	1	0.00135	742	742	1	1	1	0	0	0	0	0	0	int
NA/WA	HU	3	60	NA	chrVII	498536	498860	1037172	1082279	0	2662	0.00456	219	583743	0.00495	202	538313	0	0	0	0	0	0	ter
NA/WA	HU	3	60	NA	chrVIII	1	14160	101677	102529	0	549	0.00535	187	102528	0.00627	159	87518	1	1.14e-05	0	0	0	0	ter
NA/WA	HU	3	60	NA	chrX	1	28275	32073	32219	0	40	0.00124	805	32218	0.01053	95	3799	0	0	0	0	0	0	ter
NA/WA	HU	3	60	NA	chrXI	641133	641726	642210	667446	0	4	0.000152	6578	26313	0.00825	121	485	0	0	0	0	0	0	ter
NA/WA	HU	3	60	NA	chrXII	1	21294	445995	454919	0	2314	0.005087	197	454918	0.00545	184	424702	0	0	0	0	0	0	ter
NA/WA	HU	3	60	NA	chrXIII	152552	153049	160943	161296	0	37	0.004231	236	8744	0.00469	213	7895	0	0	0	0	0	0	int
NA/WA	HU	3	60	NA	chrXIII	696383	696567	702302	702845	0	46	0.007119	140	6462	0.00802	125	5736	0	0	0	0	0	0	int
NA/WA	HU	3	60	NA	chrXIV	231864	232240	234123	234593	0	5	0.00183	546	2729	0.00265	377	1884	1	0.0005308	0	0	1	0	int
NA/WA	HU	3	60	NA	chrXIV	300974	301292	301358	301927	0	3	0.00315	318	953	0.04478	22	67	0	0	0	0	0	0	int
NA/WA	HU	3	60	NA	chrXIV	408967	409115	411130	411198	0	20	0.00896	112	2231	0.00992	101	2016	0	0	0	0	0	0	int
NA/WA	HU	3	60	NA	chrXIV	412466	412939	413256	413304	0	5	0.00597	168	838	0.01572	64	318	0	0	0	0	0	0	int
NA/WA	HU	3	60	NA	chrXIV	413787	414219	424276	424832	0	58	0.00525	190	11045	0.00577	173	10058	0	0	0	0	0	0	int
NA/WA	HU	3	60	NA	chrXV	501879	502032	509370	509758	0	31	0.00393	254	7879	0.00422	237	7339	0	0	0	0	0	0	int
NA/WA	HU	3	60	NA	chrXV	510164	510180	511010	511164	0	4	0.004	250	1000	0.00481	208	831	0	0	0	0	0	0	int
NA/WA	HU	3	60	NA	chrXV	513470	514096	1054767	1072763	0	2450	0.00438	228	559293	0.00453	221	540672	0	0	0	0	0	0	ter
NA/WA	HU	3	60	NA	chrXVI	542843	543160	543160	543318	0	1	0.00211	475	475	1	1	1	0	0	0	0	0	0	int
NA/WA	HU	3	60	NA	chrXVI	748429	748622	762594	763022	0	58	0.00397	252	14593	0.00415	241	13973	0	0	0	0	0	0	int
NA/WA	HU	3	60	NA	chrXVI	777636	777735	781810	782353	0	28	0.00594	168	4717	0.00687	146	4076	0	0	0	0	0	0	int
NA/WA	HU	4	60	WA	chrII	85060	85182	358868	358934	0	1358	0.00496	202	273874	0.00496	202	273687	0	0	0	0	0	0	int
NA/WA	HU	4	60	WA	chrII	359087	359136	798657	815565	0	2301	0.00504	198	456478	0.00524	191	439522	1	2.3e-06	0	0	1	0	ter
NA/WA	HU	4	60	WA	chrIII	125965	125996	125996	126148	0	1	0.00546	183	183	1	1	1	0	0	0	0	0	0	int
NA/WA	HU	4	60	WA	chrIII	188794	188825	189163	190219	0	2	0.0014	712	1425	0.0059	170	339	0	0	0	0	0	0	int
NA/WA	HU	4	60	WA	chrIII	280969	281288	288486	332771	0	43	0.00083	1205	51802	0.00597	167	7199	0	0	0	0	0	0	ter
NA/WA	HU	4	60	WA	chrIV	237931	238126	333310	333369	0	440	0.00461	217	95438	0.00462	216	95185	1	1.05e-05	0	0	1	0	int
NA/WA	HU	4	60	WA	chrIV	886022	886260	886538	886734	0	3	0.00421	237	712	0.01075	93	279	0	0	0	0	0	0	int
NA/WA	HU	4	60	WA	chrV	36705	37049	101495	102024	0	381	0.005833	171	65319	0.00591	169	64447	0	0	0	0	0	0	int
NA/WA	HU	4	60	WA	chrVI	1	53353	71839	72027	0	155	0.00215	465	72026	0.00838	119	18487	0	0	0	0	0	0	ter
NA/WA	HU	4	60	WA	chrVII	1	7423	187853	188089	0	884	0.0047	213	188088	0.0049	204	180431	0	0	0	0	0	0	ter
NA/WA	HU	4	60	WA	chrVII	188650	188680	193369	193575	0	30	0.00609	164	4925	0.0064	156	4690	0	0	0	0	0	0	int
NA/WA	HU	4	60	WA	chrVII	975638	975957	1053665	1078455	0	367	0.00357	280	102817	0.00472	212	77709	0	0	0	0	0	0	ter
NA/WA	HU	4	60	WA	chrIX	1	24533	92898	93279	0	459	0.00492	203	93278	0.00671	149	68366	0	0	0	0	0	0	ter
NA/WA	HU	4	60	WA	chrX	174101	175017	176952	177137	0	10	0.00329	304	3036	0.00517	194	1936	0	0	0	0	0	0	int
NA/WA	HU	4	60	WA	chrX	673523	674209	680174	680731	0	23	0.00319	313	7208	0.00386	259	5966	0	0	0	0	0	0	int
NA/WA	HU	4	60	WA	chrXI	21275	21448	23444	23638	0	14	0.00592	169	2363	0.00701	143	1997	1	0.0005008	0	0	0	0	int
NA/WA	HU	4	60	WA	chrXI	23987	24131	108841	110440	0	453	0.00524	191	86453	0.00535	187	84711	0	0	0	0	0	0	int
NA/WA	HU	4	60	WA	chrXI	256317	256665	256665	256820	0	1	0.00199	503	503	1	1	1	0	0	0	0	0	0	int
NA/WA	HU	4	60	WA	chrXI	356231	356501	356501	356651	0	1	0.00238	420	420	1	1	1	0	0	0	0	0	0	int
NA/WA	HU	4	60	WA	chrXII	36164	36586	44614	47427	0	50	0.00444	225	11263	0.00623	161	8029	0	0	0	0	0	0	int
NA/WA	HU	4	60	WA	chrXII	95434	96097	102021	102179	0	47	0.00697	144	6745	0.00793	126	5925	0	0	0	0	0	0	int
NA/WA	HU	4	60	WA	chrXII	340342	340462	340462	340510	0	1	0.00595	168	168	1	1	1	0	0	0	0	0	0	int
NA/WA	HU	4	60	WA	chrXIII	106221	106670	106719	106787	0	2	0.00353	283	566	0.04	25	50	0	0	0	0	0	0	int
NA/WA	HU	4	60	WA	chrXIII	107618	107945	114843	114991	0	22	0.00298	335	7373	0.00319	314	6899	0	0	0	0	0	0	int
NA/WA	HU	4	60	WA	chrXIII	574011	574641	575721	575943	0	6	0.00311	322	1932	0.00555	180	1081	0	0	0	0	0	0	int
NA/WA	HU	4	60	WA	chrXIV	1	15793	470252	470333	0	2272	0.00483	207	470332	0.005	200	454460	3	6.6e-06	0	0	0	0	ter
NA/WA	HU	4	60	WA	chrXV	1	18680	79389	80250	0	344	0.00429	233	80249	0.00567	176	60710	0	0	0	0	0	0	ter
NA/WA	HU	4	60	WA	chrXV	84192	84227	89319	89363	0	43	0.00832	120	5171	0.00844	118	5093	0	0	0	0	0	0	int
NA/WA	HU	4	60	WA	chrXV	291993	292095	292182	293124	0	2	0.00177	566	1131	0.02273	44	88	0	0	0	0	0	0	int
NA/WA	HU	4	60	WA	chrXV	629837	630367	867840	868633	0	1079	0.00452	221	238796	0.00454	220	237474	0	0	0	0	0	0	int
NA/WA	HU	4	60	WA	chrXV	869798	870167	1033411	1062383	0	824	0.00428	234	192585	0.00505	198	163245	0	0	0	0	0	0	ter
NA/WA	HU	4	60	WA	chrXVI	272550	272777	515743	516446	0	1134	0.00465	215	243896	0.00467	214	242967	1	4.1e-06	1	4.1e-06	0	1	int
NA/WA	HU	4	60	WA	chrXVI	538927	539377	539377	540535	0	1	0.000622	1608	1608	1	1	1	0	0	0	0	0	0	int
NA/WA	HU	4	60	NA	chrII	1	10267	73941	74062	0	324	0.00437	229	74061	0.00509	197	63675	0	0	0	0	0	0	ter
NA/WA	HU	4	60	NA	chrIII	267428	267842	267842	267985	0	1	0.0018	557	557	1	1	1	0	0	0	0	0	0	int
NA/WA	HU	4	60	NA	chrIV	139724	139975	153655	154075	0	62	0.00432	231	14351	0.00453	221	13681	0	0	0	0	0	0	int
NA/WA	HU	4	60	NA	chrIV	463385	463838	467146	467202	0	8	0.0021	477	3817	0.00242	414	3309	0	0	0	0	0	0	int
NA/WA	HU	4	60	NA	chrIV	775147	775377	777066	777890	0	12	0.00437	229	2743	0.0071	141	1690	0	0	0	0	0	0	int
NA/WA	HU	4	60	NA	chrIV	1230637	1230720	1246424	1247394	0	78	0.00465	215	16757	0.00497	201	15705	0	0	0	0	0	0	int
NA/WA	HU	4	60	NA	chrIV	1429194	1429381	1429381	1429545	0	1	0.00285	351	351	1	1	1	0	0	0	0	0	0	int
NA/WA	HU	4	60	NA	chrV	257658	258590	259223	259429	0	9	0.005082	197	1771	0.0142	70	634	0	0	0	0	0	0	int
NA/WA	HU	4	60	NA	chrVI	112425	112487	124919	125053	0	117	0.00927	108	12628	0.00941	106	12433	0	0	0	0	0	0	int
NA/WA	HU	4	60	NA	chrVI	249208	249280	249280	249387	0	1	0.00559	179	179	1	1	1	0	0	0	0	0	0	int
NA/WA	HU	4	60	NA	chrVII	222553	222627	222627	222812	0	1	0.00386	259	259	1	1	1	0	0	0	0	0	0	int
NA/WA	HU	4	60	NA	chrVII	377069	377261	389285	389461	0	71	0.00573	175	12392	0.0059	169	12025	0	0	0	0	0	0	int
NA/WA	HU	4	60	NA	chrVII	549390	549462	549479	549545	0	2	0.0129	78	155	0.11111	9	18	0	0	0	0	0	0	int
NA/WA	HU	4	60	NA	chrVII	684824	685975	958838	959156	0	1339	0.00488	205	274332	0.00491	204	272864	1	3.7e-06	0	0	1	0	int
NA/WA	HU	4	60	NA	chrVIII	1	14160	515303	543240	0	2657	0.00489	204	543239	0.0053	189	501144	1	2e-06	0	0	1	0	ter
NA/WA	HU	4	60	NA	chrIX	94611	94994	179394	179410	0	421	0.00496	201	84799	0.00499	200	84401	0	0	0	0	0	0	int
NA/WA	HU	4	60	NA	chrIX	181841	182299	194083	194271	0	66	0.00531	188	12430	0.0056	179	11785	0	0	0	0	0	0	int
NA/WA	HU	4	60	NA	chrX	1	28275	174155	175066	0	752	0.0043	233	175065	0.00515	194	145881	0	0	0	0	0	0	ter
NA/WA	HU	4	60	NA	chrX	178100	178287	407544	407553	0	1113	0.00485	206	229453	0.00485	206	229258	1	4.4e-06	0	0	1	0	int
NA/WA	HU	4	60	NA	chrX	407660	407724	410170	410477	0	11	0.0039	256	2817	0.0045	222	2447	0	0	0	0	0	0	int
NA/WA	HU	4	60	NA	chrX	441732	441952	441952	442348	0	1	0.00162	616	616	1	1	1	0	0	0	0	0	0	int
NA/WA	HU	4	60	NA	chrXI	1	3301	13666	13838	0	48	0.00347	288	13837	0.00463	216	10366	0	0	0	0	0	0	ter
NA/WA	HU	4	60	NA	chrXI	179652	180031	184176	184437	0	26	0.00543	184	4785	0.00627	159	4146	0	0	0	0	0	0	int
NA/WA	HU	4	60	NA	chrXI	315317	315702	333293	333921	0	68	0.00366	274	18604	0.00387	259	17592	0	0	0	0	0	0	int
NA/WA	HU	4	60	NA	chrXI	335755	335908	335910	336013	0	2	0.00775	129	258	0.66667	2	3	0	0	0	0	0	0	int
NA/WA	HU	4	60	NA	chrXII	454920	463845	1022167	1027157	0	2728	0.00477	210	572237	0.00489	205	558323	1	1.8e-06	1	1.8e-06	1	1	ter
NA/WA	HU	4	60	NA	chrXIII	105385	105612	105612	106059	0	1	0.00148	674	674	1	1	1	0	0	0	0	0	0	int
NA/WA	HU	4	60	NA	chrXIII	236318	236469	240264	240473	0	9	0.00217	462	4155	0.00237	422	3796	0	0	0	0	0	0	int
NA/WA	HU	4	60	NA	chrXV	117471	117548	135581	135887	0	90	0.00489	205	18416	0.00499	200	18034	0	0	0	0	0	0	int
NA/WA	HU	4	60	NA	chrXV	888509	889304	889304	889672	0	1	0.00086	1163	1163	1	1	1	0	0	0	0	0	0	int
NA/WA	HU	4	60	NA	chrXVI	1	24098	274525	274750	0	1112	0.004047	247	274749	0.00444	225	250428	0	0	0	0	0	0	ter
NA/WA	RM	1	60	WA	chrVII	338626	338992	340626	340652	0	10	0.00494	203	2026	0.00612	164	1635	0	0	0	0	0	0	int
NA/WA	RM	1	60	WA	chrXII	548787	548947	549197	549371	0	4	0.00685	146	584	0.01594	63	251	0	0	0	0	0	0	int
NA/WA	RM	1	60	WA	chrXVI	704462	704537	707589	708586	0	9	0.00218	458	4124	0.00295	339	3053	0	0	0	0	0	0	int
NA/WA	RM	1	60	NA	chrVII	549390	549462	549479	549545	0	2	0.0129	78	155	0.11111	9	18	0	0	0	0	0	0	int
NA/WA	RM	1	60	NA	chrIX	92514	92766	98758	99240	0	40	0.005947	168	6726	0.00667	150	5993	0	0	0	0	0	0	int
NA/WA	RM	1	60	NA	chrIX	348588	348988	348988	350003	0	1	0.000707	1415	1415	1	1	1	0	0	0	0	0	0	int
NA/WA	RM	1	60	NA	chrXII	446022	446109	557469	557628	0	318	0.00285	351	111606	0.00286	350	111361	0	0	0	0	0	0	int
NA/WA	RM	1	60	NA	chrXII	558214	558390	1022224	1027157	0	2410	0.00514	195	468943	0.0052	192	463835	0	0	0	0	0	0	ter
NA/WA	RM	2	60	WA	chrVII	45124	46526	169057	169612	0	584	0.00469	213	124488	0.00477	210	122532	0	0	0	0	0	0	int
NA/WA	RM	2	60	WA	chrIX	133343	133470	134571	134631	0	4	0.00311	322	1288	0.00363	276	1102	0	0	0	0	0	0	int
NA/WA	RM	2	60	WA	chrX	291407	291560	294818	295084	0	19	0.00517	194	3677	0.00583	172	3259	0	0	0	0	0	0	int
NA/WA	RM	2	60	NA	chrIII	177367	177839	179521	179891	0	5	0.00198	505	2524	0.00297	337	1683	0	0	0	0	0	0	int
NA/WA	RM	2	60	NA	chrVII	1	6338	43858	45258	0	192	0.00424	236	45257	0.00512	195	37521	0	0	0	0	0	0	ter
NA/WA	RM	2	60	NA	chrVII	216196	216538	216538	216595	0	1	0.00251	399	399	1	1	1	0	0	0	0	0	0	int
NA/WA	RM	2	60	NA	chrVII	216940	217225	230001	230335	0	60	0.00448	223	13395	0.0047	213	12777	0	0	0	0	0	0	int
NA/WA	RM	2	60	NA	chrVII	549390	549462	549479	549580	0	2	0.01053	95	190	0.11111	9	18	0	0	0	0	0	0	int
NA/WA	RM	2	60	NA	chrVIII	188986	189214	515303	543240	0	1646	0.00465	215	354254	0.00505	198	326090	0	0	0	0	0	0	ter
NA/WA	RM	3	60	WA	chrV	1	27720	49628	49743	0	101	0.00203	492	49742	0.00461	217	21909	0	0	0	0	0	0	ter
NA/WA	RM	3	60	WA	chrXIII	570364	571275	894003	930256	0	1454	0.00404	248	359892	0.00451	222	322729	0	0	0	0	0	0	ter
NA/WA	RM	3	60	WA	chrXIV	1	15793	28667	28694	0	56	0.00195	512	28693	0.00435	230	12875	0	0	0	0	0	0	ter
NA/WA	RM	3	60	NA	chrVII	181163	181320	196544	196616	0	80	0.00518	193	15453	0.00525	190	15225	0	0	0	0	0	0	int
NA/WA	RM	3	60	NA	chrXII	395912	396116	397285	397391	0	10	0.00676	148	1479	0.00855	117	1170	0	0	0	0	0	0	int
NA/WA	RM	3	60	NA	chrXII	867688	868052	869542	869829	0	7	0.00327	306	2141	0.00469	213	1491	0	0	0	0	0	0	int
NA/WA	RM	3	60	NA	chrXIV	398781	399535	399535	399621	0	1	0.00119	840	840	1	1	1	0	0	0	0	0	0	int
NA/WA	RM	3	60	NA	chrXV	393373	393725	397470	397795	0	15	0.00339	295	4422	0.004	250	3746	0	0	0	0	0	0	int
NA/WA	YPD	1	120	WA	chrII	489633	490453	493048	493205	0	13	0.00364	275	3572	0.00501	200	2596	0	0	0	0	0	0	int
NA/WA	YPD	1	120	WA	chrIV	1172775	1172979	1172979	1173066	0	1	0.00344	291	291	1	1	1	0	0	0	0	0	0	int
NA/WA	YPD	1	120	WA	chrIV	1406502	1406544	1406595	1406670	0	2	0.0119	84	168	0.03846	26	52	0	0	0	0	0	0	int
NA/WA	YPD	1	120	WA	chrIV	1444978	1445401	1445710	1446488	0	3	0.00199	503	1510	0.00968	103	310	0	0	0	0	0	0	int
NA/WA	YPD	1	120	WA	chrVII	56180	56347	56347	56530	0	1	0.00286	350	350	1	1	1	0	0	0	0	0	0	int
NA/WA	YPD	1	120	WA	chrVIII	130688	130714	199903	200836	0	425	0.00606	165	70148	0.00614	163	69190	0	0	0	0	0	0	int
NA/WA	YPD	1	120	WA	chrXII	713485	713824	714382	714862	0	2	0.00145	688	1377	0.00358	280	559	0	0	0	0	0	0	int
NA/WA	YPD	1	120	NA	chrIV	175336	175378	175477	175509	0	5	0.0289	35	173	0.05	20	100	0	0	0	0	0	0	int
NA/WA	YPD	1	120	NA	chrV	119110	119285	119285	119497	0	1	0.00258	387	387	1	1	1	0	0	0	0	0	0	int
NA/WA	YPD	1	120	NA	chrVII	412168	412289	412289	412299	0	1	0.00763	131	131	1	1	1	0	0	0	0	0	0	int
NA/WA	YPD	1	120	NA	chrVII	549390	549462	549479	549545	0	2	0.0129	78	155	0.11111	9	18	0	0	0	0	0	0	int
NA/WA	YPD	1	120	NA	chrXI	139807	140160	142395	142521	0	10	0.00368	271	2714	0.00447	224	2236	0	0	0	0	0	0	int
NA/WA	YPD	1	120	NA	chrXII	838825	838960	848635	848991	0	41	0.00403	248	10166	0.00424	236	9676	0	0	0	0	0	0	int
NA/WA	YPD	2	120	WA	chrI	154055	154607	157821	158090	0	10	0.00248	404	4035	0.00311	322	3215	0	0	0	0	0	0	int
NA/WA	YPD	2	120	WA	chrIV	567989	568091	568373	568883	0	6	0.00671	149	894	0.0212	47	283	0	0	0	0	0	0	int
NA/WA	YPD	2	120	WA	chrVII	860110	860490	869014	869032	0	54	0.00605	165	8922	0.00633	158	8525	0	0	0	0	0	0	int
NA/WA	YPD	2	120	WA	chrVII	869223	869394	869394	869778	0	1	0.0018	555	555	1	1	1	0	0	0	0	0	0	int
NA/WA	YPD	2	120	WA	chrX	292857	292955	292955	292981	0	1	0.00806	124	124	1	1	1	0	0	0	0	0	0	int
NA/WA	YPD	2	120	WA	chrX	391031	391080	391080	391278	0	1	0.00405	247	247	1	1	1	0	0	0	0	0	0	int
NA/WA	YPD	2	120	WA	chrX	391823	392145	392165	392248	0	2	0.00471	212	425	0.09524	10	21	0	0	0	0	0	0	int
NA/WA	YPD	2	120	WA	chrX	400357	401317	402358	403168	0	8	0.00285	351	2811	0.00768	130	1042	0	0	0	0	0	0	int
NA/WA	YPD	2	120	WA	chrXII	485341	486057	733998	734342	0	1041	0.004181	239	249001	0.0042	238	247942	1	4e-06	0	0	1	0	int
NA/WA	YPD	2	120	WA	chrXII	735405	736121	1007526	1007862	0	1553	0.0057	175	272457	0.00572	175	271406	0	0	0	0	0	0	int
NA/WA	YPD	2	120	WA	chrXII	1008281	1008363	1009514	1035507	0	10	0.000367	2723	27226	0.00868	115	1152	0	0	0	0	0	0	ter
NA/WA	YPD	2	120	WA	chrXIII	270497	270669	271255	271883	0	3	0.00216	462	1386	0.00511	196	587	0	0	0	0	0	0	int
NA/WA	YPD	2	120	WA	chrXIII	277536	277760	894003	930256	0	3029	0.00464	215	652720	0.00492	203	616244	0	0	0	0	0	0	ter
NA/WA	YPD	2	120	WA	chrXV	305939	306005	306081	306126	0	2	0.0107	94	187	0.02597	38	77	0	0	0	0	0	0	int
NA/WA	YPD	2	120	WA	chrXVI	522265	522538	523180	523263	0	6	0.00601	166	998	0.00933	107	643	0	0	0	0	0	0	int
NA/WA	YPD	2	120	NA	chrIV	1299102	1299434	1300249	1300521	0	9	0.00634	158	1419	0.01103	91	816	0	0	0	0	0	0	int
NA/WA	YPD	2	120	NA	chrIV	1367671	1368242	1369335	1369365	0	14	0.00826	121	1694	0.0128	78	1094	0	0	0	0	0	0	int
NA/WA	YPD	2	120	NA	chrIV	1467250	1468262	1469413	1469554	0	10	0.00434	230	2304	0.00868	115	1152	0	0	0	0	0	0	int
NA/WA	YPD	2	120	NA	chrV	181568	181992	559461	575962	0	1653	0.00419	239	394394	0.00438	228	377470	0	0	0	0	0	0	ter
NA/WA	YPD	2	120	NA	chrVII	549390	549462	549479	549545	0	2	0.0129	78	155	0.11111	9	18	0	0	0	0	0	0	int
NA/WA	YPD	2	120	NA	chrXII	454940	463845	493364	494078	0	123	0.003143	318	39138	0.00417	240	29520	0	0	0	0	0	0	int
NA/WA	YPD	2	120	NA	chrXII	749682	750028	750028	750743	0	1	0.000943	1061	1061	1	1	1	0	0	0	0	0	0	int
NA/WA	YPD	2	120	NA	chrXVI	628331	628412	634952	635255	0	28	0.00404	247	6924	0.00428	234	6541	0	0	0	0	0	0	int
NA/WA	YPD	3	120	WA	chrIV	477512	478439	493269	494338	0	12	0.000713	1402	16826	0.000809	1236	14831	0	0	0	0	0	0	int
NA/WA	YPD	3	120	WA	chrIV	506315	508565	508636	509060	0	2	0.000729	1372	2745	0.027778	36	72	0	0	0	0	0	0	int
NA/WA	YPD	3	120	WA	chrVI	242902	243523	243843	244041	0	3	0.00263	380	1139	0.00935	107	321	0	0	0	0	0	0	int
NA/WA	YPD	3	120	WA	chrX	101224	102575	109138	110758	0	4	0.00042	2384	9534	0.000609	1641	6564	0	0	0	0	0	0	int
NA/WA	YPD	3	120	WA	chrX	135156	138993	207484	208070	0	49	0.000672	1488	72914	0.000715	1398	68492	0	0	0	0	0	0	int
NA/WA	YPD	3	120	NA	chrX	1	28275	100778	102127	0	71	0.000695	1438	102126	0.000979	1021	72504	0	0	0	0	0	0	ter
NA/WA	YPD	3	120	NA	chrX	111670	113296	132307	136142	0	20	0.000817	1224	24472	0.001052	951	19012	0	0	0	0	0	0	int
NA/WA	YPD	3	120	NA	chrXII	846456	847089	848397	848872	0	6	0.00248	403	2416	0.00458	218	1309	0	0	0	0	0	0	int
NA/WA	YPD	4	120	WA	chrIV	221614	222198	222349	222699	0	3	0.00276	362	1085	0.01974	51	152	0	0	0	0	0	0	int
NA/WA	YPD	4	120	WA	chrIX	1	24533	43116	43613	0	220	0.00504	198	43612	0.01184	84	18584	0	0	0	0	0	0	ter
NA/WA	YPD	4	120	WA	chrXIV	22365	22418	24238	24308	0	15	0.00772	130	1943	0.00824	121	1821	0	0	0	0	0	0	int
NA/WA	YPD	4	120	WA	chrXV	792056	792272	792272	792387	0	1	0.00302	331	331	1	1	1	0	0	0	0	0	0	int
NA/WA	YPD	4	120	NA	chrVII	349828	350012	350888	351148	0	3	0.00227	440	1320	0.00342	292	877	0	0	0	0	0	0	int
NA/WA	YPD	4	120	NA	chrVII	549390	549462	549479	549545	0	2	0.0129	78	155	0.11111	9	18	0	0	0	0	0	0	int
NA/WA	YPD	4	120	NA	chrX	146055	146420	155628	156141	0	62	0.00615	163	10086	0.00673	149	9209	0	0	0	0	0	0	int
NA/WA	YPD	4	120	NA	chrX	215013	215758	216020	216671	0	3	0.00181	553	1658	0.01141	88	263	0	0	0	0	0	0	int
SA/WE	YPD	3	120	WE	chrI	1	17781	31278	31656	0	137	0.00433	231	31655	0.01015	99	13498	0	0	0	0	0	0	ter
SA/WE	YPD	3	120	WE	chrI	39137	39209	39602	39686	0	10	0.01821	55	549	0.02538	39	394	0	0	0	0	0	0	int
SA/WE	YPD	3	120	WE	chrI	39791	39809	65676	65857	0	187	0.00717	139	26066	0.00723	138	25868	0	0	0	0	0	0	int
SA/WE	YPD	3	120	WE	chrIV	615715	615746	1483749	1488087	0	5635	0.00646	155	872372	0.00649	154	868004	0	0	1	1.2e-06	0	1	ter
SA/WE	YPD	3	120	WE	chrIX	1	16338	402723	419821	0	2707	0.00645	155	419820	0.00701	143	386386	0	0	0	0	0	0	ter
SA/WE	YPD	3	120	WE	chrXI	231096	231155	241436	241469	0	95	0.00916	109	10373	0.00924	108	10282	0	0	0	0	0	0	int
SA/WE	YPD	3	120	WE	chrXI	241519	241535	244898	245181	0	29	0.00792	126	3662	0.00862	116	3364	0	0	0	0	0	0	int
SA/WE	YPD	3	120	WE	chrXII	443269	451987	1006793	1022186	0	3764	0.0065	154	578917	0.00678	147	554807	0	0	1	1.8e-06	0	1	ter
SA/WE	YPD	3	120	WE	chrXIII	683499	683610	693124	693186	0	102	0.01053	95	9687	0.01072	93	9515	0	0	0	0	0	0	int
SA/WE	YPD	3	120	SA	chrIV	602265	602393	603737	603948	0	9	0.00535	187	1683	0.00669	149	1345	0	0	0	0	0	0	int
SA/WE	YPD	3	120	SA	chrXII	437326	437397	437537	437728	0	2	0.00498	201	402	0.01418	70	141	0	0	0	0	0	0	int
SA/WE	YPD	3	120	SA	chrXIII	699886	700005	893726	903361	0	1346	0.00662	151	203475	0.00695	144	193722	0	0	0	0	0	0	ter
SA/WE	YPD	3	120	SA	chrXV	632766	632814	633536	633643	0	5	0.0057	175	877	0.00692	145	723	0	0	0	0	0	0	int
SA/WE	YPD	3	120	SA	chrXV	987384	987567	988357	988586	0	3	0.0025	401	1202	0.00379	264	791	0	0	0	0	0	0	int
SA/WE	HU	4	60	WE	chrII	383613	383836	389392	389598	0	36	0.00602	166	5985	0.00648	154	5557	0	0	0	0	0	0	int
SA/WE	HU	4	60	WE	chrIII	152453	152542	175446	175488	0	126	0.00547	183	23035	0.0055	182	22905	0	0	0	0	0	0	int
SA/WE	HU	4	60	WE	chrIII	175538	175545	271175	271715	0	576	0.00599	167	96177	0.00602	166	95631	0	0	0	0	0	0	int
SA/WE	HU	4	60	WE	chrIII	272267	272269	272269	272275	0	1	0.125	8	8	1	1	1	0	0	0	0	0	0	int
SA/WE	HU	4	60	WE	chrIII	272290	272297	288111	327289	0	85	0.00155	647	54999	0.00537	186	15815	0	0	0	0	0	0	ter
SA/WE	HU	4	60	WE	chrIV	440637	441061	441073	441378	0	2	0.002699	370	741	0.15385	6	13	0	0	0	0	0	0	int
SA/WE	HU	4	60	WE	chrIV	1125812	1129516	1130771	1131001	0	5	0.000964	1038	5189	0.00398	251	1256	0	0	0	0	0	0	int
SA/WE	HU	4	60	WE	chrIV	1131356	1131478	1483749	1488087	0	1958	0.005489	182	356731	0.00556	180	352272	0	0	0	0	0	0	ter
SA/WE	HU	4	60	WE	chrV	84081	87329	107675	107767	0	143	0.00604	166	23686	0.00703	142	20347	0	0	0	0	0	0	int
SA/WE	HU	4	60	WE	chrVI	76177	76360	76364	76485	0	3	0.00974	103	308	0.6	2	5	0	0	0	0	0	0	int
SA/WE	HU	4	60	WE	chrVII	27904	28632	28632	28688	0	1	0.00128	784	784	1	1	1	0	0	0	0	0	0	int
SA/WE	HU	4	60	WE	chrVII	145998	146002	148036	148104	0	10	0.00475	211	2106	0.00491	204	2035	0	0	0	0	0	0	int
SA/WE	HU	4	60	WE	chrVII	229021	229141	231053	231105	0	25	0.012	83	2084	0.01307	77	1913	0	0	0	0	0	0	int
SA/WE	HU	4	60	WE	chrVII	721659	721876	742907	743004	0	122	0.00572	175	21345	0.0058	172	21032	0	0	0	0	0	0	int
SA/WE	HU	4	60	WE	chrVIII	160191	160221	160221	160435	0	1	0.0041	244	244	1	1	1	0	0	0	0	0	0	int
SA/WE	HU	4	60	WE	chrVIII	163485	163570	167273	167348	0	17	0.0044	227	3863	0.00459	218	3704	0	0	0	0	0	0	int
SA/WE	HU	4	60	WE	chrVIII	169958	170214	515536	533397	0	1773	0.00488	205	363439	0.00513	195	345323	1	2.9e-06	0	0	0	0	ter
SA/WE	HU	4	60	WE	chrX	1	36065	51643	52107	0	99	0.0019	526	52106	0.00635	157	15579	0	0	0	0	0	0	ter
SA/WE	HU	4	60	WE	chrX	108635	109111	115976	115989	0	43	0.00585	171	7354	0.00626	160	6866	0	0	0	0	0	0	int
SA/WE	HU	4	60	WE	chrX	431675	431840	432117	432404	0	3	0.00412	243	729	0.01079	93	278	0	0	0	0	0	0	int
SA/WE	HU	4	60	WE	chrX	438775	438934	439308	439494	0	3	0.00417	240	719	0.008	125	375	0	0	0	0	0	0	int
SA/WE	HU	4	60	WE	chrX	440242	440350	441715	441784	0	6	0.00389	257	1542	0.00439	228	1366	0	0	0	0	0	0	int
SA/WE	HU	4	60	WE	chrX	500071	500247	519327	519531	0	137	0.00704	142	19460	0.00718	139	19081	0	0	0	0	0	0	int
SA/WE	HU	4	60	WE	chrX	670895	670901	670901	671017	0	1	0.0082	122	122	1	1	1	0	0	0	0	0	0	int
SA/WE	HU	4	60	WE	chrXI	1	3279	374210	374933	0	2222	0.00593	169	374932	0.00599	167	370932	2	5.4e-06	1	2.7e-06	0	0	ter
SA/WE	HU	4	60	WE	chrXII	1	9488	72237	72521	0	399	0.0055	182	72520	0.00636	157	62750	0	0	0	0	0	0	ter
SA/WE	HU	4	60	WE	chrXII	443284	452016	1006859	1022186	0	3042	0.00525	190	578902	0.00548	182	554844	0	0	0	0	0	0	ter
SA/WE	HU	4	60	WE	chrXIII	331057	331130	354851	354926	0	184	0.007709	130	23869	0.00776	129	23722	0	0	0	0	0	0	int
SA/WE	HU	4	60	WE	chrXIII	749190	749314	749703	749931	0	8	0.010796	93	741	0.02051	49	390	0	0	0	0	0	0	int
SA/WE	HU	4	60	WE	chrXIV	160246	160917	164812	165793	0	20	0.00361	277	5547	0.00513	195	3896	0	0	0	0	0	0	int
SA/WE	HU	4	60	WE	chrXIV	167285	167498	173409	173908	0	35	0.00528	189	6623	0.00592	169	5912	0	0	0	0	0	0	int
SA/WE	HU	4	60	WE	chrXIV	176664	176732	176732	176811	0	1	0.0068	147	147	1	1	1	0	0	0	0	0	0	int
SA/WE	HU	4	60	WE	chrXIV	367707	368019	368168	368293	0	2	0.00341	293	586	0.01333	75	150	0	0	0	0	0	0	int
SA/WE	HU	4	60	WE	chrXV	336584	336682	601100	601205	0	1566	0.00592	169	264621	0.00592	169	264419	0	0	0	0	0	0	int
SA/WE	HU	4	60	WE	chrXV	610932	611033	612713	612817	0	8	0.00424	236	1885	0.00476	210	1681	0	0	0	0	0	0	int
SA/WE	HU	4	60	WE	chrXV	656829	657229	1043588	1043679	0	1939	0.00501	200	386850	0.00502	199	386360	1	2.6e-06	0	0	1	0	int
SA/WE	HU	4	60	WE	chrXVI	1	29086	134176	135167	0	670	0.00496	202	135166	0.00638	157	105091	0	0	0	0	0	0	ter
SA/WE	HU	4	60	WE	chrXVI	136218	136274	342176	342893	0	973	0.00471	212	206675	0.00473	212	205903	1	4.9e-06	0	0	1	0	int
SA/WE	HU	4	60	SA	chrII	356616	357123	357690	357728	0	4	0.0036	278	1112	0.00704	142	568	0	0	0	0	0	0	int
SA/WE	HU	4	60	SA	chrII	383477	383684	778086	800619	0	2294	0.0055	182	417142	0.00582	172	394403	2	5.1e-06	0	0	1	0	ter
SA/WE	HU	4	60	SA	chrIV	1	22606	381033	381348	0	1828	0.004794	209	381347	0.0051	196	358428	0	0	0	0	0	0	ter
SA/WE	HU	4	60	SA	chrIV	1102851	1103678	1103892	1104255	0	2	0.001425	702	1404	0.0093	108	215	0	0	0	0	0	0	int
SA/WE	HU	4	60	SA	chrIV	1106516	1106993	1114481	1118189	0	28	0.002399	417	11673	0.00374	267	7489	0	0	0	0	0	0	int
SA/WE	HU	4	60	SA	chrV	97488	97654	99239	99405	0	18	0.00939	106	1917	0.01135	88	1586	0	0	0	0	0	0	int
SA/WE	HU	4	60	SA	chrV	315191	315232	371756	372497	0	294	0.00513	195	57306	0.0052	192	56525	0	0	0	0	0	0	int
SA/WE	HU	4	60	SA	chrV	554170	554230	559412	575802	0	42	0.00194	515	21632	0.0081	123	5183	0	0	0	0	0	0	ter
SA/WE	HU	4	60	SA	chrVII	283383	283442	284051	284150	0	4	0.00522	192	767	0.00656	152	610	0	0	0	0	0	0	int
SA/WE	HU	4	60	SA	chrVII	820829	821017	821359	821492	0	5	0.00754	133	663	0.01458	69	343	0	0	0	0	0	0	int
SA/WE	HU	4	60	SA	chrIX	38368	38538	42497	42772	0	30	0.00681	147	4404	0.00758	132	3960	0	0	0	0	0	0	int
SA/WE	HU	4	60	SA	chrIX	228756	229117	251592	251712	0	177	0.00771	130	22956	0.00788	127	22476	2	8.9e-05	0	0	0	0	int
SA/WE	HU	4	60	SA	chrX	40730	41195	102688	103162	0	329	0.00527	190	62432	0.00535	187	61494	0	0	0	0	0	0	int
SA/WE	HU	4	60	SA	chrX	315631	315948	318196	318292	0	31	0.01165	86	2661	0.01378	73	2249	0	0	0	0	0	0	int
SA/WE	HU	4	60	SA	chrX	416544	416549	416549	416575	0	1	0.03226	31	31	1	1	1	0	0	0	0	0	0	int
SA/WE	HU	4	60	SA	chrXII	201944	202179	222774	222877	0	166	0.00793	126	20933	0.00806	124	20596	0	0	0	0	0	0	int
SA/WE	HU	4	60	SA	chrXII	243539	243644	246402	246582	0	19	0.00624	160	3043	0.00689	145	2759	0	0	0	0	0	0	int
SA/WE	HU	4	60	SA	chrXIII	620911	620967	654124	654193	0	138	0.004146	241	33282	0.00416	240	33158	0	0	0	0	0	0	int
SA/WE	HU	4	60	SA	chrXIII	694020	694032	707493	707583	0	46	0.003392	295	13563	0.00342	293	13462	0	0	0	0	0	0	int
SA/WE	HU	4	60	SA	chrXIII	811467	812611	812611	814662	0	1	0.000313	3195	3195	1	1	1	0	0	0	0	0	0	int
SA/WE	HU	4	60	SA	chrXIV	1	11232	174633	174973	0	824	0.00471	212	174972	0.00504	198	163402	1	6.1e-06	0	0	0	0	ter
SA/WE	HU	4	60	SA	chrXIV	178897	178995	182878	183553	0	22	0.00473	212	4656	0.00566	177	3884	0	0	0	0	0	0	int
SA/WE	HU	4	60	SA	chrXIV	189109	190092	190386	190598	0	3	0.00201	496	1489	0.01017	98	295	0	0	0	0	0	0	int
SA/WE	HU	4	60	SA	chrXIV	432061	432396	442222	442390	0	59	0.00571	175	10329	0.006	167	9827	0	0	0	0	0	0	int
SA/WE	HU	4	60	SA	chrXIV	741275	741284	758165	758207	0	177	0.01045	96	16932	0.01048	95	16882	0	0	0	0	0	0	int
SA/WE	HU	4	60	SA	chrXV	322739	323042	324561	325146	0	6	0.00249	401	2407	0.00395	253	1520	0	0	0	0	0	0	int
SA/WE	HU	4	60	SA	chrXV	327809	328057	336280	336376	0	60	0.007	143	8567	0.0073	137	8224	0	0	0	0	0	0	int
SA/WE	HU	4	60	SA	chrXV	600092	600199	609714	609814	0	32	0.00329	304	9722	0.00336	297	9516	0	0	0	0	0	0	int
SA/WE	HU	4	60	SA	chrXV	611701	611806	655322	655720	0	187	0.00425	235	44019	0.0043	233	43517	0	0	0	0	0	0	int
SA/WE	HU	4	60	SA	chrXVI	126117	127109	127111	127164	0	3	0.00287	349	1047	1	1	3	0	0	0	0	0	0	int
SA/WE	HU	4	60	SA	chrXVI	333839	334557	347615	347738	0	98	0.00705	142	13899	0.0075	133	13059	0	0	0	0	0	0	int
SA/WE	HU	4	60	SA	chrXVI	593719	593767	881462	901780	0	1546	0.00502	199	308061	0.00537	186	287696	0	0	0	0	0	0	ter
SA/WE	RM	1	60	WE	chrIV	1136986	1137066	1137070	1137147	0	2	0.01242	80	161	0.4	2	5	0	0	0	0	0	0	int
SA/WE	RM	1	60	WE	chrXIII	241584	241641	243645	244248	0	16	0.00601	166	2664	0.00798	125	2005	0	0	0	0	0	0	int
SA/WE	RM	1	60	WE	chrXIV	467788	467919	472447	472656	0	33	0.00678	148	4868	0.00729	137	4529	0	0	0	0	0	0	int
SA/WE	RM	1	60	WE	chrXV	43143	43261	46094	46177	0	33	0.01088	92	3034	0.01164	86	2834	0	0	0	0	0	0	int
SA/WE	RM	1	60	WE	chrXVI	731155	731215	731215	731246	0	1	0.01099	91	91	1	1	1	0	0	0	0	0	0	int
SA/WE	RM	1	60	WE	chrXVI	732187	732287	733479	733516	0	8	0.00602	166	1329	0.00671	149	1193	0	0	0	0	0	0	int
SA/WE	RM	1	60	SA	chrVII	61396	61843	88269	88442	0	173	0.0064	156	27046	0.00655	153	26427	0	0	0	0	0	0	int
SA/WE	RM	1	60	SA	chrVIII	101788	102275	102714	102987	0	2	0.00167	600	1199	0.00455	220	440	1	0.0022727	0	0	0	0	int
SA/WE	RM	2	60	WE	chrII	702838	702919	784091	795659	0	606	0.00653	153	92821	0.00747	134	81173	0	0	0	0	0	0	ter
SA/WE	RM	2	60	WE	chrVIII	1	14179	63121	63291	0	369	0.00583	172	63290	0.00754	133	48943	0	0	0	0	0	0	ter
SA/WE	RM	2	60	WE	chrXII	443269	451987	989977	990079	0	3652	0.00668	150	546810	0.00679	147	537991	0	0	1	1.9e-06	0	1	int
SA/WE	RM	2	60	WE	chrXII	994226	994279	1006794	1022186	0	88	0.00315	318	27960	0.00703	142	12516	0	0	0	0	0	0	ter
SA/WE	RM	2	60	WE	chrXIII	803901	804032	810388	810436	0	49	0.0075	133	6535	0.00771	130	6357	0	0	0	0	0	0	int
SA/WE	RM	2	60	SA	chrXII	1011793	1011897	1015887	1015938	0	27	0.00651	154	4145	0.00677	148	3991	0	0	0	0	0	0	int
SA/WE	RM	2	60	SA	chrXVI	343342	343596	346513	346618	0	30	0.00916	109	3276	0.01028	97	2918	0	0	0	0	0	0	int
SA/WE	RM	3	60	WE	chrII	290964	291101	299001	299039	0	58	0.00718	139	8075	0.00734	136	7901	0	0	0	0	0	0	int
SA/WE	RM	3	60	WE	chrII	300986	301070	338845	338968	0	220	0.00579	173	37982	0.00582	172	37776	0	0	0	0	0	0	int
SA/WE	RM	3	60	WE	chrII	350437	350514	350514	350637	0	1	0.005	200	200	1	1	1	0	0	0	0	0	0	int
SA/WE	RM	3	60	WE	chrIV	191097	191163	191959	192164	0	6	0.00562	178	1067	0.00753	133	797	0	0	0	0	0	0	int
SA/WE	RM	3	60	WE	chrIV	200462	200556	206831	207038	0	31	0.00471	212	6576	0.00494	202	6276	0	0	0	0	0	0	int
SA/WE	RM	3	60	SA	chrIV	198728	198883	198883	199150	0	1	0.00237	422	422	1	1	1	0	0	0	0	0	0	int
SA/WE	RM	3	60	SA	chrV	134500	134526	134526	134717	0	1	0.00461	217	217	1	1	1	0	0	0	0	0	0	int
SA/WE	RM	3	60	SA	chrXII	676978	677065	686212	686378	0	84	0.00894	112	9400	0.00918	109	9148	0	0	0	0	0	0	int
SA/WE	RM	3	60	SA	chrXII	690545	690628	692186	692329	0	12	0.00673	149	1784	0.0077	130	1559	0	0	0	0	0	0	int
SA/WE	RM	3	60	SA	chrXVI	1	19940	377244	377514	0	2436	0.00645	155	377513	0.00682	147	357305	0	0	0	0	0	0	ter
SA/WE	RM	4	60	WE	chrVII	519219	519625	1043599	1070236	0	3532	0.00641	156	551017	0.00674	148	523975	1	1.9e-06	0	0	0	0	ter
SA/WE	RM	4	60	WE	chrXIV	466413	466898	466948	467053	0	2	0.00313	320	640	0.03922	26	51	0	0	0	0	0	0	int
SA/WE	RM	4	60	WE	chrXIV	468770	468894	471319	471394	0	14	0.00534	187	2624	0.00577	173	2426	0	0	0	0	0	0	int
SA/WE	RM	4	60	WE	chrXVI	741194	741332	742254	742359	0	3	0.00258	388	1165	0.00325	308	923	0	0	0	0	0	0	int
SA/WE	RM	4	60	SA	chrVII	515034	515094	528511	528915	0	67	0.00483	207	13881	0.00499	200	13418	0	0	0	0	0	0	int
SA/WE	RM	4	60	SA	chrIX	64012	64030	64679	64703	0	11	0.01592	63	691	0.01692	59	650	0	0	0	0	0	0	int
SA/WE	RM	4	60	SA	chrXVI	821467	821985	844701	844910	0	166	0.00708	141	23443	0.00731	137	22717	0	0	0	0	0	0	int
SA/WE	YPD	1	120	WE	chrIV	192165	192372	192372	192651	0	1	0.00206	486	486	1	1	1	0	0	0	0	0	0	int
SA/WE	YPD	1	120	WE	chrIV	1171628	1171664	1175424	1175540	0	21	0.00537	186	3912	0.00558	179	3761	0	0	0	0	0	0	int
SA/WE	YPD	1	120	WE	chrXIV	604938	605506	605659	605793	0	2	0.00234	428	855	0.01299	77	154	0	0	0	0	0	0	int
SA/WE	YPD	1	120	WE	chrXV	697884	698445	699690	699707	0	11	0.00603	166	1823	0.00883	113	1246	0	0	0	0	0	0	int
SA/WE	YPD	1	120	WE	chrXVI	765764	765911	771950	772559	0	11	0.00162	618	6795	0.00182	549	6040	0	0	0	0	0	0	int
SA/WE	YPD	1	120	SA	chrIII	1	21141	83737	84102	0	429	0.0051	196	84101	0.00685	146	62597	0	0	1	1.6e-05	0	1	ter
SA/WE	YPD	1	120	SA	chrV	372498	373240	373425	373643	0	4	0.00349	286	1145	0.02151	46	186	0	0	0	0	0	0	int
SA/WE	YPD	1	120	SA	chrVII	971952	971981	972651	972977	0	4	0.0039	256	1025	0.00596	168	671	0	0	0	0	0	0	int
SA/WE	YPD	1	120	SA	chrX	416544	416549	416549	416575	0	1	0.03226	31	31	1	1	1	0	0	0	0	0	0	int
SA/WE	YPD	1	120	SA	chrXI	341702	341932	343654	343925	0	11	0.00495	202	2223	0.00638	157	1723	0	0	0	0	0	0	int
SA/WE	YPD	1	120	SA	chrXI	635484	635517	665404	692235	0	182	0.00321	312	56751	0.00609	164	29888	0	0	0	0	0	0	ter
SA/WE	YPD	1	120	SA	chrXII	179063	179185	202794	202995	0	122	0.0051	196	23932	0.00517	194	23610	0	0	0	0	0	0	int
SA/WE	YPD	1	120	SA	chrXII	658937	658985	662877	663004	0	20	0.00492	203	4067	0.00514	195	3893	0	0	0	0	0	0	int
SA/WE	YPD	1	120	SA	chrXIII	55744	55855	58274	58442	0	23	0.00852	117	2698	0.0095	105	2420	0	0	0	0	0	0	int
SA/WE	YPD	1	120	SA	chrXIII	59840	59940	60260	60487	0	9	0.01391	72	647	0.02804	36	321	0	0	0	0	0	0	int
SA/WE	YPD	4	120	WE	chrIII	29221	29275	34512	34684	0	43	0.00787	127	5463	0.00821	122	5238	0	0	0	0	0	0	int
SA/WE	YPD	4	120	WE	chrVII	251556	251973	258033	258301	0	54	0.00801	125	6745	0.00891	112	6061	0	0	0	0	0	0	int
SA/WE	YPD	4	120	WE	chrVIII	48960	49043	49499	49549	0	6	0.01019	98	589	0.01313	76	457	0	0	0	0	0	0	int
SA/WE	YPD	4	120	WE	chrIX	1	16338	34883	35021	0	172	0.00491	204	35020	0.00927	108	18546	0	0	0	0	0	0	ter
SA/WE	YPD	4	120	WE	chrXVI	1	29086	271561	271629	0	1683	0.0062	161	271628	0.00694	144	242476	0	0	1	4.1e-06	0	1	ter
SA/WE	YPD	4	120	SA	chrII	194937	195166	197770	197895	0	21	0.0071	141	2958	0.00806	124	2605	0	0	0	0	0	0	int
SA/WE	YPD	4	120	SA	chrIX	41934	42074	169339	169603	0	919	0.0072	139	127669	0.00722	138	127266	0	0	0	0	0	0	int
SA/WE	YPD	4	120	SA	chrIX	178318	178615	178615	178660	0	1	0.00292	342	342	1	1	1	0	0	0	0	0	0	int
SA/WE	YPD	4	120	SA	chrIX	180971	181285	182433	182465	0	18	0.01205	83	1494	0.01567	64	1149	0	0	0	0	0	0	int
SA/WE	YPD	4	120	SA	chrX	392245	392394	392394	392564	0	1	0.00313	319	319	1	1	1	0	0	0	0	0	0	int
SA/WE	YPD	4	120	SA	chrXI	291284	291410	298690	299112	0	62	0.00792	126	7828	0.00852	117	7281	0	0	0	0	0	0	int
SA/WE	YPD	4	120	SA	chrXII	999675	999769	1000509	1000700	0	4	0.0039	256	1025	0.0054	185	741	0	0	0	0	0	0	int
SA/WE	YPD	4	120	SA	chrXVI	877675	877803	881462	901780	0	48	0.00199	502	24105	0.01311	76	3660	4	0.0010929	0	0	4	0	ter
SA/WE	YPD	2	120	WE	chrVII	160606	161086	161086	161130	0	1	0.00191	524	524	1	1	1	0	0	0	0	0	0	int
SA/WE	YPD	2	120	WE	chrVII	397202	397507	417569	418957	0	67	0.00308	325	21755	0.00334	299	20063	0	0	0	0	0	0	int
SA/WE	YPD	2	120	WE	chrVII	1007270	1007867	1022763	1022914	0	33	0.00211	474	15644	0.00222	451	14897	0	0	0	0	0	0	int
SA/WE	YPD	2	120	WE	chrVII	1023363	1023485	1033862	1034184	0	22	0.00203	492	10821	0.00212	472	10378	0	0	0	0	0	0	int
SA/WE	YPD	2	120	WE	chrXII	184170	184532	187544	187638	0	7	0.00202	495	3468	0.00232	430	3013	0	0	0	0	0	0	int
SA/WE	YPD	2	120	WE	chrXII	192110	192193	198839	199310	0	29	0.00403	248	7200	0.00436	229	6647	0	0	0	0	0	0	int
SA/WE	YPD	2	120	WE	chrXII	200861	201073	1006597	1022186	0	2347	0.00286	350	821325	0.00291	343	805525	2	2.5e-06	1	1.2e-06	0	0	ter
SA/WE	YPD	2	120	WE	chrXV	992600	992626	996790	997026	0	21	0.00474	211	4426	0.00504	198	4165	0	0	0	0	0	0	int
SA/WE	YPD	2	120	SA	chrIV	1	22673	71495	72470	0	128	0.00177	566	72469	0.00262	381	48823	0	0	0	0	0	0	ter
SA/WE	YPD	2	120	SA	chrVI	63776	64615	65034	66303	0	4	0.00158	632	2527	0.00952	105	420	0	0	0	0	0	0	int
SA/WE	YPD	2	120	SA	chrXII	52646	52794	53531	53649	0	5	0.00499	201	1003	0.00678	148	738	0	0	0	0	0	0	int
SA/WE	YPD	2	120	SA	chrXII	204986	205276	207642	207746	0	8	0.0029	345	2760	0.00338	296	2367	0	0	0	0	0	0	int
SA/WE	YPD	2	120	SA	chrXII	215313	215785	216652	216862	0	6	0.00387	258	1549	0.00691	145	868	0	0	0	0	0	0	int
SA/WE	HU	3	60	WE	chrII	130078	130170	130170	130389	0	1	0.00322	311	311	1	1	1	0	0	0	0	0	0	int
SA/WE	HU	3	60	WE	chrII	455495	456011	456011	456284	0	1	0.00127	789	789	1	1	1	0	0	0	0	0	0	int
SA/WE	HU	3	60	WE	chrIV	514431	514587	548480	548773	0	224	0.00652	153	34342	0.00661	151	33894	1	2.95e-05	0	0	1	0	int
SA/WE	HU	3	60	WE	chrIV	681864	682483	685984	686095	0	15	0.00355	282	4231	0.00428	233	3502	0	0	0	0	0	0	int
SA/WE	HU	3	60	WE	chrV	69305	69554	71621	71863	0	19	0.00743	135	2558	0.00919	109	2068	0	0	0	0	0	0	int
SA/WE	HU	3	60	WE	chrV	428208	428257	430788	430949	0	10	0.00365	274	2741	0.00395	253	2532	0	0	0	0	0	0	int
SA/WE	HU	3	60	WE	chrVI	222294	222612	223000	223173	0	3	0.00341	293	879	0.00771	130	389	0	0	0	0	0	0	int
SA/WE	HU	3	60	WE	chrVII	423396	424504	434944	435713	0	27	0.00219	456	12317	0.00259	387	10441	0	0	0	0	0	0	int
SA/WE	HU	3	60	WE	chrVII	631078	631257	979353	979698	0	803	0.0023	434	348620	0.00231	433	348097	0	0	0	0	0	0	int
SA/WE	HU	3	60	WE	chrVII	993255	995502	1006108	1006905	0	20	0.00147	682	13650	0.00189	530	10607	0	0	0	0	0	0	int
SA/WE	HU	3	60	WE	chrVIII	366035	366524	515424	533397	0	285	0.0017	587	167362	0.00191	522	148901	0	0	0	0	0	0	ter
SA/WE	HU	3	60	WE	chrIX	256401	257124	257505	258128	0	3	0.001737	576	1727	0.00785	127	382	0	0	0	0	0	0	int
SA/WE	HU	3	60	WE	chrX	151190	151269	151269	151293	0	1	0.00971	103	103	1	1	1	0	0	0	0	0	0	int
SA/WE	HU	3	60	WE	chrX	470621	470746	471671	471678	0	4	0.00378	264	1057	0.00432	232	926	0	0	0	0	0	0	int
SA/WE	HU	3	60	WE	chrX	503708	503936	504649	504732	0	3	0.00293	341	1024	0.0042	238	714	0	0	0	0	0	0	int
SA/WE	HU	3	60	WE	chrXI	508053	508516	508516	508663	0	1	0.00164	610	610	1	1	1	0	0	0	0	0	0	int
SA/WE	HU	3	60	WE	chrXI	519822	520500	642010	657417	0	263	0.00191	523	137595	0.00216	462	121511	0	0	0	0	0	0	ter
SA/WE	HU	3	60	WE	chrXII	1	9488	121758	122105	0	318	0.0026	384	122104	0.00283	353	112271	0	0	0	0	0	0	ter
SA/WE	HU	3	60	WE	chrXII	126704	126927	134305	134416	0	14	0.00182	551	7712	0.0019	527	7379	0	0	0	0	0	0	int
SA/WE	HU	3	60	WE	chrXII	818122	818392	818392	818502	0	1	0.00263	380	380	1	1	1	0	0	0	0	0	0	int
SA/WE	HU	3	60	WE	chrXII	818666	818718	818790	819168	0	2	0.00398	251	502	0.0274	36	73	0	0	0	0	0	0	int
SA/WE	HU	3	60	WE	chrXV	75101	75655	83183	83961	0	30	0.00339	295	8860	0.00398	251	7529	0	0	0	0	0	0	int
SA/WE	HU	3	60	WE	chrXV	276545	276892	277384	278232	0	8	0.00474	211	1687	0.01623	62	493	0	0	0	0	0	0	int
SA/WE	HU	3	60	WE	chrXV	848410	848925	848925	849272	0	1	0.00116	862	862	1	1	1	0	0	0	0	0	0	int
SA/WE	HU	3	60	WE	chrXVI	1	29456	225681	226220	0	436	0.00193	519	226219	0.00222	450	196226	1	5.1e-06	0	0	0	0	ter
SA/WE	HU	3	60	WE	chrXVI	245851	247099	255299	255486	0	20	0.00208	482	9635	0.00244	410	8201	0	0	0	0	0	0	int
SA/WE	HU	3	60	WE	chrXVI	257175	257946	264432	264571	0	16	0.00216	462	7396	0.00247	405	6487	0	0	0	0	0	0	int
SA/WE	HU	3	60	SA	chrIV	162396	162578	162578	162992	0	1	0.00168	596	596	1	1	1	0	0	0	0	0	0	int
SA/WE	HU	3	60	SA	chrIV	538111	538406	545364	545682	0	29	0.00383	261	7571	0.00417	240	6959	0	0	0	0	0	0	int
SA/WE	HU	3	60	SA	chrIV	664173	664930	667952	668358	0	18	0.0043	232	4185	0.00595	168	3023	0	0	0	0	0	0	int
SA/WE	HU	3	60	SA	chrIV	681861	681892	1480218	1497473	0	2298	0.00282	355	815612	0.00288	347	798327	3	3.8e-06	0	0	0	0	ter
SA/WE	HU	3	60	SA	chrV	534069	534342	538614	539020	0	16	0.00323	309	4951	0.00374	267	4273	0	0	0	0	0	0	int
SA/WE	HU	3	60	SA	chrVII	40344	40655	44472	45864	0	15	0.002717	368	5520	0.00393	255	3818	0	0	0	0	0	0	int
SA/WE	HU	3	60	SA	chrVII	994135	994482	1005442	1007687	0	48	0.003542	282	13552	0.00438	228	10961	0	0	0	0	0	0	int
SA/WE	HU	3	60	SA	chrVII	1021336	1022134	1058329	1107723	0	74	0.000857	1167	86387	0.00204	489	36196	0	0	0	0	0	0	ter
SA/WE	HU	3	60	SA	chrIX	117927	118681	118681	119405	0	1	0.000677	1478	1478	1	1	1	0	0	0	0	0	0	int
SA/WE	HU	3	60	SA	chrIX	253254	253485	263303	264025	0	29	0.002692	371	10771	0.00295	339	9819	0	0	0	0	0	0	int
SA/WE	HU	3	60	SA	chrXI	20666	20846	21736	21781	0	6	0.00538	186	1115	0.00673	148	891	0	0	0	0	0	0	int
SA/WE	HU	3	60	SA	chrXI	283048	283277	283277	283475	0	1	0.00234	427	427	1	1	1	0	0	0	0	0	0	int
SA/WE	HU	3	60	SA	chrXI	509717	510068	512638	512756	0	14	0.00461	217	3039	0.00545	184	2571	0	0	0	0	0	0	int
SA/WE	HU	3	60	SA	chrXI	518180	518320	530943	531405	0	62	0.00469	213	13225	0.00491	204	12624	0	0	0	0	0	0	int
SA/WE	HU	3	60	SA	chrXI	532017	532165	542553	543229	0	43	0.00384	261	11212	0.00414	242	10389	0	0	0	0	0	0	int
SA/WE	HU	3	60	SA	chrXII	613214	614058	614483	615122	0	4	0.0021	477	1908	0.00939	106	426	0	0	0	0	0	0	int
SA/WE	HU	3	60	SA	chrXIII	1	4578	84338	84816	0	349	0.00411	243	84815	0.00438	229	79761	0	0	0	0	0	0	ter
SA/WE	HU	3	60	SA	chrXIII	164690	164704	164704	164737	0	1	0.02128	47	47	1	1	1	0	0	0	0	0	0	int
SA/WE	HU	3	60	SA	chrXIII	173675	173771	183358	183572	0	44	0.00445	225	9897	0.00459	218	9588	4	0.0004172	0	0	0	0	int
SA/WE	HU	3	60	SA	chrXIII	233963	234470	242213	243207	0	23	0.00249	402	9244	0.00297	337	7744	0	0	0	0	0	0	int
SA/WE	HU	3	60	SA	chrXV	1	22954	73533	74085	0	240	0.00324	309	74084	0.00474	211	50580	0	0	0	0	0	0	ter
SA/WE	HU	3	60	SA	chrXV	82947	83724	89638	89944	0	27	0.00386	259	6997	0.00456	219	5915	0	0	0	0	0	0	int
SA/WE	HU	3	60	SA	chrXV	93107	93170	110679	110849	0	46	0.00259	386	17742	0.00263	381	17510	0	0	0	0	0	0	int
SA/WE	HU	3	60	SA	chrXV	482825	482989	483003	483065	0	2	0.00833	120	240	0.13333	8	15	0	0	0	0	0	0	int
SA/WE	HU	3	60	SA	chrXV	483289	483448	498644	498671	0	98	0.00637	157	15382	0.00645	155	15197	0	0	0	0	0	0	int
SA/WE	HU	3	60	SA	chrXV	500483	500549	501671	501872	0	12	0.00864	116	1389	0.01069	94	1123	0	0	0	0	0	0	int
SA/WE	HU	3	60	SA	chrXV	502143	502211	502211	502306	0	1	0.00613	163	163	1	1	1	0	0	0	0	0	0	int
SA/WE	HU	3	60	SA	chrXV	553023	553665	563903	564099	0	28	0.00253	396	11076	0.00273	366	10239	0	0	0	0	0	0	int
SA/WE	HU	3	60	SA	chrXV	888038	888235	1034168	1048295	0	551	0.00344	291	160257	0.00378	265	145934	0	0	0	0	0	0	ter
SA/WE	HU	3	60	SA	chrXVI	228070	228276	235551	236798	0	24	0.00275	364	8728	0.0033	303	7276	0	0	0	0	0	0	int
SA/WE	HU	3	60	SA	chrXVI	521219	521463	522087	522160	0	4	0.00425	235	941	0.0064	156	625	0	0	0	0	0	0	int
SA/WE	HU	3	60	SA	chrXVI	548303	548740	548740	549166	0	1	0.00116	863	863	1	1	1	0	0	0	0	0	0	int
SA/WE	HU	3	60	SA	chrXVI	619666	619695	619700	619778	0	2	0.01786	56	112	0.33333	3	6	0	0	0	0	0	0	int
SA/WE	HU	2	60	WE	chrII	1	3957	84124	84264	0	492	0.00584	171	84263	0.00614	163	80168	0	0	0	0	0	0	ter
SA/WE	HU	2	60	WE	chrII	658680	658734	661956	662013	0	32	0.0096	104	3333	0.00993	101	3223	0	0	0	0	0	0	int
SA/WE	HU	2	60	WE	chrII	689788	690015	696709	696911	0	34	0.00477	210	7123	0.00508	197	6695	0	0	0	0	0	0	int
SA/WE	HU	2	60	WE	chrIV	1	22598	303808	303888	0	1719	0.00566	177	303887	0.00611	164	281211	1	3.6e-06	0	0	1	0	ter
SA/WE	HU	2	60	WE	chrIV	1133960	1134062	1483749	1488087	0	2380	0.00672	149	354127	0.00681	147	349688	0	0	0	0	0	0	ter
SA/WE	HU	2	60	WE	chrV	1	27603	52869	52931	0	162	0.00306	327	52930	0.00641	156	25267	0	0	0	0	0	0	ter
SA/WE	HU	2	60	WE	chrVII	550303	550423	558575	558803	0	44	0.00518	193	8500	0.0054	185	8153	0	0	0	0	0	0	int
SA/WE	HU	2	60	WE	chrVIII	83644	83689	83689	83700	0	1	0.01786	56	56	1	1	1	0	0	0	0	0	0	int
SA/WE	HU	2	60	WE	chrVIII	211046	211534	235774	235898	0	175	0.00704	142	24852	0.00722	139	24241	0	0	0	0	0	0	int
SA/WE	HU	2	60	WE	chrVIII	410274	410372	413517	413566	0	18	0.00547	183	3292	0.00572	175	3146	1	0.0003179	0	0	0	0	int
SA/WE	HU	2	60	WE	chrIX	1	16338	45823	46426	0	216	0.00465	215	46425	0.00733	137	29486	0	0	0	0	0	0	ter
SA/WE	HU	2	60	WE	chrIX	65267	65357	68736	68777	0	28	0.00798	125	3510	0.00828	121	3380	0	0	0	0	0	0	int
SA/WE	HU	2	60	WE	chrIX	372117	372147	402723	419821	0	234	0.00491	204	47704	0.00765	131	30577	0	0	0	0	0	0	ter
SA/WE	HU	2	60	WE	chrX	158704	159502	175592	175805	0	109	0.00637	157	17101	0.00677	148	16091	0	0	0	0	0	0	int
SA/WE	HU	2	60	WE	chrX	441424	441560	441560	441636	0	1	0.00472	212	212	1	1	1	0	0	0	0	0	0	int
SA/WE	HU	2	60	WE	chrXII	382329	382375	382538	382565	0	3	0.01271	79	236	0.01829	55	164	0	0	0	0	0	0	int
SA/WE	HU	2	60	WE	chrXII	382992	383390	395666	395697	0	65	0.00512	195	12705	0.00529	189	12277	0	0	0	0	0	0	int
SA/WE	HU	2	60	WE	chrXII	395757	395783	1006793	1022186	0	3958	0.00632	158	626429	0.00648	154	611011	1	1.6e-06	2	3.3e-06	0	1	ter
SA/WE	HU	2	60	WE	chrXIII	301670	301965	302828	303235	0	8	0.00511	196	1565	0.00926	108	864	0	0	0	0	0	0	int
SA/WE	HU	2	60	WE	chrXIII	314011	314247	315813	315896	0	6	0.00318	314	1885	0.00383	261	1567	0	0	0	0	0	0	int
SA/WE	HU	2	60	WE	chrXIII	530939	531194	541553	541624	0	63	0.0059	170	10685	0.00608	164	10360	0	0	0	0	0	0	int
SA/WE	HU	2	60	WE	chrXIII	653597	653750	659085	659170	0	26	0.00467	214	5573	0.00487	205	5336	0	0	0	0	0	0	int
SA/WE	HU	2	60	WE	chrXIII	837294	837652	840163	840186	0	21	0.00726	138	2892	0.00836	120	2512	0	0	0	0	0	0	int
SA/WE	HU	2	60	WE	chrXIII	840739	840994	897606	913017	0	320	0.00443	226	72278	0.00565	177	56613	0	0	0	0	0	0	ter
SA/WE	HU	2	60	WE	chrXIV	1	11012	208306	208408	0	1411	0.00677	148	208407	0.00715	140	197295	0	0	0	0	0	0	ter
SA/WE	HU	2	60	WE	chrXIV	212144	212157	215436	216767	0	25	0.00541	185	4623	0.00762	131	3280	0	0	0	0	0	0	int
SA/WE	HU	2	60	WE	chrXV	562480	562555	566485	566717	0	25	0.0059	169	4237	0.00636	157	3931	0	0	0	0	0	0	int
SA/WE	HU	2	60	WE	chrXVI	1	29086	397099	397182	0	2467	0.00621	161	397181	0.0067	149	368014	0	0	0	0	0	0	ter
SA/WE	HU	2	60	WE	chrXVI	402968	403271	410214	410722	0	35	0.00451	222	7754	0.00504	198	6944	0	0	0	0	0	0	int
SA/WE	HU	2	60	WE	chrXVI	417827	418182	423478	423977	0	27	0.00439	228	6150	0.0051	196	5297	0	0	0	0	0	0	int
SA/WE	HU	2	60	SA	chrII	84115	84256	146733	146891	0	368	0.00586	171	62776	0.00589	170	62478	0	0	0	0	0	0	int
SA/WE	HU	2	60	SA	chrIII	60841	60990	61605	61928	0	6	0.00552	181	1087	0.00974	103	616	0	0	0	0	0	0	int
SA/WE	HU	2	60	SA	chrIV	489156	489268	1126244	1126345	0	4353	0.00683	146	637189	0.00683	146	636977	2	3.1e-06	0	0	0	0	int
SA/WE	HU	2	60	SA	chrV	461953	461970	461972	462013	0	2	0.03333	30	60	0.66667	2	3	0	0	0	0	0	0	int
SA/WE	HU	2	60	SA	chrV	463163	463432	463432	463662	0	1	0.002	499	499	1	1	1	0	0	0	0	0	0	int
SA/WE	HU	2	60	SA	chrVII	751078	751157	751157	751192	0	1	0.00877	114	114	1	1	1	0	0	0	0	0	0	int
SA/WE	HU	2	60	SA	chrVII	875055	875171	881514	881758	0	42	0.00627	160	6703	0.00662	151	6344	0	0	0	0	0	0	int
SA/WE	HU	2	60	SA	chrVII	948162	948226	1058329	1107723	0	715	0.00448	223	159561	0.00649	154	110104	0	0	0	0	0	0	ter
SA/WE	HU	2	60	SA	chrVIII	285178	285823	296315	296741	0	58	0.00502	199	11563	0.00553	181	10493	0	0	0	0	0	0	int
SA/WE	HU	2	60	SA	chrVIII	475844	475955	476330	476674	0	2	0.00241	415	830	0.00532	188	376	0	0	0	0	0	0	int
SA/WE	HU	2	60	SA	chrIX	240004	240371	240759	241006	0	5	0.00499	200	1002	0.01285	78	389	0	0	0	0	0	0	int
SA/WE	HU	2	60	SA	chrX	1	24686	145654	145732	0	827	0.00567	176	145731	0.00684	146	120969	0	0	0	0	0	0	ter
SA/WE	HU	2	60	SA	chrXI	615169	615219	615219	615237	0	1	0.01471	68	68	1	1	1	0	0	0	0	0	0	int
SA/WE	HU	2	60	SA	chrXII	115704	115795	115795	115887	0	1	0.00546	183	183	1	1	1	0	0	0	0	0	0	int
SA/WE	HU	2	60	SA	chrXII	160798	161114	398293	398338	0	1487	0.00626	160	237540	0.00627	160	237180	0	0	0	0	0	0	int
SA/WE	HU	2	60	SA	chrXII	398576	398605	398605	399001	0	1	0.00235	425	425	1	1	1	0	0	0	0	0	0	int
SA/WE	HU	2	60	SA	chrXIII	275635	275910	283516	283639	0	28	0.0035	286	8004	0.00368	272	7607	0	0	0	0	0	0	int
SA/WE	HU	2	60	SA	chrXIII	283999	284233	290360	290721	0	29	0.00431	232	6722	0.00473	211	6128	0	0	0	0	0	0	int
SA/WE	HU	2	60	SA	chrXIV	232930	233329	234095	234364	0	4	0.00279	358	1434	0.00522	192	767	0	0	0	0	0	0	int
SA/WE	HU	2	60	SA	chrXIV	293171	293478	294258	294399	0	9	0.00733	136	1228	0.01152	87	781	0	0	0	0	0	0	int
SA/WE	HU	2	60	SA	chrXIV	336060	336242	340260	340643	0	28	0.00611	164	4583	0.00697	144	4019	0	0	0	0	0	0	int
SA/WE	HU	2	60	SA	chrXV	1	22325	142811	142975	0	871	0.00609	164	142974	0.00723	138	120487	0	0	0	0	0	0	ter
SA/WE	HU	2	60	SA	chrXV	566203	566249	571783	571807	0	49	0.00874	114	5604	0.00885	113	5535	0	0	0	0	0	0	int
SA/WE	HU	2	60	SA	chrXV	572397	572612	572612	572808	0	1	0.00243	411	411	1	1	1	0	0	0	0	0	0	int
SA/WE	HU	2	60	SA	chrXV	574635	574802	603392	603467	0	190	0.00659	152	28832	0.00665	150	28591	0	0	0	0	0	0	int
SA/WE	HU	2	60	SA	chrXV	603978	604412	606718	607018	0	16	0.00526	190	3040	0.00694	144	2307	0	0	0	0	0	0	int
SA/WE	HU	2	60	SA	chrXVI	624698	624823	630239	630264	0	22	0.00395	253	5566	0.00406	246	5417	0	0	0	0	0	0	int
SA/WE	HU	1	60	WE	chrII	402625	402657	409633	409706	0	57	0.00805	124	7081	0.00817	122	6977	0	0	0	0	0	0	int
SA/WE	HU	1	60	WE	chrII	455065	455150	455150	455755	0	1	0.00145	690	690	1	1	1	0	0	0	0	0	0	int
SA/WE	HU	1	60	WE	chrIII	144514	144608	145579	145719	0	5	0.00415	241	1205	0.00514	194	972	0	0	0	0	0	0	int
SA/WE	HU	1	60	WE	chrIV	1	22598	359521	359543	0	2086	0.005802	172	359542	0.00619	162	336924	0	0	0	0	0	0	ter
SA/WE	HU	1	60	WE	chrIV	522271	522298	536507	536632	0	99	0.006894	145	14361	0.00697	144	14210	0	0	0	0	0	0	int
SA/WE	HU	1	60	WE	chrIV	873971	874443	896731	896891	0	164	0.007155	140	22920	0.00736	136	22289	0	0	0	0	0	0	int
SA/WE	HU	1	60	WE	chrIV	1024058	1024402	1024402	1024561	0	1	0.001988	503	503	1	1	1	0	0	0	0	0	0	int
SA/WE	HU	1	60	WE	chrV	304245	304494	305802	305869	0	7	0.00431	232	1624	0.00535	187	1309	0	0	0	0	0	0	int
SA/WE	HU	1	60	WE	chrVI	221838	221967	223367	223391	0	9	0.0058	173	1553	0.00642	156	1401	0	0	0	0	0	0	int
SA/WE	HU	1	60	WE	chrVII	1	11090	78637	78790	0	670	0.008504	118	78789	0.00992	101	67548	0	0	1	1.48e-05	0	1	ter
SA/WE	HU	1	60	WE	chrVII	78988	79031	79692	79855	0	3	0.00346	289	867	0.00453	221	662	0	0	0	0	0	0	int
SA/WE	HU	1	60	WE	chrVII	81812	81923	437974	438041	0	2600	0.007299	137	356229	0.0073	137	356052	2	5.6e-06	0	0	1	0	int
SA/WE	HU	1	60	WE	chrVII	1018425	1018478	1031811	1031914	0	57	0.004226	237	13489	0.00427	234	13334	0	0	0	0	0	0	int
SA/WE	HU	1	60	WE	chrVII	1042483	1043414	1043599	1070236	0	3	0.000108	9251	27753	0.01613	62	186	0	0	0	0	0	0	ter
SA/WE	HU	1	60	WE	chrVIII	90809	90991	90991	91076	0	1	0.00375	267	267	1	1	1	0	0	0	0	0	0	int
SA/WE	HU	1	60	WE	chrVIII	487409	487429	488385	488479	0	12	0.01121	89	1070	0.01254	80	957	0	0	0	0	0	0	int
SA/WE	HU	1	60	WE	chrIX	1	16338	318394	318649	0	2094	0.00657	152	318648	0.00693	144	302057	2	6.6e-06	0	0	2	0	ter
SA/WE	HU	1	60	WE	chrX	1	36065	217179	217286	0	1231	0.00567	177	217285	0.0068	147	181115	0	0	0	0	0	0	ter
SA/WE	HU	1	60	WE	chrX	220591	220743	225575	225654	0	22	0.00435	230	5063	0.00455	220	4833	0	0	0	0	0	0	int
SA/WE	HU	1	60	WE	chrX	226173	226601	226720	226952	0	3	0.00385	260	779	0.025	40	120	0	0	0	0	0	0	int
SA/WE	HU	1	60	WE	chrX	276402	276755	282873	283053	0	32	0.00481	208	6651	0.00523	191	6119	0	0	0	0	0	0	int
SA/WE	HU	1	60	WE	chrX	395705	395817	395817	395832	0	1	0.00787	127	127	1	1	1	0	0	0	0	0	0	int
SA/WE	HU	1	60	WE	chrXI	176940	177039	200883	200886	0	172	0.00718	139	23946	0.00721	139	23845	0	0	0	0	0	0	int
SA/WE	HU	1	60	WE	chrXI	490052	490118	490803	490909	0	9	0.0105	95	857	0.01312	76	686	0	0	0	0	0	0	int
SA/WE	HU	1	60	WE	chrXI	531879	531990	532918	533004	0	7	0.00622	161	1125	0.00753	133	929	0	0	0	0	0	0	int
SA/WE	HU	1	60	WE	chrXI	542916	542976	562995	563388	0	116	0.00567	176	20472	0.00579	173	20020	0	0	0	0	0	0	int
SA/WE	HU	1	60	WE	chrXII	1	9488	45379	45951	0	303	0.00659	152	45950	0.00844	118	35892	0	0	0	0	0	0	ter
SA/WE	HU	1	60	WE	chrXIII	421747	421837	892374	892434	0	2920	0.0062	161	470687	0.00621	161	470538	1	2.1e-06	0	0	0	0	int
SA/WE	HU	1	60	WE	chrXIII	892528	892560	897606	913017	0	48	0.00234	427	20489	0.00951	105	5047	0	0	0	0	0	0	ter
SA/WE	HU	1	60	WE	chrXIV	1	11012	345901	346105	0	2302	0.00665	150	346104	0.00687	145	334890	0	0	0	0	0	0	ter
SA/WE	HU	1	60	WE	chrXIV	456980	457181	460701	460787	0	11	0.00289	346	3807	0.00312	320	3521	0	0	0	0	0	0	int
SA/WE	HU	1	60	WE	chrXIV	728188	728284	728381	728456	0	5	0.01866	54	268	0.05102	20	98	0	0	0	0	0	0	int
SA/WE	HU	1	60	WE	chrXV	56363	56871	75837	76197	0	148	0.00746	134	19834	0.0078	128	18967	0	0	0	0	0	0	int
SA/WE	HU	1	60	WE	chrXV	536271	536448	550755	550842	0	60	0.00412	243	14571	0.00419	238	14308	0	0	0	0	0	0	int
SA/WE	HU	1	60	SA	chrII	1	3654	197389	197578	0	1221	0.00618	162	197577	0.0063	159	193736	0	0	0	0	0	0	ter
SA/WE	HU	1	60	SA	chrII	294461	294538	308635	308672	0	110	0.00774	129	14211	0.0078	128	14098	0	0	0	0	0	0	int
SA/WE	HU	1	60	SA	chrII	403552	403626	448752	448836	0	326	0.0072	139	45284	0.00722	138	45127	0	0	0	0	0	0	int
SA/WE	HU	1	60	SA	chrII	449528	450134	563316	563497	0	840	0.00737	136	113969	0.00742	135	113183	2	1.77e-05	0	0	0	0	int
SA/WE	HU	1	60	SA	chrII	567374	567680	778086	800619	0	1446	0.0062	161	233245	0.00687	146	210407	0	0	0	0	0	0	ter
SA/WE	HU	1	60	SA	chrIII	275955	276145	276145	276498	0	1	0.00184	543	543	1	1	1	0	0	0	0	0	0	int
SA/WE	HU	1	60	SA	chrIV	363371	363817	374722	375186	0	79	0.006686	150	11815	0.00724	138	10906	0	0	0	0	0	0	int
SA/WE	HU	1	60	SA	chrIV	439574	440082	441856	442037	0	8	0.003248	308	2463	0.00451	222	1775	0	0	0	0	0	0	int
SA/WE	HU	1	60	SA	chrIV	446866	447174	447174	448014	0	1	0.000871	1148	1148	1	1	1	0	0	0	0	0	0	int
SA/WE	HU	1	60	SA	chrIV	517308	517316	517463	517483	0	17	0.097143	10	175	0.11486	9	148	0	0	0	0	0	0	int
SA/WE	HU	1	60	SA	chrIV	904115	904559	916726	916833	0	83	0.006526	153	12718	0.00682	147	12168	0	0	0	0	0	0	int
SA/WE	HU	1	60	SA	chrVI	198659	198692	198692	198962	0	1	0.0033	303	303	1	1	1	0	0	0	0	0	0	int
SA/WE	HU	1	60	SA	chrVII	79930	80085	80085	80126	0	1	0.0051	196	196	1	1	1	0	0	0	0	0	0	int
SA/WE	HU	1	60	SA	chrVII	80995	81160	82846	82956	0	12	0.00612	163	1961	0.00711	141	1687	0	0	0	0	0	0	int
SA/WE	HU	1	60	SA	chrVIII	222711	222871	223246	223612	0	9	0.00999	100	901	0.02394	42	376	0	0	0	0	0	0	int
SA/WE	HU	1	60	SA	chrVIII	500160	500282	502261	502817	0	15	0.00565	177	2657	0.00758	132	1980	0	0	0	0	0	0	int
SA/WE	HU	1	60	SA	chrX	402945	403137	404996	405057	0	7	0.00331	302	2112	0.00376	266	1860	0	0	0	0	0	0	int
SA/WE	HU	1	60	SA	chrX	417815	418427	424426	424478	0	35	0.00525	190	6663	0.00583	171	6000	0	0	0	0	0	0	int
SA/WE	HU	1	60	SA	chrXI	319443	319478	319478	319745	0	1	0.00331	302	302	1	1	1	0	0	0	0	0	0	int
SA/WE	HU	1	60	SA	chrXI	330179	330605	342214	342626	0	43	0.00345	289	12447	0.0037	270	11610	0	0	0	0	0	0	int
SA/WE	HU	1	60	SA	chrXI	349343	349453	349453	349559	0	1	0.00463	216	216	1	1	1	0	0	0	0	0	0	int
SA/WE	HU	1	60	SA	chrXI	350881	350934	350934	350954	0	1	0.0137	73	73	1	1	1	0	0	0	0	0	0	int
SA/WE	HU	1	60	SA	chrXI	554232	554279	555176	555286	0	9	0.00854	117	1054	0.01002	100	898	0	0	0	0	0	0	int
SA/WE	HU	1	60	SA	chrXI	556413	556500	559601	560046	0	8	0.0022	454	3633	0.00258	388	3102	0	0	0	0	0	0	int
SA/WE	HU	1	60	SA	chrXII	127446	127735	127735	127757	0	1	0.003215	311	311	1	1	1	0	0	0	0	0	0	int
SA/WE	HU	1	60	SA	chrXII	128056	128332	128356	128688	0	3	0.004747	211	632	0.12	8	25	0	0	0	0	0	0	int
SA/WE	HU	1	60	SA	chrXII	307851	308013	308013	308018	0	1	0.005988	167	167	1	1	1	0	0	0	0	0	0	int
SA/WE	HU	1	60	SA	chrXII	308141	308257	411655	411665	0	657	0.006346	158	103524	0.00635	157	103399	0	0	1	9.7e-06	0	1	int
SA/WE	HU	1	60	SA	chrXII	411710	411743	1026825	1026889	0	3965	0.006445	155	615179	0.00645	155	615083	3	4.9e-06	1	1.6e-06	2	0	int
SA/WE	HU	1	60	SA	chrXII	1027143	1027332	1027599	1027792	0	17	0.026194	38	649	0.06343	16	268	0	0	0	0	0	0	int
SA/WE	HU	1	60	SA	chrXIII	1	4578	87219	87882	0	626	0.00712	140	87881	0.00757	132	82642	0	0	0	0	0	0	ter
SA/WE	HU	1	60	SA	chrXIII	89441	89500	89500	89542	0	1	0.0099	101	101	1	1	1	0	0	0	0	0	0	int
SA/WE	HU	1	60	SA	chrXIII	89998	90031	121130	121545	0	180	0.00571	175	31547	0.00579	173	31100	0	0	1	3.22e-05	0	1	int
SA/WE	HU	1	60	SA	chrXIII	122187	122248	122287	122667	0	2	0.00417	240	480	0.05	20	40	0	0	0	0	0	0	int
SA/WE	HU	1	60	SA	chrXIII	123488	123781	123781	124201	0	1	0.0014	713	713	1	1	1	0	0	0	0	0	0	int
SA/WE	HU	1	60	SA	chrXIII	888492	888553	888553	888584	0	1	0.01087	92	92	1	1	1	0	0	0	0	0	0	int
SA/WE	HU	1	60	SA	chrXIV	370982	371183	379148	379390	0	53	0.0063	159	8408	0.00665	150	7966	0	0	0	0	0	0	int
SA/WE	HU	1	60	SA	chrXV	319610	319748	326224	326569	0	37	0.00532	188	6959	0.00571	175	6477	0	0	0	0	0	0	int
SA/WE	HU	1	60	SA	chrXV	699619	699681	699681	699699	0	1	0.0125	80	80	1	1	1	0	0	0	0	0	0	int
SA/WA	RM	1	60	WA	chrXIV	43228	43418	45194	45301	0	12	0.00579	173	2073	0.00675	148	1777	0	0	0	0	0	0	int
SA/WA	RM	1	60	WA	chrXIV	46687	46717	46717	46960	0	1	0.00366	273	273	1	1	1	0	0	0	0	0	0	int
SA/WA	RM	1	60	WA	chrXV	859790	860545	870858	871383	0	30	0.00259	386	11593	0.00291	344	10314	0	0	0	0	0	0	int
SA/WA	RM	1	60	SA	chrIV	499330	499523	1480218	1497473	0	5161	0.00517	193	998143	0.00526	190	980696	0	0	0	0	0	0	ter
SA/WA	RM	1	60	SA	chrVI	1	42787	82924	83050	0	282	0.0034	294	83049	0.00703	142	40138	0	0	0	0	0	0	ter
SA/WA	RM	1	60	SA	chrVIII	394642	394714	394714	394917	0	1	0.00364	275	275	1	1	1	0	0	0	0	0	0	int
SA/WA	RM	1	60	SA	chrXIII	408902	409213	417841	417933	0	51	0.00565	177	9031	0.00591	169	8629	0	0	0	0	0	0	int
SA/WA	RM	1	60	SA	chrXV	851237	851401	859738	860492	0	38	0.00411	244	9255	0.00456	219	8338	0	0	0	0	0	0	int
SA/WA	RM	1	60	SA	chrXVI	769993	770080	771769	772122	0	10	0.0047	213	2129	0.00592	169	1690	0	0	0	0	0	0	int
SA/WA	RM	1	60	SA	chrXVI	774608	774691	776418	777272	0	13	0.00488	205	2664	0.00752	133	1728	0	0	0	0	0	0	int
SA/WA	RM	2	60	WA	chrII	467925	467983	468269	468846	0	3	0.00326	307	921	0.01045	96	287	0	0	0	0	0	0	int
SA/WA	RM	2	60	WA	chrVII	699181	702053	702165	702394	0	2	0.000622	1606	3213	0.0177	56	113	0	0	0	0	0	0	int
SA/WA	RM	2	60	WA	chrX	100667	101070	115936	116163	0	99	0.00639	157	15496	0.00666	150	14867	0	0	0	0	0	0	int
SA/WA	RM	2	60	WA	chrXI	405556	405724	407740	408441	0	9	0.00312	321	2885	0.00446	224	2017	0	0	0	0	0	0	int
SA/WA	RM	2	60	WA	chrXII	480500	480679	484626	485144	0	21	0.00452	221	4644	0.00532	188	3948	0	0	0	0	0	0	int
SA/WA	RM	2	60	SA	chrIX	212391	212536	221437	221515	0	44	0.00482	207	9124	0.00494	202	8902	0	0	0	0	0	0	int
SA/WA	RM	2	60	SA	chrXIV	1	11363	416946	416985	0	2146	0.00515	194	416984	0.00529	189	405584	0	0	0	0	0	0	ter
SA/WA	RM	3	60	WA	chrV	228878	229131	229185	229196	0	2	0.00629	159	318	0.03636	28	55	0	0	0	0	0	0	int
SA/WA	RM	3	60	WA	chrVII	41944	42189	42389	42423	0	3	0.00626	160	479	0.01493	67	201	0	0	0	0	0	0	int
SA/WA	RM	3	60	WA	chrXI	502161	502313	662141	695907	0	902	0.00466	215	193746	0.00564	177	159829	0	0	1	6.3e-06	0	1	ter
SA/WA	RM	3	60	SA	chrV	323662	324108	337821	337867	0	63	0.00444	225	14205	0.00459	218	13714	0	0	0	0	0	0	int
SA/WA	RM	3	60	SA	chrV	337984	338052	559337	575802	0	1079	0.00454	220	237818	0.00488	205	221286	0	0	0	0	0	0	ter
SA/WA	RM	3	60	SA	chrIX	361785	362266	366324	366455	0	28	0.006	167	4670	0.0069	145	4059	0	0	0	0	0	0	int
SA/WA	RM	3	60	SA	chrX	403540	404310	404310	404513	0	1	0.00103	973	973	1	1	1	0	0	0	0	0	0	int
SA/WA	RM	3	60	SA	chrXI	16382	16579	20053	20243	0	42	0.01088	92	3861	0.01209	83	3475	0	0	0	0	0	0	int
SA/WA	RM	3	60	SA	chrXV	107398	107481	107942	107995	0	4	0.0067	149	597	0.00866	116	462	0	0	0	0	0	0	int
SA/WA	RM	4	60	WA	chrVIII	202635	204308	511013	535633	0	1766	0.0053	189	332998	0.00576	174	306706	1	3.3e-06	0	0	0	0	ter
SA/WA	RM	4	60	WA	chrX	129981	130053	131320	131402	0	11	0.00774	129	1421	0.00868	115	1268	0	0	0	0	0	0	int
SA/WA	RM	4	60	WA	chrXIII	217522	217583	218279	218830	0	6	0.00459	218	1308	0.00861	116	697	0	0	0	0	0	0	int
SA/WA	RM	4	60	WA	chrXIII	685109	685238	685818	686320	0	5	0.00413	242	1211	0.00861	116	581	0	0	0	0	0	0	int
SA/WA	RM	4	60	WA	chrXV	782669	783006	796182	796361	0	59	0.00431	232	13692	0.00448	223	13177	0	0	0	0	0	0	int
SA/WA	RM	4	60	SA	chrV	323662	324108	326138	326590	0	5	0.00171	586	2928	0.00246	406	2031	0	0	0	0	0	0	int
SA/WA	RM	4	60	SA	chrX	92525	92771	128265	128426	0	190	0.00529	189	35901	0.00535	187	35495	0	0	0	0	0	0	int
SA/WA	RM	4	60	SA	chrX	134981	135064	137833	137855	0	14	0.00487	205	2874	0.00505	198	2770	0	0	0	0	0	0	int
SA/WA	RM	4	60	SA	chrX	138025	138087	138637	138711	0	3	0.00437	229	686	0.00544	184	551	0	0	0	0	0	0	int
SA/WA	RM	4	60	SA	chrXII	273386	273633	279936	280062	0	24	0.00359	278	6676	0.00381	263	6304	0	0	0	0	0	0	int
SA/WA	RM	4	60	SA	chrXVI	421021	421405	423839	424049	0	23	0.0076	132	3028	0.00945	106	2435	0	0	0	0	0	0	int
SA/WA	YPD	1	120	WA	chrII	424557	424865	798173	815565	0	1909	0.00488	205	391008	0.00511	196	373309	0	0	0	0	0	0	ter
SA/WA	YPD	1	120	WA	chrV	525356	526252	557559	572248	0	154	0.00328	304	46892	0.00492	203	31308	0	0	0	0	0	0	ter
SA/WA	YPD	1	120	WA	chrVII	1043749	1044043	1045055	1045525	0	4	0.00225	444	1776	0.00395	253	1013	0	0	0	0	0	0	int
SA/WA	YPD	1	120	WA	chrVIII	498807	498919	499036	499440	0	3	0.00474	211	633	0.02542	39	118	0	0	0	0	0	0	int
SA/WA	YPD	1	120	WA	chrIX	1	24533	81644	82128	0	343	0.00418	239	82127	0.00601	167	57112	0	0	0	0	0	0	ter
SA/WA	YPD	1	120	WA	chrX	420572	421088	421578	421732	0	6	0.00517	193	1160	0.01222	82	491	0	0	0	0	0	0	int
SA/WA	YPD	1	120	WA	chrXII	802115	802249	803733	803976	0	5	0.00269	372	1861	0.00337	297	1485	0	0	0	0	0	0	int
SA/WA	YPD	1	120	WA	chrXII	806859	807015	810052	810596	0	12	0.00321	311	3737	0.00395	253	3038	0	0	0	0	0	0	int
SA/WA	YPD	1	120	WA	chrXIII	314910	315117	315117	315279	0	1	0.00271	369	369	1	1	1	0	0	0	0	0	0	int
SA/WA	YPD	1	120	WA	chrXV	906397	906622	1032814	1062383	0	702	0.0045	222	155986	0.00556	180	126193	0	0	0	0	0	0	ter
SA/WA	YPD	1	120	SA	chrIV	364235	364494	364843	365386	0	2	0.00174	576	1151	0.00571	175	350	0	0	0	0	0	0	int
SA/WA	YPD	1	120	SA	chrIV	903578	903697	914647	914998	0	41	0.00359	279	11420	0.00374	267	10951	0	0	0	0	0	0	int
SA/WA	YPD	1	120	SA	chrXII	246635	246858	251096	251312	0	28	0.00599	167	4677	0.00661	151	4239	0	0	0	0	0	0	int
SA/WA	YPD	1	120	SA	chrXII	412605	412657	412760	412841	0	2	0.00847	118	236	0.01923	52	104	0	0	0	0	0	0	int
SA/WA	YPD	1	120	SA	chrXIV	479000	479125	479129	479190	0	2	0.01053	95	190	0.4	2	5	0	0	0	0	0	0	int
SA/WA	YPD	1	120	SA	chrXIV	480961	481240	481435	481867	0	3	0.00331	302	906	0.01531	65	196	0	0	0	0	0	0	int
SA/WA	YPD	1	120	SA	chrXV	297220	297366	300345	300716	0	17	0.00486	206	3496	0.0057	175	2980	0	0	0	0	0	0	int
SA/WA	YPD	2	120	WA	chrII	212757	213145	213145	213429	0	1	0.00149	672	672	1	1	1	0	0	0	0	0	0	int
SA/WA	YPD	2	120	WA	chrII	215971	216361	232434	232499	0	47	0.00284	352	16528	0.00292	342	16074	0	0	0	0	0	0	int
SA/WA	YPD	2	120	WA	chrII	468068	468269	468269	468846	0	1	0.00129	778	778	1	1	1	0	0	0	0	0	0	int
SA/WA	YPD	2	120	WA	chrV	1	27681	111798	111891	0	377	0.00337	297	111890	0.00448	223	84118	0	0	0	0	0	0	ter
SA/WA	YPD	2	120	WA	chrVII	454299	454343	455473	455638	0	10	0.00747	134	1339	0.00884	113	1131	1	0.0008842	0	0	0	0	int
SA/WA	YPD	2	120	WA	chrIX	1	24697	175259	175642	0	687	0.00391	256	175641	0.00456	219	150563	0	0	0	0	0	0	ter
SA/WA	YPD	2	120	WA	chrXII	1	11702	1009507	1035507	0	3900	0.00377	266	1035506	0.00391	256	997806	5	5e-06	0	0	2	0	ter
SA/WA	YPD	2	120	WA	chrXV	369863	370083	372976	373070	0	17	0.0053	189	3207	0.00587	170	2894	0	0	0	0	0	0	int
SA/WA	YPD	2	120	WA	chrXV	508252	508568	509047	509448	0	3	0.00251	399	1196	0.00625	160	480	0	0	0	0	0	0	int
SA/WA	YPD	2	120	WA	chrXV	612514	612906	616875	616922	0	24	0.00544	184	4408	0.00605	165	3970	0	0	0	0	0	0	int
SA/WA	YPD	2	120	SA	chrIV	1430144	1430472	1480218	1497473	0	222	0.0033	303	67329	0.00446	224	49747	0	0	0	0	0	0	ter
SA/WA	YPD	2	120	SA	chrV	190527	190726	191421	192011	0	2	0.00135	742	1484	0.00287	348	696	0	0	0	0	0	0	int
SA/WA	YPD	2	120	SA	chrV	417261	417347	419901	420416	0	11	0.00349	287	3155	0.00431	232	2555	0	0	0	0	0	0	int
SA/WA	YPD	2	120	SA	chrVII	872962	873101	873111	873461	0	2	0.00401	250	499	0.18182	6	11	0	0	0	0	0	0	int
SA/WA	YPD	2	120	SA	chrIX	184700	185069	187243	188052	0	9	0.00268	372	3352	0.00414	242	2175	0	0	0	0	0	0	int
SA/WA	YPD	2	120	SA	chrIX	188874	188884	216986	217359	0	77	0.0027	370	28485	0.00274	365	28103	0	0	0	0	0	0	int
SA/WA	YPD	2	120	SA	chrIX	276433	276524	276524	276589	0	1	0.00641	156	156	1	1	1	0	0	0	0	0	0	int
SA/WA	YPD	2	120	SA	chrX	134485	134727	135460	135525	0	7	0.00673	149	1040	0.00954	105	734	0	0	0	0	0	0	int
SA/WA	YPD	2	120	SA	chrX	136718	136841	136944	137174	0	2	0.00439	228	456	0.01923	52	104	0	0	0	0	0	0	int
SA/WA	YPD	2	120	SA	chrXIV	1	11363	549088	549834	0	1972	0.00359	279	549833	0.00367	273	537726	0	0	1	1.9e-06	0	1	ter
SA/WA	YPD	2	120	SA	chrXIV	555254	555839	565636	565796	0	27	0.00256	390	10542	0.00276	363	9798	0	0	0	0	0	0	int
SA/WA	YPD	2	120	SA	chrXVI	110702	110721	110721	110730	0	1	0.03571	28	28	1	1	1	0	0	0	0	0	0	int
SA/WA	YPD	3	120	WA	chrII	302873	302958	303071	303352	0	2	0.00418	240	479	0.01754	57	114	0	0	0	0	0	0	int
SA/WA	YPD	3	120	WA	chrIII	282477	282551	288486	332771	0	41	0.000815	1227	50294	0.00691	145	5936	0	0	0	0	0	0	ter
SA/WA	YPD	3	120	WA	chrIV	991450	991585	991882	992750	0	2	0.00154	650	1300	0.00671	149	298	0	0	0	0	0	0	int
SA/WA	YPD	3	120	WA	chrV	234873	234971	235180	235250	0	3	0.00796	126	377	0.01429	70	210	0	0	0	0	0	0	int
SA/WA	YPD	3	120	WA	chrVIII	418106	418277	419020	419527	0	2	0.00141	710	1421	0.00269	372	744	0	0	0	0	0	0	int
SA/WA	YPD	3	120	WA	chrX	450293	450299	450299	451054	0	1	0.00131	761	761	1	1	1	0	0	0	0	0	0	int
SA/WA	YPD	3	120	WA	chrXIII	346199	346575	346686	347106	0	2	0.00221	454	907	0.01786	56	112	0	0	0	0	0	0	int
SA/WA	YPD	3	120	WA	chrXIII	358215	358345	358345	358453	0	1	0.0042	238	238	1	1	1	0	0	0	0	0	0	int
SA/WA	YPD	3	120	WA	chrXIV	747591	747625	748567	748686	0	25	0.02283	44	1095	0.02651	38	943	0	0	0	0	0	0	int
SA/WA	YPD	3	120	SA	chrVI	45600	45634	46507	46535	0	15	0.016043	62	935	0.01716	58	874	0	0	0	0	0	0	int
SA/WA	YPD	3	120	SA	chrXII	621140	621236	621424	621562	0	4	0.00948	106	422	0.02116	47	189	0	0	0	0	0	0	int
SA/WA	YPD	3	120	SA	chrXIII	62580	62700	62887	62955	0	7	0.01867	54	375	0.03723	27	188	0	0	0	0	0	0	int
SA/WA	YPD	3	120	SA	chrXVI	403542	404169	407245	407342	0	20	0.00526	190	3800	0.0065	154	3077	0	0	0	0	0	0	int
SA/WA	YPD	4	120	WA	chrVIII	123048	123333	123333	123654	0	1	0.00165	606	606	1	1	1	0	0	0	0	0	0	int
SA/WA	YPD	4	120	WA	chrIX	349191	349290	350170	350285	0	4	0.00366	274	1094	0.00454	220	881	0	0	0	0	0	0	int
SA/WA	YPD	4	120	WA	chrX	425791	426284	428301	428470	0	15	0.0056	179	2679	0.00743	135	2018	0	0	0	0	0	0	int
SA/WA	YPD	4	120	WA	chrXII	786256	786300	786318	786590	0	2	0.00599	167	334	0.10526	10	19	0	0	0	0	0	0	int
SA/WA	YPD	4	120	WA	chrXVI	451128	451190	453592	453624	0	14	0.00561	178	2496	0.00583	172	2403	0	0	0	0	0	0	int
SA/WA	YPD	4	120	SA	chrI	1	18085	56399	56469	0	266	0.00471	212	56468	0.00694	144	38315	0	0	0	0	0	0	ter
SA/WA	YPD	4	120	SA	chrI	56594	56647	56677	56801	0	2	0.00966	104	207	0.06452	16	31	0	0	0	0	0	0	int
SA/WA	YPD	4	120	SA	chrIV	172908	173153	173418	173624	0	3	0.00419	239	716	0.01128	89	266	0	0	0	0	0	0	int
SA/WA	YPD	4	120	SA	chrV	1	20055	22436	23024	0	27	0.00117	853	23023	0.01134	88	2382	0	0	0	0	0	0	ter
SA/WA	YPD	4	120	SA	chrVI	92209	92248	95619	95761	0	30	0.00845	118	3552	0.0089	112	3372	0	0	0	0	0	0	int
SA/WA	YPD	4	120	SA	chrVII	720762	720945	721608	722333	0	8	0.00509	196	1571	0.01205	83	664	0	0	0	0	0	0	int
SA/WA	YPD	4	120	SA	chrXIII	52594	52703	52703	53112	0	1	0.00193	518	518	1	1	1	0	0	0	0	0	0	int
SA/NA	HU	1	60	SA	chrII	86992	87399	98763	99024	0	49	0.00407	246	12032	0.00431	232	11365	0	0	0	0	0	0	int
SA/NA	HU	1	60	SA	chrII	418702	419699	448765	448825	0	121	0.00402	249	30123	0.00416	240	29067	0	0	0	0	0	0	int
SA/NA	HU	1	60	SA	chrII	449572	450223	778539	800619	0	1284	0.00366	273	351047	0.00391	256	328317	2	6.1e-06	0	0	2	0	ter
SA/NA	HU	1	60	SA	chrIV	140198	141040	411452	411538	0	1046	0.00385	259	271340	0.00387	259	270413	2	7.4e-06	0	0	2	0	int
SA/NA	HU	1	60	SA	chrIV	794699	794856	797332	798674	0	9	0.00226	442	3975	0.00363	275	2477	0	0	0	0	0	0	int
SA/NA	HU	1	60	SA	chrIV	830901	831330	831331	831805	0	2	0.00221	452	904	1	1	2	0	0	0	0	0	0	int
SA/NA	HU	1	60	SA	chrIV	834355	834416	1269184	1269829	0	1767	0.00406	246	435474	0.00406	246	434769	0	0	0	0	0	0	int
SA/NA	HU	1	60	SA	chrIV	1274347	1275015	1288775	1289149	0	47	0.00318	315	14802	0.00342	293	13761	0	0	0	0	0	0	int
SA/NA	HU	1	60	SA	chrIV	1290291	1290656	1295720	1295775	0	27	0.00492	203	5484	0.00533	188	5065	0	0	0	0	0	0	int
SA/NA	HU	1	60	SA	chrV	21190	21378	21674	22031	0	3	0.003567	280	841	0.0101	99	297	0	0	0	0	0	0	int
SA/NA	HU	1	60	SA	chrV	67173	67351	67351	68236	0	1	0.000941	1063	1063	1	1	1	0	0	0	0	0	0	int
SA/NA	HU	1	60	SA	chrV	156862	157154	157154	157736	0	1	0.001144	874	874	1	1	1	0	0	0	0	0	0	int
SA/NA	HU	1	60	SA	chrV	162759	163559	169594	169627	0	42	0.006115	164	6868	0.00696	144	6036	0	0	0	0	0	0	int
SA/NA	HU	1	60	SA	chrV	170821	171036	176115	176294	0	19	0.003472	288	5473	0.00374	267	5080	0	0	0	0	0	0	int
SA/NA	HU	1	60	SA	chrV	267810	268103	268516	268710	0	4	0.004444	225	900	0.00966	104	414	0	0	0	0	0	0	int
SA/NA	HU	1	60	SA	chrVII	1	13436	356370	356599	0	1377	0.00386	259	356598	0.00402	249	342935	1	2.9e-06	0	0	0	0	ter
SA/NA	HU	1	60	SA	chrVII	357673	358004	405866	406278	0	243	0.005	200	48605	0.00508	197	47863	0	0	0	0	0	0	int
SA/NA	HU	1	60	SA	chrVII	411355	411395	411616	411648	0	2	0.00683	146	293	0.00901	111	222	0	0	0	0	0	0	int
SA/NA	HU	1	60	SA	chrVII	415023	415914	415939	416230	0	2	0.00166	604	1207	0.07692	13	26	0	0	0	0	0	0	int
SA/NA	HU	1	60	SA	chrVII	441602	442074	457072	457564	0	46	0.00288	347	15962	0.00307	326	14999	0	0	0	0	0	0	int
SA/NA	HU	1	60	SA	chrVII	493969	494061	494061	494298	0	1	0.00304	329	329	1	1	1	0	0	0	0	0	0	int
SA/NA	HU	1	60	SA	chrVII	1021345	1021928	1022510	1022981	0	7	0.00428	234	1636	0.01201	83	583	0	0	0	0	0	0	int
SA/NA	HU	1	60	SA	chrVII	1045587	1046135	1056189	1057165	0	46	0.00397	252	11578	0.00457	219	10055	0	0	0	0	0	0	int
SA/NA	HU	1	60	SA	chrVIII	19748	20028	26653	26719	0	35	0.005021	199	6971	0.00528	189	6626	0	0	0	0	0	0	int
SA/NA	HU	1	60	SA	chrVIII	307704	308456	310880	312274	0	8	0.001751	571	4570	0.0033	303	2425	0	0	0	0	0	0	int
SA/NA	HU	1	60	SA	chrVIII	502576	503070	511172	511396	0	42	0.004762	210	8820	0.00518	193	8103	0	0	0	0	0	0	int
SA/NA	HU	1	60	SA	chrVIII	521036	521914	525226	547529	0	18	0.000679	1472	26493	0.00543	184	3313	0	0	0	0	0	0	ter
SA/NA	HU	1	60	SA	chrIX	1	23307	199776	200060	0	737	0.00368	271	200059	0.00418	239	176470	3	1.7e-05	0	0	2	0	ter
SA/NA	HU	1	60	SA	chrIX	236335	236756	243345	243577	0	34	0.00469	213	7242	0.00516	194	6590	0	0	0	0	0	0	int
SA/NA	HU	1	60	SA	chrX	383611	383819	400252	400585	0	67	0.00395	253	16974	0.00408	245	16434	1	6.08e-05	0	0	1	0	int
SA/NA	HU	1	60	SA	chrX	401094	401191	404909	405743	0	9	0.00194	517	4649	0.00242	413	3719	0	0	0	0	0	0	int
SA/NA	HU	1	60	SA	chrX	410466	410673	411503	412056	0	5	0.00314	318	1590	0.00602	166	831	0	0	0	0	0	0	int
SA/NA	HU	1	60	SA	chrX	496272	496644	511348	511548	0	76	0.00498	201	15276	0.00517	193	14705	1	6.8e-05	0	0	0	0	int
SA/NA	HU	1	60	SA	chrX	512521	512670	528787	529768	0	81	0.0047	213	17247	0.00503	199	16118	0	0	0	0	0	0	int
SA/NA	HU	1	60	SA	chrXI	1	3180	14773	15526	0	47	0.00303	330	15525	0.00405	247	11594	0	0	0	0	0	0	ter
SA/NA	HU	1	60	SA	chrXI	16472	16653	134581	135089	0	522	0.0044	227	118617	0.00443	226	117929	0	0	1	8.5e-06	0	1	int
SA/NA	HU	1	60	SA	chrXI	574255	574263	574264	574858	0	2	0.00332	302	603	1	1	2	0	0	0	0	0	0	int
SA/NA	HU	1	60	SA	chrXII	375727	376189	411655	411665	0	121	0.00337	297	35938	0.00341	293	35467	0	0	0	0	0	0	int
SA/NA	HU	1	60	SA	chrXII	411755	411797	450260	459228	0	150	0.00316	316	47473	0.0039	256	38464	1	2.6e-05	0	0	1	0	int
SA/NA	HU	1	60	SA	chrXIII	698085	699009	893515	903361	0	698	0.0034	294	205276	0.00359	279	194507	0	0	0	0	0	0	ter
SA/NA	HU	1	60	SA	chrXIV	1	11221	228898	229248	0	1070	0.00467	214	229247	0.00492	203	217678	0	0	0	0	0	0	ter
SA/NA	HU	1	60	SA	chrXIV	245492	246264	247565	248141	0	9	0.0034	294	2649	0.00691	145	1302	0	0	0	0	0	0	int
SA/NA	HU	1	60	SA	chrXIV	351412	351742	351746	351905	0	2	0.00406	246	493	0.4	2	5	0	0	0	0	0	0	int
SA/NA	HU	1	60	SA	chrXIV	366298	366392	368886	369326	0	13	0.00429	233	3028	0.00521	192	2495	0	0	0	0	0	0	int
SA/NA	HU	1	60	SA	chrXIV	748963	749420	782457	800685	0	180	0.00348	287	51722	0.00545	184	33038	0	0	0	0	0	0	ter
SA/NA	HU	1	60	SA	chrXV	375728	375794	375794	376207	0	1	0.00209	479	479	1	1	1	0	0	0	0	0	0	int
SA/NA	HU	1	60	SA	chrXV	422256	422472	656121	656684	0	994	0.00424	236	234428	0.00425	235	233650	1	4.3e-06	0	0	0	0	int
SA/NA	HU	1	60	SA	chrXV	662455	662752	705532	706374	0	166	0.00378	265	43919	0.00388	258	42781	0	0	0	0	0	0	int
SA/NA	HU	1	60	SA	chrXVI	1	20017	321302	322480	0	1192	0.0037	271	322479	0.00396	253	301286	0	0	0	0	0	0	ter
SA/NA	HU	1	60	SA	chrXVI	365724	365929	520637	520859	0	581	0.00375	267	155135	0.00376	266	154709	0	0	0	0	0	0	int
SA/NA	HU	1	60	SA	chrXVI	647635	648134	667591	667830	0	94	0.00465	215	20195	0.00483	207	19458	0	0	0	0	0	0	int
SA/NA	HU	1	60	SA	chrXVI	719434	719815	719849	720156	0	2	0.00277	361	722	0.05714	18	35	0	0	0	0	0	0	int
SA/NA	HU	1	60	SA	chrXVI	720786	721107	722473	723317	0	6	0.00237	422	2531	0.00439	228	1367	0	0	0	0	0	0	int
SA/NA	HU	1	60	SA	chrXVI	726595	727234	767527	767990	0	159	0.00384	260	41395	0.00395	253	40294	0	0	0	0	0	0	int
SA/NA	HU	1	60	SA	chrXVI	784132	789496	810278	810540	0	94	0.00356	281	26408	0.00452	221	20783	0	0	0	0	0	0	int
SA/NA	HU	1	60	SA	chrXVI	839318	839380	840602	841502	0	14	0.00641	156	2184	0.01145	87	1223	0	0	0	0	0	0	int
SA/NA	HU	1	60	NA	chrI	119024	119282	119462	119857	0	3	0.0036	278	833	0.01657	60	181	0	0	0	0	0	0	int
SA/NA	HU	1	60	NA	chrI	134746	134760	134760	135207	0	1	0.00217	461	461	1	1	1	0	0	0	0	0	0	int
SA/NA	HU	1	60	NA	chrII	109322	109546	111549	111677	0	6	0.00255	392	2355	0.00299	334	2004	0	0	0	0	0	0	int
SA/NA	HU	1	60	NA	chrII	167108	167261	167261	167293	0	1	0.00541	185	185	1	1	1	0	0	0	0	0	0	int
SA/NA	HU	1	60	NA	chrIV	1	30126	137958	138799	0	510	0.00367	272	138798	0.00473	211	107833	0	0	0	0	0	0	ter
SA/NA	HU	1	60	NA	chrIV	520646	520803	798195	798350	0	931	0.00335	298	277704	0.00336	298	277393	2	7.2e-06	0	0	1	0	int
SA/NA	HU	1	60	NA	chrIV	802325	803669	834096	834523	0	116	0.0036	278	32198	0.00381	262	30428	0	0	0	0	0	0	int
SA/NA	HU	1	60	NA	chrIV	835429	835905	837919	837978	0	6	0.00235	425	2549	0.00298	336	2015	0	0	0	0	0	0	int
SA/NA	HU	1	60	NA	chrIV	1278605	1279252	1282455	1283122	0	11	0.00244	411	4517	0.00343	291	3204	0	0	0	0	0	0	int
SA/NA	HU	1	60	NA	chrIV	1297926	1298300	1298702	1299065	0	2	0.00176	570	1139	0.00496	202	403	0	0	0	0	0	0	int
SA/NA	HU	1	60	NA	chrIV	1304600	1304654	1483774	1495051	0	719	0.00378	265	190451	0.00401	249	179121	0	0	0	0	0	0	ter
SA/NA	HU	1	60	NA	chrV	76620	76980	80077	80331	0	8	0.002156	464	3711	0.00258	387	3098	0	0	0	0	0	0	int
SA/NA	HU	1	60	NA	chrV	142926	143445	148476	150224	0	12	0.001644	608	7298	0.00238	419	5032	0	0	0	0	0	0	int
SA/NA	HU	1	60	NA	chrV	186250	186615	274295	274587	0	360	0.004075	245	88337	0.00411	244	87681	0	0	0	0	0	0	int
SA/NA	HU	1	60	NA	chrV	275489	275684	559461	575962	0	1038	0.003455	289	300473	0.00366	273	283778	1	3.5e-06	1	3.5e-06	1	1	ter
SA/NA	HU	1	60	NA	chrVI	267145	267772	267772	268318	0	1	0.000853	1173	1173	1	1	1	0	0	0	0	0	0	int
SA/NA	HU	1	60	NA	chrVII	337639	337869	338381	338710	0	3	0.0028	357	1071	0.00585	171	513	0	0	0	0	0	0	int
SA/NA	HU	1	60	NA	chrVII	692135	692543	694890	694981	0	9	0.00316	316	2846	0.00383	261	2348	0	0	0	0	0	0	int
SA/NA	HU	1	60	NA	chrVII	1023459	1024492	1025896	1026442	0	6	0.00201	497	2983	0.00427	234	1405	0	0	0	0	0	0	int
SA/NA	HU	1	60	NA	chrVIII	428836	429264	429324	430265	0	2	0.0014	714	1429	0.03279	30	61	0	0	0	0	0	0	int
SA/NA	HU	1	60	NA	chrVIII	431611	431739	433949	434501	0	13	0.0045	222	2890	0.00588	170	2211	0	0	0	0	0	0	int
SA/NA	HU	1	60	NA	chrVIII	458747	459142	492117	492610	0	135	0.00399	251	33863	0.00409	244	32976	0	0	0	0	0	0	int
SA/NA	HU	1	60	NA	chrIX	202335	202620	237839	240978	0	146	0.00378	265	38643	0.00415	241	35220	0	0	0	0	0	0	int
SA/NA	HU	1	60	NA	chrIX	377533	377733	377755	377949	0	3	0.00721	139	416	0.13043	8	23	0	0	0	0	0	0	int
SA/NA	HU	1	60	NA	chrX	1	27953	339333	339679	0	1232	0.00363	276	339678	0.00396	253	311381	0	0	0	0	0	0	ter
SA/NA	HU	1	60	NA	chrX	341043	341809	374277	374483	0	183	0.00547	183	33440	0.00564	177	32469	0	0	0	0	0	0	int
SA/NA	HU	1	60	NA	chrX	400373	400502	401303	401508	0	11	0.00969	103	1135	0.01372	73	802	0	0	0	0	0	0	int
SA/NA	HU	1	60	NA	chrXI	118094	118603	365476	365685	0	957	0.00387	259	247591	0.00388	258	246874	1	4.1e-06	0	0	1	0	int
SA/NA	HU	1	60	NA	chrXI	469622	469969	471575	471655	0	9	0.00443	226	2033	0.0056	179	1607	0	0	0	0	0	0	int
SA/NA	HU	1	60	NA	chrXI	606569	606713	642210	667446	0	169	0.00278	360	60877	0.00476	210	35498	0	0	0	0	0	0	ter
SA/NA	HU	1	60	NA	chrXII	1	21089	27918	28234	0	41	0.00145	689	28233	0.006	167	6830	0	0	0	0	0	0	ter
SA/NA	HU	1	60	NA	chrXII	40653	41213	45757	46335	0	17	0.00299	334	5682	0.00374	267	4545	0	0	0	0	0	0	int
SA/NA	HU	1	60	NA	chrXII	253337	253700	371012	371472	0	446	0.00378	265	118135	0.0038	263	117313	0	0	0	0	0	0	int
SA/NA	HU	1	60	NA	chrXII	454958	463921	1022693	1027157	0	2351	0.00411	243	572199	0.00421	238	558773	1	1.8e-06	0	0	0	0	ter
SA/NA	HU	1	60	NA	chrXIII	505721	506126	510212	510420	0	16	0.0034	294	4699	0.00391	255	4087	0	0	0	0	0	0	int
SA/NA	HU	1	60	NA	chrXIII	679289	680487	706814	707737	0	123	0.00432	231	28448	0.00467	214	26328	0	0	0	0	0	0	int
SA/NA	HU	1	60	NA	chrXIV	261348	261651	261924	261948	0	3	0.005	200	600	0.01095	91	274	0	0	0	0	0	0	int
SA/NA	HU	1	60	NA	chrXIV	544711	545522	546483	547465	0	8	0.0029	344	2754	0.00832	120	962	0	0	0	0	0	0	int
SA/NA	HU	1	60	NA	chrXV	1	35754	296082	296119	0	1089	0.00368	272	296118	0.00418	239	260329	0	0	0	0	0	0	ter
SA/NA	HU	1	60	NA	chrXV	676221	676785	681701	681997	0	14	0.00242	413	5776	0.00285	351	4917	0	0	0	0	0	0	int
SA/NA	HU	1	60	NA	chrXV	725912	726755	1054708	1072763	0	1203	0.00347	288	346851	0.00367	273	327954	0	0	0	0	0	0	ter
SA/NA	HU	1	60	NA	chrXVI	330508	331688	373550	373754	0	199	0.0046	217	43246	0.00475	210	41863	0	0	0	0	0	0	int
SA/NA	HU	1	60	NA	chrXVI	687445	687686	738643	739022	0	211	0.00409	244	51577	0.00414	242	50958	0	0	0	0	0	0	int
SA/NA	HU	1	60	NA	chrXVI	739746	740054	740054	740374	0	1	0.00159	628	628	1	1	1	0	0	0	0	0	0	int
SA/NA	HU	1	60	NA	chrXVI	742907	743752	745545	746183	0	9	0.00275	364	3276	0.00502	199	1794	0	0	0	0	0	0	int
SA/NA	HU	1	60	NA	chrXVI	791985	792449	802754	808099	0	47	0.00292	343	16114	0.00456	219	10306	0	0	0	0	0	0	int
SA/NA	HU	1	60	NA	chrXVI	834137	834401	862836	862897	0	102	0.00355	282	28760	0.00359	279	28436	0	0	0	0	0	0	int
SA/NA	HU	1	60	NA	chrXVI	865082	865983	903934	932263	0	187	0.00278	359	67181	0.00493	203	37952	0	0	0	0	0	0	ter
SA/NA	HU	4	60	SA	chrII	1	3685	40672	41389	0	122	0.00295	339	41388	0.0033	303	36988	0	0	0	0	0	0	ter
SA/NA	HU	4	60	SA	chrII	512129	512536	516662	516737	0	30	0.00651	154	4608	0.00727	138	4127	0	0	0	0	0	0	int
SA/NA	HU	4	60	SA	chrII	528340	529035	778539	800619	0	954	0.0035	285	272279	0.00382	262	249505	0	0	0	0	0	0	ter
SA/NA	HU	4	60	SA	chrIV	588539	589135	589135	589507	0	1	0.00103	968	968	1	1	1	0	0	0	0	0	0	int
SA/NA	HU	4	60	SA	chrIV	1232327	1232712	1232749	1232953	0	3	0.00479	209	626	0.07895	13	38	0	0	0	0	0	0	int
SA/NA	HU	4	60	SA	chrVI	101488	101835	104211	104393	0	10	0.00344	290	2905	0.00421	238	2377	0	0	0	0	0	0	int
SA/NA	HU	4	60	SA	chrVII	1	13436	35065	35461	0	95	0.002679	373	35460	0.00439	228	21630	0	0	0	0	0	0	ter
SA/NA	HU	4	60	SA	chrVII	131976	132341	136028	136186	0	20	0.004751	210	4210	0.00542	184	3688	0	0	0	0	0	0	int
SA/NA	HU	4	60	SA	chrVII	173424	173474	173474	173765	0	1	0.002933	341	341	1	1	1	0	0	0	0	0	0	int
SA/NA	HU	4	60	SA	chrVII	175854	176905	182923	183095	0	38	0.005248	191	7241	0.00631	158	6019	0	0	0	0	0	0	int
SA/NA	HU	4	60	SA	chrVII	187285	188144	212902	213425	0	98	0.003749	267	26140	0.00396	253	24759	0	0	0	0	0	0	int
SA/NA	HU	4	60	SA	chrVII	376980	377022	377079	377360	0	2	0.005263	190	380	0.03448	29	58	0	0	0	0	0	0	int
SA/NA	HU	4	60	SA	chrVII	932814	932866	933189	933717	0	5	0.005537	181	903	0.01543	65	324	0	0	0	0	0	0	int
SA/NA	HU	4	60	SA	chrVII	958288	958629	1058144	1107723	0	377	0.002523	396	149435	0.00379	264	99516	0	0	0	0	0	0	ter
SA/NA	HU	4	60	SA	chrVIII	1	14356	56659	57251	0	223	0.0039	257	57250	0.00527	190	42304	0	0	0	0	0	0	ter
SA/NA	HU	4	60	SA	chrIX	1	23307	144743	145041	0	475	0.00327	305	145040	0.00391	256	121437	0	0	0	0	0	0	ter
SA/NA	HU	4	60	SA	chrIX	193152	193251	204087	204262	0	47	0.00423	236	11110	0.00434	231	10837	0	0	0	0	0	0	int
SA/NA	HU	4	60	SA	chrIX	299052	299175	300070	300492	0	5	0.00347	288	1440	0.00558	179	896	0	0	0	0	0	0	int
SA/NA	HU	4	60	SA	chrIX	326411	326842	326842	327049	0	1	0.00157	638	638	1	1	1	0	0	0	0	0	0	int
SA/NA	HU	4	60	SA	chrXI	258071	258281	279434	279472	0	94	0.00439	228	21401	0.00444	225	21154	0	0	0	0	0	0	int
SA/NA	HU	4	60	SA	chrXII	1	25191	45805	46237	0	144	0.00311	321	46236	0.00699	143	20615	0	0	0	0	0	0	ter
SA/NA	HU	4	60	SA	chrXII	62407	64597	115765	115908	0	205	0.00383	261	53501	0.00401	250	51169	0	0	0	0	0	0	int
SA/NA	HU	4	60	SA	chrXII	194362	194853	195177	196272	0	4	0.00209	478	1910	0.01231	81	325	0	0	0	0	0	0	int
SA/NA	HU	4	60	SA	chrXII	281490	281645	281645	281735	0	1	0.00408	245	245	1	1	1	0	0	0	0	0	0	int
SA/NA	HU	4	60	SA	chrXII	282282	282657	282750	283031	0	2	0.00267	374	749	0.02128	47	94	0	0	0	0	0	0	int
SA/NA	HU	4	60	SA	chrXII	298530	299043	305601	305641	0	29	0.00408	245	7111	0.00442	226	6559	0	0	0	0	0	0	int
SA/NA	HU	4	60	SA	chrXIII	669629	670828	671932	672173	0	11	0.00432	231	2544	0.00995	100	1105	0	0	0	0	0	0	int
SA/NA	HU	4	60	SA	chrXIV	274001	274141	274260	274525	0	3	0.00573	175	524	0.025	40	120	0	0	0	0	0	0	int
SA/NA	HU	4	60	SA	chrXIV	448629	448670	482743	482822	0	106	0.0031	323	34193	0.00311	321	34074	0	0	0	0	0	0	int
SA/NA	HU	4	60	SA	chrXIV	488646	489228	493588	494841	0	24	0.00387	258	6195	0.0055	182	4361	0	0	0	0	0	0	int
SA/NA	HU	4	60	SA	chrXV	413387	414017	423946	424184	0	38	0.00352	284	10797	0.00383	261	9930	0	0	0	0	0	0	int
SA/NA	HU	4	60	SA	chrXV	467535	467711	469330	469486	0	3	0.00154	650	1951	0.00185	540	1620	0	0	0	0	0	0	int
SA/NA	HU	4	60	SA	chrXV	469927	470210	470242	470325	0	2	0.00503	199	398	0.06061	16	33	0	0	0	0	0	0	int
SA/NA	HU	4	60	SA	chrXVI	424983	425330	425424	425919	0	2	0.00214	468	936	0.02105	48	95	0	0	0	0	0	0	int
SA/NA	HU	4	60	NA	chrI	111671	111744	111744	112035	0	1	0.00275	364	364	1	1	1	0	0	0	0	0	0	int
SA/NA	HU	4	60	NA	chrII	86889	87082	88283	88929	0	11	0.00539	185	2040	0.00915	109	1202	0	0	0	0	0	0	int
SA/NA	HU	4	60	NA	chrII	118990	119220	119220	119232	0	1	0.00413	242	242	1	1	1	0	0	0	0	0	0	int
SA/NA	HU	4	60	NA	chrII	234911	235191	528573	528979	0	1278	0.00435	230	294068	0.00436	230	293383	0	0	0	0	0	0	int
SA/NA	HU	4	60	NA	chrII	533590	533667	544512	545206	0	49	0.00422	237	11616	0.00452	221	10846	0	0	1	9.22e-05	0	1	int
SA/NA	HU	4	60	NA	chrIII	57581	57796	62171	62673	0	15	0.00295	339	5092	0.00343	292	4376	0	0	0	0	0	0	int
SA/NA	HU	4	60	NA	chrIV	1	30126	380260	380541	0	1463	0.00384	260	380540	0.00418	239	350135	1	2.9e-06	2	5.7e-06	1	2	ter
SA/NA	HU	4	60	NA	chrIV	387737	388310	388327	388496	0	2	0.00264	380	759	0.11111	9	18	0	0	0	0	0	0	int
SA/NA	HU	4	60	NA	chrIV	1176315	1176572	1180212	1180367	0	36	0.00888	113	4052	0.00989	101	3641	0	0	0	0	0	0	int
SA/NA	HU	4	60	NA	chrIV	1241073	1241166	1241166	1241550	0	1	0.0021	477	477	1	1	1	0	0	0	0	0	0	int
SA/NA	HU	4	60	NA	chrIV	1245405	1245656	1246328	1246636	0	3	0.00244	410	1231	0.00446	224	673	0	0	0	0	0	0	int
SA/NA	HU	4	60	NA	chrIV	1425357	1425701	1425989	1426058	0	2	0.00285	350	701	0.00692	144	289	0	0	0	0	0	0	int
SA/NA	HU	4	60	NA	chrIV	1443378	1443614	1483774	1495051	0	181	0.0035	285	51673	0.00451	222	40161	0	0	0	0	0	0	ter
SA/NA	HU	4	60	NA	chrVI	1	51212	109529	109876	0	286	0.0026	384	109875	0.0049	204	58318	0	0	1	1.71e-05	0	1	ter
SA/NA	HU	4	60	NA	chrVII	28418	28815	116787	116978	0	372	0.004201	238	88560	0.00423	236	87973	2	2.27e-05	0	0	2	0	int
SA/NA	HU	4	60	NA	chrVII	747406	747809	755152	755202	0	45	0.005772	173	7796	0.00613	163	7344	0	0	0	0	0	0	int
SA/NA	HU	4	60	NA	chrVIII	166234	166400	168899	169458	0	22	0.00682	147	3224	0.0088	114	2500	0	0	0	0	0	0	int
SA/NA	HU	4	60	NA	chrIX	264641	264780	265868	266207	0	6	0.00383	261	1566	0.00551	182	1089	0	0	0	0	0	0	int
SA/NA	HU	4	60	NA	chrIX	344727	344827	345554	345832	0	6	0.00543	184	1105	0.00824	121	728	0	0	0	0	0	0	int
SA/NA	HU	4	60	NA	chrX	365835	365919	366029	366185	0	3	0.00857	117	350	0.02703	37	111	0	0	0	0	0	0	int
SA/NA	HU	4	60	NA	chrX	372705	373121	381541	381665	0	23	0.00257	390	8960	0.00273	366	8421	0	0	0	0	0	0	int
SA/NA	HU	4	60	NA	chrX	687943	688199	705687	723414	0	76	0.00214	467	35471	0.00435	230	17489	0	0	0	0	0	0	ter
SA/NA	HU	4	60	NA	chrXI	395669	396538	402033	402444	0	25	0.00369	271	6775	0.00455	220	5496	0	0	0	0	0	0	int
SA/NA	HU	4	60	NA	chrXI	492389	493226	493226	493239	0	1	0.00118	850	850	1	1	1	0	0	0	0	0	0	int
SA/NA	HU	4	60	NA	chrXII	42169	42601	56166	58355	0	62	0.00383	261	16186	0.00457	219	13566	0	0	0	0	0	0	int
SA/NA	HU	4	60	NA	chrXII	454958	463921	1022693	1027157	0	2357	0.00412	243	572199	0.00422	237	558773	0	0	0	0	0	0	ter
SA/NA	HU	4	60	NA	chrXIII	600195	600443	600443	600565	0	1	0.0027	370	370	1	1	1	0	0	0	0	0	0	int
SA/NA	HU	4	60	NA	chrXIV	178625	179159	179159	179191	0	1	0.00177	566	566	1	1	1	0	0	0	0	0	0	int
SA/NA	HU	4	60	NA	chrXIV	457666	457726	458802	459480	0	8	0.00441	227	1814	0.00743	135	1077	0	0	0	0	0	0	int
SA/NA	HU	4	60	NA	chrXV	429856	430326	431654	432283	0	3	0.00124	809	2427	0.00226	443	1329	0	0	0	0	0	0	int
SA/NA	HU	4	60	NA	chrXVI	1	24098	239871	239951	0	835	0.00348	287	239950	0.00387	258	215774	1	4.6e-06	0	0	0	0	ter
SA/NA	RM	1	60	SA	chrIV	129390	130287	130287	131119	0	1	0.000578	1729	1729	1	1	1	0	0	0	0	0	0	int
SA/NA	RM	1	60	SA	chrVII	369810	370026	370026	370171	0	1	0.00277	361	361	1	1	1	0	0	0	0	0	0	int
SA/NA	RM	1	60	SA	chrVII	849283	849546	852063	852399	0	15	0.00481	208	3116	0.00596	168	2518	0	0	0	0	0	0	int
SA/NA	RM	1	60	SA	chrVIII	142942	143241	145570	146152	0	18	0.00561	178	3210	0.00773	129	2330	0	0	0	0	0	0	int
SA/NA	RM	1	60	SA	chrX	416544	416549	416549	416697	0	1	0.00654	153	153	1	1	1	0	0	0	0	0	0	int
SA/NA	RM	1	60	SA	chrXI	496038	496404	499361	499707	0	13	0.00354	282	3669	0.00439	228	2958	0	0	0	0	0	0	int
SA/NA	RM	1	60	SA	chrXII	754469	755032	760335	760789	0	11	0.00174	575	6320	0.00207	482	5304	0	0	0	0	0	0	int
SA/NA	RM	1	60	NA	chrIV	1237738	1238804	1243433	1243639	0	17	0.002881	347	5901	0.00367	272	4630	0	0	0	0	0	0	int
SA/NA	RM	1	60	NA	chrXI	1	3301	419690	420291	0	1129	0.00269	372	420290	0.00271	369	416390	0	0	0	0	0	0	ter
SA/NA	RM	1	60	NA	chrXVI	126834	126953	129056	129132	0	9	0.00392	255	2298	0.00428	234	2104	0	0	0	0	0	0	int
SA/NA	RM	2	60	SA	chrI	164456	164495	164495	164578	0	1	0.0082	122	122	1	1	1	0	0	0	0	0	0	int
SA/NA	RM	2	60	SA	chrII	156788	157142	157479	157651	0	4	0.00463	216	863	0.01183	84	338	0	0	0	0	0	0	int
SA/NA	RM	2	60	SA	chrII	182242	182461	182461	182908	0	1	0.0015	666	666	1	1	1	0	0	0	0	0	0	int
SA/NA	RM	2	60	SA	chrIV	331095	331658	332899	333319	0	9	0.00405	247	2224	0.00725	138	1242	0	0	0	0	0	0	int
SA/NA	RM	2	60	SA	chrIV	1473498	1473812	1473987	1474245	0	2	0.00268	374	747	0.01136	88	176	0	0	0	0	0	0	int
SA/NA	RM	2	60	SA	chrV	189983	190256	559385	575802	0	1347	0.00349	286	385819	0.00365	274	369130	0	0	0	0	0	0	ter
SA/NA	RM	2	60	SA	chrVII	1	13436	91153	92045	0	341	0.0037	270	92044	0.00439	228	77718	0	0	0	0	0	0	ter
SA/NA	RM	2	60	SA	chrVII	425767	426063	426597	426830	0	5	0.0047	213	1063	0.00935	107	535	0	0	0	0	0	0	int
SA/NA	RM	2	60	SA	chrVII	829209	829529	829573	829938	0	2	0.00274	364	729	0.04444	22	45	0	0	0	0	0	0	int
SA/NA	RM	2	60	SA	chrVIII	139947	140379	141171	141397	0	5	0.00345	290	1450	0.00631	159	793	0	0	0	0	0	0	int
SA/NA	RM	2	60	SA	chrIX	1	23307	233158	233220	0	859	0.00368	272	233219	0.00409	244	209852	0	0	0	0	0	0	ter
SA/NA	RM	2	60	SA	chrIX	233359	233410	286360	286905	0	260	0.00486	206	53546	0.00491	204	52951	0	0	0	0	0	0	int
SA/NA	RM	2	60	SA	chrX	1	24631	26412	26691	0	14	0.000525	1906	26690	0.00786	127	1782	0	0	0	0	0	0	ter
SA/NA	RM	2	60	SA	chrX	287484	287652	386679	386825	0	450	0.00453	221	99341	0.00454	220	99028	0	0	0	0	0	0	int
SA/NA	RM	2	60	SA	chrXIII	329928	330099	330099	330247	0	1	0.00313	319	319	1	1	1	0	0	0	0	0	0	int
SA/NA	RM	2	60	SA	chrXIII	726925	727293	727341	727673	0	2	0.00267	374	748	0.04082	24	49	0	0	0	0	0	0	int
SA/NA	RM	2	60	SA	chrXV	386900	387718	388254	389214	0	2	0.000864	1157	2314	0.00372	268	537	0	0	0	0	0	0	int
SA/NA	RM	2	60	SA	chrXV	835758	836662	953173	953619	0	383	0.00325	308	117861	0.00329	304	116512	0	0	0	0	0	0	int
SA/NA	RM	2	60	NA	chrII	550338	550594	801312	808481	0	941	0.00365	274	258143	0.00375	266	250719	0	0	0	0	0	0	ter
SA/NA	RM	2	60	NA	chrIII	1	12140	45680	45858	0	151	0.00329	304	45857	0.0045	222	33541	0	0	0	0	0	0	ter
SA/NA	RM	2	60	NA	chrIII	49971	50117	101146	101388	0	197	0.00383	261	51417	0.00386	259	51030	0	0	0	0	0	0	int
SA/NA	RM	2	60	NA	chrIV	170070	170448	173309	173511	0	8	0.00232	430	3441	0.0028	358	2862	0	0	0	0	0	0	int
SA/NA	RM	2	60	NA	chrIV	323415	323490	327655	327973	0	10	0.00219	456	4558	0.0024	417	4166	0	0	0	0	0	0	int
SA/NA	RM	2	60	NA	chrIV	547276	547510	547510	548076	0	1	0.00125	800	800	1	1	1	0	0	0	0	0	0	int
SA/NA	RM	2	60	NA	chrIV	671853	672126	673427	673733	0	3	0.0016	627	1880	0.0023	434	1302	0	0	0	0	0	0	int
SA/NA	RM	2	60	NA	chrIV	674381	674458	674548	674791	0	3	0.00732	137	410	0.03297	30	91	0	0	0	0	0	0	int
SA/NA	RM	2	60	NA	chrIV	826076	826277	1044980	1045153	0	818	0.00373	268	219077	0.00374	267	218704	0	0	0	0	0	0	int
SA/NA	RM	2	60	NA	chrVII	191235	191403	193004	193234	0	7	0.0035	286	1999	0.00437	229	1602	0	0	0	0	0	0	int
SA/NA	RM	2	60	NA	chrVII	603960	604021	604021	604077	0	1	0.00855	117	117	1	1	1	0	0	0	0	0	0	int
SA/NA	RM	2	60	NA	chrVIII	349041	349145	352655	352879	0	18	0.00469	213	3838	0.00513	195	3511	0	0	0	0	0	0	int
SA/NA	RM	2	60	NA	chrVIII	354654	354899	515303	543240	0	622	0.0033	303	188586	0.00388	258	160405	0	0	0	0	0	0	ter
SA/NA	RM	2	60	NA	chrX	30016	30296	284225	284392	0	963	0.003786	264	254376	0.00379	264	253930	0	0	0	0	0	0	int
SA/NA	RM	2	60	NA	chrX	595112	595292	599855	600082	0	16	0.003219	311	4970	0.00351	285	4564	0	0	0	0	0	0	int
SA/NA	RM	2	60	NA	chrXI	1	3301	83514	83830	0	407	0.00486	206	83829	0.00507	197	80214	0	0	0	0	0	0	ter
SA/NA	RM	2	60	NA	chrXI	277076	277274	279451	279668	0	8	0.00309	324	2592	0.00367	272	2178	0	0	0	0	0	0	int
SA/NA	RM	2	60	NA	chrXII	516223	516376	704039	704224	0	612	0.00326	307	188001	0.00326	307	187664	0	0	0	0	0	0	int
SA/NA	RM	2	60	NA	chrXIII	505721	506126	506126	506682	0	1	0.00104	961	961	1	1	1	0	0	0	0	0	0	int
SA/NA	RM	2	60	NA	chrXIII	811532	811696	814114	814992	0	7	0.00202	494	3460	0.00289	346	2419	0	0	0	0	0	0	int
SA/NA	RM	2	60	NA	chrXIV	675523	676352	754018	766731	0	370	0.00406	247	91208	0.00476	210	77667	0	0	0	0	0	0	ter
SA/NA	RM	2	60	NA	chrXV	188277	189183	189183	189593	0	1	0.00076	1316	1316	1	1	1	0	0	0	0	0	0	int
SA/NA	RM	3	60	SA	chrII	560181	560271	566420	566453	0	29	0.00462	216	6272	0.00472	212	6150	0	0	0	0	0	0	int
SA/NA	RM	3	60	SA	chrII	566604	566721	566721	567162	0	1	0.00179	558	558	1	1	1	0	0	0	0	0	0	int
SA/NA	RM	3	60	SA	chrII	572255	573476	778539	800619	0	812	0.00356	281	228364	0.00396	253	205064	0	0	0	0	0	0	ter
SA/NA	RM	3	60	SA	chrXI	157763	163247	190390	190565	0	99	0.00302	331	32802	0.00365	274	27144	0	0	0	0	0	0	int
SA/NA	RM	3	60	SA	chrXIV	280986	281056	292442	293073	0	42	0.00347	288	12087	0.00369	271	11387	0	0	0	0	0	0	int
SA/NA	RM	3	60	NA	chrIV	52370	52518	63791	63980	0	57	0.00491	204	11610	0.00506	198	11274	0	0	0	0	0	0	int
SA/NA	RM	3	60	NA	chrIV	1250956	1251298	1253376	1253776	0	10	0.00355	282	2820	0.00481	208	2079	0	0	0	0	0	0	int
SA/NA	RM	3	60	NA	chrIX	115043	115596	117610	118002	0	10	0.00338	296	2959	0.00496	202	2015	0	0	0	0	0	0	int
SA/NA	RM	3	60	NA	chrXI	432141	432308	440035	440056	0	34	0.0043	233	7915	0.0044	227	7728	0	0	0	0	0	0	int
SA/NA	RM	3	60	NA	chrXII	454994	463921	1022727	1027157	0	2354	0.00411	243	572163	0.00421	237	558807	0	0	0	0	0	0	ter
SA/NA	RM	4	60	SA	chrII	682070	682261	689448	689463	0	20	0.00271	370	7393	0.00278	359	7188	0	0	0	0	0	0	int
SA/NA	RM	4	60	SA	chrIV	875415	875905	879382	879963	0	21	0.00462	217	4548	0.00604	166	3478	0	0	0	0	0	0	int
SA/NA	RM	4	60	SA	chrIV	995376	995999	1001126	1001371	0	27	0.0045	222	5995	0.00527	190	5128	0	0	0	0	0	0	int
SA/NA	RM	4	60	SA	chrXIII	744249	744806	744806	744961	0	1	0.0014	712	712	1	1	1	0	0	0	0	0	0	int
SA/NA	RM	4	60	SA	chrXIII	745619	746031	750657	750703	0	17	0.00334	299	5084	0.00367	272	4627	0	0	0	0	0	0	int
SA/NA	RM	4	60	SA	chrXIII	846324	846805	846805	846991	0	1	0.0015	667	667	1	1	1	0	0	0	0	0	0	int
SA/NA	RM	4	60	SA	chrXVI	559650	561067	562250	562553	0	2	0.000689	1452	2903	0.00169	592	1184	0	0	0	0	0	0	int
SA/NA	RM	4	60	NA	chrIV	251961	252445	252445	252941	0	1	0.00102	980	980	1	1	1	0	0	0	0	0	0	int
SA/NA	RM	4	60	NA	chrIV	267346	267969	279329	279516	0	66	0.00542	184	12170	0.00581	172	11361	0	0	0	0	0	0	int
SA/NA	RM	4	60	NA	chrVI	243499	243657	243864	243906	0	2	0.00491	204	407	0.00962	104	208	0	0	0	0	0	0	int
SA/NA	RM	4	60	NA	chrVII	49135	49254	50289	50402	0	8	0.00631	158	1267	0.00772	130	1036	0	0	0	0	0	0	int
SA/NA	RM	4	60	NA	chrIX	381511	381626	399400	399803	0	103	0.00563	178	18292	0.00579	173	17775	0	0	0	0	0	0	int
SA/NA	RM	4	60	NA	chrXIV	728550	729217	731318	731631	0	12	0.00389	257	3081	0.00571	175	2102	0	0	0	0	0	0	int
SA/NA	RM	4	60	NA	chrXIV	737795	738154	740300	740399	0	6	0.0023	434	2604	0.00279	358	2147	0	0	0	0	0	0	int
SA/NA	RM	4	60	NA	chrXV	196370	197000	197186	197451	0	2	0.00185	540	1081	0.0107	94	187	0	0	0	0	0	0	int
SA/NA	YPD	1	120	SA	chrII	117475	118635	123367	123550	0	21	0.003457	289	6075	0.00444	225	4733	0	0	0	0	0	0	int
SA/NA	YPD	1	120	SA	chrII	750270	750804	750804	751926	0	1	0.000604	1656	1656	1	1	1	0	0	0	0	0	0	int
SA/NA	YPD	1	120	SA	chrIII	1	21489	106087	106534	0	369	0.00346	289	106533	0.00436	229	84599	1	1.18e-05	1	1.18e-05	1	1	ter
SA/NA	YPD	1	120	SA	chrVII	857516	857682	859986	860301	0	8	0.00287	348	2785	0.00347	288	2305	0	0	0	0	0	0	int
SA/NA	YPD	1	120	SA	chrXII	100713	100886	107344	107748	0	26	0.0037	271	7035	0.00403	248	6459	0	0	0	0	0	0	int
SA/NA	YPD	1	120	SA	chrXV	367259	367391	367391	367620	0	1	0.00277	361	361	1	1	1	0	0	0	0	0	0	int
SA/NA	YPD	1	120	SA	chrXV	435876	436168	1034077	1048295	0	2329	0.0038	263	612419	0.0039	257	597910	1	1.7e-06	0	0	1	0	ter
SA/NA	YPD	1	120	NA	chrII	711998	712381	714164	714903	0	5	0.001721	581	2905	0.0028	357	1784	0	0	0	0	0	0	int
SA/NA	YPD	1	120	NA	chrIV	879943	880138	880453	880539	0	3	0.00503	199	596	0.00949	105	316	0	0	0	0	0	0	int
SA/NA	YPD	1	120	NA	chrXI	15652	16411	16411	16592	0	1	0.00106	940	940	1	1	1	0	0	0	0	0	0	int
SA/NA	YPD	1	120	NA	chrXII	493635	494402	496142	496734	0	7	0.00226	443	3099	0.00402	249	1741	0	0	0	0	0	0	int
SA/NA	YPD	1	120	NA	chrXII	776601	776636	777250	777406	0	7	0.0087	115	805	0.01138	88	615	0	0	0	0	0	0	int
SA/NA	YPD	1	120	NA	chrXII	910922	912334	1022727	1027157	0	436	0.00375	267	116235	0.00395	253	110394	0	0	0	0	0	0	ter
SA/NA	YPD	1	120	NA	chrXIV	271252	271884	271884	272234	0	1	0.00102	982	982	1	1	1	0	0	0	0	0	0	int
SA/NA	YPD	1	120	NA	chrXIV	708034	708151	754018	766731	0	243	0.00414	242	58697	0.0053	189	45868	0	0	0	0	0	0	ter
SA/NA	YPD	1	120	NA	chrXV	439609	439962	445095	445130	0	18	0.00326	307	5521	0.00351	285	5134	0	0	0	0	0	0	int
SA/NA	YPD	1	120	NA	chrXVI	347778	347886	363648	363918	0	79	0.00489	204	16140	0.00501	200	15763	0	0	0	0	0	0	int
SA/NA	YPD	2	120	SA	chrII	1	4438	8819	10904	0	13	0.00119	839	10903	0.00297	337	4382	0	0	0	0	0	0	ter
SA/NA	YPD	2	120	SA	chrII	507938	509244	518953	521032	0	36	0.00275	364	13094	0.00371	270	9710	0	0	0	0	0	0	int
SA/NA	YPD	2	120	SA	chrIV	1104317	1104743	1109043	1110161	0	15	0.00257	390	5844	0.00349	287	4301	0	0	0	0	0	0	int
SA/NA	YPD	2	120	SA	chrVI	1	42791	87617	88077	0	110	0.00125	801	88076	0.00245	408	44827	0	0	0	0	0	0	ter
SA/NA	YPD	2	120	SA	chrVI	88763	88987	100269	100484	0	29	0.00247	404	11721	0.00257	389	11283	0	0	0	0	0	0	int
SA/NA	YPD	2	120	SA	chrVI	101825	102508	131561	136358	0	102	0.00295	339	34533	0.00351	285	29054	0	0	0	0	0	0	int
SA/NA	YPD	2	120	SA	chrVII	127796	128281	130989	131664	0	20	0.00517	193	3868	0.00738	135	2709	0	0	0	0	0	0	int
SA/NA	YPD	2	120	SA	chrXII	459229	468198	1027719	1043178	0	973	0.00167	600	583949	0.00174	575	559522	1	1.8e-06	0	0	0	0	ter
SA/NA	YPD	2	120	SA	chrXVI	77090	78083	81227	81479	0	3	0.000684	1463	4389	0.000954	1048	3145	0	0	0	0	0	0	int
SA/NA	YPD	2	120	NA	chrV	547317	547600	548188	549782	0	4	0.00162	616	2465	0.00679	147	589	0	0	0	0	0	0	int
SA/NA	YPD	2	120	NA	chrVI	96440	96907	96907	97130	0	1	0.00145	690	690	1	1	1	0	0	0	0	0	0	int
SA/NA	YPD	2	120	NA	chrVI	108872	109088	109529	110287	0	4	0.00283	354	1415	0.00905	110	442	0	0	0	0	0	0	int
SA/NA	YPD	2	120	NA	chrVII	1	6335	42978	44175	0	57	0.00129	775	44174	0.00156	643	36644	0	0	0	0	0	0	ter
SA/NA	YPD	2	120	NA	chrXIII	784038	784203	784508	784852	0	3	0.00369	271	814	0.0098	102	306	0	0	0	0	0	0	int
SA/NA	YPD	4	120	SA	chrIV	126365	126432	132472	132586	0	16	0.002572	389	6221	0.00265	378	6041	0	0	0	0	0	0	int
SA/NA	YPD	4	120	SA	chrIV	1342222	1342377	1344054	1344278	0	13	0.006323	158	2056	0.00775	129	1678	0	0	0	0	0	0	int
SA/NA	YPD	4	120	SA	chrVII	589469	589632	1058144	1107723	0	1817	0.00351	285	518254	0.00388	258	468513	1	2.1e-06	0	0	0	0	ter
SA/NA	YPD	4	120	SA	chrVIII	514766	514864	525226	547529	0	41	0.00125	799	32763	0.00396	253	10363	0	0	0	0	0	0	ter
SA/NA	YPD	4	120	SA	chrXI	438783	439217	452406	452602	0	33	0.00239	419	13819	0.0025	400	13190	0	0	0	0	0	0	int
SA/NA	YPD	4	120	SA	chrXII	459229	468198	1027930	1043178	0	2339	0.00401	250	583949	0.00418	239	559733	2	3.6e-06	0	0	1	0	ter
SA/NA	YPD	4	120	SA	chrXIV	1	11221	205918	206424	0	951	0.00461	217	206423	0.00488	205	194698	0	0	0	0	0	0	ter
SA/NA	YPD	4	120	SA	chrXIV	211416	211568	535620	535759	0	1174	0.00362	276	324343	0.00362	276	324053	0	0	0	0	0	0	int
SA/NA	YPD	4	120	SA	chrXV	415363	415518	415864	416659	0	2	0.00154	648	1296	0.00576	174	347	0	0	0	0	0	0	int
SA/NA	YPD	4	120	NA	chrI	86373	86498	86933	86975	0	3	0.00498	201	602	0.00688	145	436	0	0	0	0	0	0	int
SA/NA	YPD	4	120	NA	chrII	62687	63178	73604	73687	0	59	0.00536	186	11000	0.00566	177	10427	0	0	0	0	0	0	int
SA/NA	YPD	4	120	NA	chrIV	1	30126	124092	125180	0	458	0.003659	273	125179	0.00487	205	93967	0	0	0	0	0	0	ter
SA/NA	YPD	4	120	NA	chrIV	131190	131306	145943	146380	0	61	0.004016	249	15190	0.00417	240	14638	0	0	0	0	0	0	int
SA/NA	YPD	4	120	NA	chrVII	562724	562761	562761	562852	0	1	0.00781	128	128	1	1	1	0	0	0	0	0	0	int
SA/NA	YPD	4	120	NA	chrVII	571847	572500	576451	576612	0	29	0.00609	164	4765	0.00734	136	3952	0	0	0	0	0	0	int
SA/NA	YPD	4	120	NA	chrXII	307852	307903	311201	311297	0	16	0.00464	215	3445	0.00485	206	3299	0	0	0	0	0	0	int
SA/NA	YPD	4	120	NA	chrXIV	184604	185111	189451	189601	0	28	0.0056	178	4997	0.00645	155	4341	0	0	0	0	0	0	int
SA/NA	YPD	4	120	NA	chrXIV	507965	508106	511088	511535	0	19	0.00532	188	3570	0.00637	157	2983	0	0	0	0	0	0	int
SA/NA	YPD	4	120	NA	chrXIV	512048	512111	517118	517593	0	26	0.00469	213	5545	0.00519	193	5008	1	0.0001997	0	0	1	0	int
SA/NA	YPD	4	120	NA	chrXV	593826	594039	594536	594568	0	2	0.0027	371	742	0.00402	249	498	0	0	0	0	0	0	int
SA/NA	YPD	4	120	NA	chrXV	598190	598354	598565	598671	0	3	0.00624	160	481	0.01415	71	212	0	0	0	0	0	0	int
SA/NA	YPD	4	120	NA	chrXV	638032	638348	638394	638593	0	2	0.00357	280	561	0.04255	24	47	0	0	0	0	0	0	int
SA/NA	HU	2	58	SA	chrI	87284	87568	102322	102415	0	62	0.0041	244	15131	0.0042	238	14755	0	0	0	0	0	0	int
SA/NA	HU	2	58	SA	chrII	103725	104496	114672	114956	0	42	0.00374	267	11231	0.00413	242	10177	0	0	0	0	0	0	int
SA/NA	HU	2	58	SA	chrII	534744	534929	535372	536075	0	5	0.003757	266	1331	0.01126	89	444	0	0	0	0	0	0	int
SA/NA	HU	2	58	SA	chrII	598449	598529	647003	647505	0	183	0.00373	268	49056	0.00378	265	48475	1	2.06e-05	0	0	0	0	int
SA/NA	HU	2	58	SA	chrII	732981	733114	778539	800619	0	181	0.002676	374	67638	0.00398	251	45426	0	0	0	0	0	0	ter
SA/NA	HU	2	58	SA	chrIV	1	30145	133211	133357	0	474	0.00355	281	133356	0.0046	217	103067	0	0	1	9.7e-06	0	1	ter
SA/NA	HU	2	58	SA	chrIV	739943	740460	751542	751630	0	28	0.0024	417	11687	0.00253	396	11083	0	0	0	0	0	0	int
SA/NA	HU	2	58	SA	chrV	416982	417123	421796	422572	0	16	0.00286	349	5590	0.00342	292	4674	0	0	0	0	0	0	int
SA/NA	HU	2	58	SA	chrVII	53896	54078	484410	484490	0	1739	0.004039	248	430594	0.00404	247	430333	0	0	0	0	0	0	int
SA/NA	HU	2	58	SA	chrVII	528916	529322	531240	536505	0	7	0.000922	1084	7589	0.00365	274	1919	0	0	0	0	0	0	int
SA/NA	HU	2	58	SA	chrVII	733561	734201	734275	734480	0	2	0.002176	460	919	0.02667	38	75	0	0	0	0	0	0	int
SA/NA	HU	2	58	SA	chrVII	950263	950738	1058144	1107723	0	404	0.002566	390	157460	0.00376	266	107407	1	9.3e-06	0	0	1	0	ter
SA/NA	HU	2	58	SA	chrVIII	129980	130158	130158	130353	0	1	0.00268	373	373	1	1	1	0	0	0	0	0	0	int
SA/NA	HU	2	58	SA	chrVIII	491568	491684	491702	492190	0	3	0.00482	207	622	0.15789	6	19	0	0	0	0	0	0	int
SA/NA	HU	2	58	SA	chrIX	1	23307	233158	233220	0	860	0.00369	271	233219	0.0041	244	209852	0	0	0	0	0	0	ter
SA/NA	HU	2	58	SA	chrIX	233359	233410	291626	291878	0	327	0.00559	179	58519	0.00562	178	58217	0	0	0	0	0	0	int
SA/NA	HU	2	58	SA	chrX	384566	385313	385313	385845	0	1	0.000782	1279	1279	1	1	1	0	0	0	0	0	0	int
SA/NA	HU	2	58	SA	chrX	535022	535291	548501	549750	0	42	0.002852	351	14728	0.00318	315	13211	0	0	0	0	0	0	int
SA/NA	HU	2	58	SA	chrX	593343	594641	602413	602682	0	32	0.003426	292	9339	0.00412	243	7773	0	0	0	0	0	0	int
SA/NA	HU	2	58	SA	chrXI	433818	434031	436909	437268	0	9	0.002609	383	3450	0.00313	320	2879	0	0	0	0	0	0	int
SA/NA	HU	2	58	SA	chrXI	503978	504112	504112	505044	0	1	0.000938	1066	1066	1	1	1	0	0	0	0	0	0	int
SA/NA	HU	2	58	SA	chrXIII	252992	254416	273008	273920	0	57	0.00272	367	20928	0.00307	326	18593	0	0	0	0	0	0	int
SA/NA	HU	2	58	SA	chrXIV	1	11221	50629	50841	0	187	0.00368	272	50840	0.00475	211	39409	0	0	0	0	0	0	ter
SA/NA	HU	2	58	SA	chrXIV	84104	84205	89463	89640	0	16	0.00289	346	5536	0.00304	329	5259	0	0	0	0	0	0	int
SA/NA	HU	2	58	SA	chrXV	1	22264	83995	84110	0	310	0.003686	271	84109	0.00502	199	61732	0	0	0	0	0	0	ter
SA/NA	HU	2	58	SA	chrXV	193892	194686	215613	215897	0	107	0.004863	206	22005	0.00511	196	20928	0	0	0	0	0	0	int
SA/NA	HU	2	58	SA	chrXV	528431	528898	535552	536229	0	25	0.003206	312	7798	0.00376	266	6655	0	0	0	0	0	0	int
SA/NA	HU	2	58	SA	chrXV	537008	537060	552395	552742	0	42	0.002669	375	15734	0.00274	365	15336	0	0	0	0	0	0	int
SA/NA	HU	2	58	SA	chrXV	646129	646270	652861	653105	0	54	0.007741	129	6976	0.00819	122	6592	0	0	0	0	0	0	int
SA/NA	HU	2	58	SA	chrXV	669245	669399	669399	669507	0	1	0.003817	262	262	1	1	1	0	0	0	0	0	0	int
SA/NA	HU	2	58	SA	chrXV	816994	818078	821699	822051	0	19	0.003757	266	5057	0.00525	191	3622	0	0	0	0	0	0	int
SA/NA	HU	2	58	SA	chrXV	899347	899515	1033984	1048295	0	598	0.004015	249	148948	0.00445	225	134470	0	0	0	0	0	0	ter
SA/NA	HU	2	58	SA	chrXVI	1	20017	149051	149273	0	531	0.00356	281	149272	0.00412	243	129035	0	0	0	0	0	0	ter
SA/NA	HU	2	58	SA	chrXVI	351365	351711	358965	359482	0	21	0.00259	387	8117	0.00289	345	7255	0	0	0	0	0	0	int
SA/NA	HU	2	58	NA	chrI	1	28708	68827	69264	0	252	0.003638	275	69263	0.00628	159	40120	0	0	0	0	0	0	ter
SA/NA	HU	2	58	NA	chrI	163192	163467	173782	173825	0	101	0.009499	105	10633	0.00979	102	10316	0	0	0	0	0	0	int
SA/NA	HU	2	58	NA	chrII	1	10412	105417	105678	0	390	0.00369	271	105677	0.00411	244	95006	1	1.05e-05	0	0	1	0	ter
SA/NA	HU	2	58	NA	chrII	204094	204665	204860	206151	0	2	0.000972	1028	2057	0.0102	98	196	0	0	0	0	0	0	int
SA/NA	HU	2	58	NA	chrII	306199	306708	328789	329547	0	134	0.005739	174	23348	0.00607	165	22082	0	0	0	0	0	0	int
SA/NA	HU	2	58	NA	chrII	596242	597370	604269	604687	0	35	0.004144	241	8445	0.00507	197	6900	0	0	0	0	0	0	int
SA/NA	HU	2	58	NA	chrII	670419	670922	755779	755911	0	348	0.004071	246	85492	0.0041	244	84858	0	0	0	0	0	0	int
SA/NA	HU	2	58	NA	chrIII	99653	100271	100431	100537	0	2	0.00226	442	884	0.01242	80	161	0	0	0	0	0	0	int
SA/NA	HU	2	58	NA	chrIV	131961	132109	369663	370515	0	930	0.0039	257	238554	0.00391	255	237555	0	0	0	0	0	0	int
SA/NA	HU	2	58	NA	chrIV	372672	372796	372796	372833	0	1	0.00621	161	161	1	1	1	0	0	0	0	0	0	int
SA/NA	HU	2	58	NA	chrIV	469493	469591	741085	741600	0	951	0.00349	286	272107	0.0035	285	271495	0	0	0	0	0	0	int
SA/NA	HU	2	58	NA	chrIV	755271	755361	1483774	1495051	0	2859	0.00386	259	739780	0.00392	255	728414	1	1.4e-06	1	1.4e-06	1	0	ter
SA/NA	HU	2	58	NA	chrV	380918	381547	381547	381698	0	1	0.00128	780	780	1	1	1	0	0	0	0	0	0	int
SA/NA	HU	2	58	NA	chrVI	251334	251381	252801	253054	0	6	0.00349	287	1720	0.00422	237	1421	0	0	0	0	0	0	int
SA/NA	HU	2	58	NA	chrVII	1	6335	46661	46841	0	179	0.003822	262	46840	0.00444	225	40327	0	0	0	0	0	0	ter
SA/NA	HU	2	58	NA	chrVII	716721	717686	717686	717806	0	1	0.000922	1085	1085	1	1	1	0	0	0	0	0	0	int
SA/NA	HU	2	58	NA	chrVII	718366	718474	719131	719448	0	6	0.005545	180	1082	0.00912	110	658	0	0	0	0	0	0	int
SA/NA	HU	2	58	NA	chrVII	912036	912205	926047	926865	0	80	0.005395	185	14829	0.00578	173	13843	0	0	0	0	0	0	int
SA/NA	HU	2	58	NA	chrVIII	85110	85354	85354	85440	0	1	0.00303	330	330	1	1	1	0	0	0	0	0	0	int
SA/NA	HU	2	58	NA	chrVIII	215916	216105	216148	216209	0	4	0.01365	73	293	0.09091	11	44	0	0	0	0	0	0	int
SA/NA	HU	2	58	NA	chrVIII	240357	240630	242691	243193	0	7	0.00247	405	2836	0.00339	295	2062	0	0	0	0	0	0	int
SA/NA	HU	2	58	NA	chrVIII	273591	274310	279662	280162	0	18	0.00274	365	6571	0.00336	297	5353	0	0	0	0	0	0	int
SA/NA	HU	2	58	NA	chrIX	299226	299479	331395	331641	0	121	0.00373	268	32415	0.00379	264	31917	1	3.13e-05	0	0	1	0	int
SA/NA	HU	2	58	NA	chrX	1	27953	361072	361410	0	1347	0.003727	268	361409	0.00404	247	333120	0	0	0	0	0	0	ter
SA/NA	HU	2	58	NA	chrX	601780	601843	705687	723414	0	404	0.003321	301	121634	0.00389	257	103845	0	0	0	0	0	0	ter
SA/NA	HU	2	58	NA	chrXI	15652	16411	16411	16592	0	1	0.001064	940	940	1	1	1	0	0	0	0	0	0	int
SA/NA	HU	2	58	NA	chrXI	340267	340448	341003	341488	0	8	0.006552	153	1221	0.01439	70	556	0	0	0	0	0	0	int
SA/NA	HU	2	58	NA	chrXI	388878	389234	391085	391507	0	14	0.005325	188	2629	0.00756	132	1852	0	0	0	0	0	0	int
SA/NA	HU	2	58	NA	chrXI	392380	392568	396538	396945	0	11	0.00241	415	4565	0.00277	361	3971	0	0	0	0	0	0	int
SA/NA	HU	2	58	NA	chrXI	422375	423148	424534	424673	0	6	0.002611	383	2298	0.00433	231	1387	0	0	0	0	0	0	int
SA/NA	HU	2	58	NA	chrXII	149536	149928	150306	150407	0	2	0.0023	436	871	0.00528	190	379	0	0	0	0	0	0	int
SA/NA	HU	2	58	NA	chrXII	454994	463921	1022693	1027157	0	2346	0.0041	244	572163	0.0042	238	558773	2	3.6e-06	0	0	2	0	ter
SA/NA	HU	2	58	NA	chrXIII	273595	274508	897770	928527	0	2427	0.00371	270	654932	0.00389	257	623263	0	0	0	0	0	0	ter
SA/NA	HU	2	58	NA	chrXV	97575	97692	161743	161931	0	265	0.004118	243	64356	0.00414	242	64052	0	0	0	0	0	0	int
SA/NA	HU	2	58	NA	chrXV	162440	162760	206458	207251	0	149	0.003325	301	44811	0.00341	293	43699	0	0	0	0	0	0	int
SA/NA	HU	2	58	NA	chrXV	315616	316272	316272	316681	0	1	0.000939	1065	1065	1	1	1	0	0	0	0	0	0	int
SA/NA	HU	2	58	NA	chrXV	336244	336309	336876	336972	0	6	0.008242	121	728	0.01056	95	568	0	0	0	0	0	0	int
SA/NA	HU	2	58	NA	chrXV	842801	843065	918336	918503	0	211	0.002787	359	75702	0.0028	357	75272	0	0	0	0	0	0	int
SA/NA	HU	2	58	NA	chrXVI	157382	157606	359047	359392	0	821	0.00406	246	202010	0.00408	245	201442	0	0	0	0	0	0	int
SA/NA	HU	3	60	SA	chrIII	1	21489	108974	109100	0	379	0.00347	288	109099	0.00433	231	87486	0	0	0	0	0	0	ter
SA/NA	HU	3	60	SA	chrIII	190506	190590	211570	211879	0	75	0.00351	285	21373	0.00357	280	20981	0	0	0	0	0	0	int
SA/NA	HU	3	60	SA	chrIV	150561	151430	156537	156756	0	22	0.00355	282	6195	0.00431	232	5108	0	0	0	0	0	0	int
SA/NA	HU	3	60	SA	chrIV	470754	470813	470813	470878	0	1	0.00806	124	124	1	1	1	0	0	0	0	0	0	int
SA/NA	HU	3	60	SA	chrIV	485337	485703	505815	506080	0	60	0.00289	346	20743	0.00298	335	20113	0	0	0	0	0	0	int
SA/NA	HU	3	60	SA	chrV	342039	342283	559385	575802	0	769	0.00329	304	233763	0.00354	282	217103	0	0	0	0	0	0	ter
SA/NA	HU	3	60	SA	chrVI	64237	65496	67188	67275	0	4	0.00132	760	3038	0.00236	423	1693	0	0	0	0	0	0	int
SA/NA	HU	3	60	SA	chrVI	97180	97387	97387	97501	0	1	0.00312	321	321	1	1	1	0	0	0	0	0	0	int
SA/NA	HU	3	60	SA	chrVII	136701	136784	136784	136825	0	1	0.008065	124	124	1	1	1	0	0	0	0	0	0	int
SA/NA	HU	3	60	SA	chrVII	922049	922795	922795	922920	0	1	0.001148	871	871	1	1	1	0	0	0	0	0	0	int
SA/NA	HU	3	60	SA	chrVIII	118024	118467	120238	124494	0	11	0.0017	588	6470	0.00621	161	1772	0	0	0	0	0	0	int
SA/NA	HU	3	60	SA	chrVIII	257130	257902	259698	259892	0	7	0.00253	395	2762	0.0039	257	1797	0	0	0	0	0	0	int
SA/NA	HU	3	60	SA	chrIX	70210	70259	78930	79153	0	52	0.00581	172	8943	0.006	167	8672	0	0	0	0	0	0	int
SA/NA	HU	3	60	SA	chrX	427691	427700	441207	441869	0	35	0.00247	405	14178	0.00259	386	13508	0	0	0	0	0	0	int
SA/NA	HU	3	60	SA	chrX	484311	485066	492001	492149	0	23	0.00293	341	7838	0.00332	302	6936	0	0	0	0	0	0	int
SA/NA	HU	3	60	SA	chrXII	204645	205276	205330	205457	0	2	0.00246	406	812	0.03636	28	55	0	0	0	0	0	0	int
SA/NA	HU	3	60	SA	chrXIII	512540	512550	512648	512724	0	2	0.01087	92	184	0.0202	50	99	0	0	0	0	0	0	int
SA/NA	HU	3	60	SA	chrXIII	559348	559506	566940	567958	0	33	0.00383	261	8610	0.00444	225	7435	0	0	0	0	0	0	int
SA/NA	HU	3	60	SA	chrXIV	271303	271635	271873	272481	0	3	0.00255	393	1178	0.01255	80	239	0	0	0	0	0	0	int
SA/NA	HU	3	60	SA	chrXIV	319499	319545	322454	322762	0	16	0.0049	204	3263	0.0055	182	2910	0	0	0	0	0	0	int
SA/NA	HU	3	60	SA	chrXIV	463902	464269	474191	474894	0	34	0.00309	323	10992	0.00343	292	9923	0	0	0	0	0	0	int
SA/NA	HU	3	60	SA	chrXV	1	22264	190801	190990	0	715	0.00374	267	190989	0.00424	236	168538	0	0	0	0	0	0	ter
SA/NA	HU	3	60	SA	chrXV	191805	192329	193098	193891	0	5	0.0024	417	2086	0.00649	154	770	0	0	0	0	0	0	int
SA/NA	HU	3	60	SA	chrXV	198023	198106	228262	228606	0	135	0.00441	227	30583	0.00448	223	30157	0	0	0	0	0	0	int
SA/NA	HU	3	60	SA	chrXV	475986	476211	477405	478105	0	5	0.00236	424	2119	0.00418	239	1195	0	0	0	0	0	0	int
SA/NA	HU	3	60	SA	chrXV	634701	634725	646270	646300	0	46	0.00397	252	11599	0.00398	251	11546	0	0	0	0	0	0	int
SA/NA	HU	3	60	SA	chrXV	691953	692576	693084	693252	0	3	0.00231	433	1299	0.00589	170	509	0	0	0	0	0	0	int
SA/NA	HU	3	60	SA	chrXV	971943	972008	1034077	1048295	0	325	0.00426	235	76352	0.00524	191	62070	1	1.61e-05	0	0	0	0	ter
SA/NA	HU	3	60	SA	chrXVI	1	20017	60860	61115	0	223	0.00365	274	61114	0.00546	183	40844	0	0	0	0	0	0	ter
SA/NA	HU	3	60	SA	chrXVI	93596	93842	95874	96374	0	15	0.0054	185	2778	0.00738	136	2033	0	0	0	0	0	0	int
SA/NA	HU	3	60	SA	chrXVI	513605	513646	513716	513895	0	3	0.01034	97	290	0.04225	24	71	0	0	0	0	0	0	int
SA/NA	HU	3	60	SA	chrXVI	840456	840602	844470	845182	0	14	0.00296	338	4726	0.00362	276	3869	0	0	0	0	0	0	int
SA/NA	HU	3	60	SA	chrXVI	848552	848657	881396	901780	0	167	0.00314	319	53228	0.0051	196	32740	0	0	0	0	0	0	ter
SA/NA	HU	3	60	NA	chrII	300052	300287	306735	306788	0	27	0.00401	249	6736	0.00419	239	6449	0	0	0	0	0	0	int
SA/NA	HU	3	60	NA	chrII	489835	489948	490044	490317	0	3	0.00622	161	482	0.03093	32	97	0	0	0	0	0	0	int
SA/NA	HU	3	60	NA	chrIII	117211	117691	117691	118186	0	1	0.00103	975	975	1	1	1	0	0	0	0	0	0	int
SA/NA	HU	3	60	NA	chrIV	159157	159300	159300	159591	0	1	0.0023	434	434	1	1	1	0	0	0	0	0	0	int
SA/NA	HU	3	60	NA	chrIV	509091	509532	1483774	1495051	0	3697	0.00375	267	985960	0.00379	264	974243	4	4.1e-06	0	0	4	0	ter
SA/NA	HU	3	60	NA	chrV	47159	47283	58454	58584	0	30	0.00263	381	11425	0.00269	372	11172	0	0	0	0	0	0	int
SA/NA	HU	3	60	NA	chrVI	273783	273885	276115	277278	0	22	0.00629	159	3495	0.00986	101	2231	0	0	0	0	0	0	int
SA/NA	HU	3	60	NA	chrVII	53038	53199	53898	54188	0	8	0.006957	144	1150	0.011429	88	700	0	0	0	0	0	0	int
SA/NA	HU	3	60	NA	chrVII	592479	592855	592855	592930	0	1	0.002217	451	451	1	1	1	0	0	0	0	0	0	int
SA/NA	HU	3	60	NA	chrVII	784505	784989	784989	785654	0	1	0.00087	1149	1149	1	1	1	0	0	0	0	0	0	int
SA/NA	HU	3	60	NA	chrVII	788138	788986	794332	794708	0	5	0.000761	1314	6570	0.000935	1069	5347	0	0	0	0	0	0	int
SA/NA	HU	3	60	NA	chrVIII	62728	63196	70750	70823	0	27	0.00334	300	8095	0.00357	280	7555	0	0	0	0	0	0	int
SA/NA	HU	3	60	NA	chrVIII	91831	92046	92046	92165	0	1	0.00299	334	334	1	1	1	0	0	0	0	0	0	int
SA/NA	HU	3	60	NA	chrIX	1	25844	72445	72529	0	215	0.00296	337	72528	0.00461	217	46602	0	0	0	0	0	0	ter
SA/NA	HU	3	60	NA	chrIX	72650	72685	72685	72732	0	1	0.0122	82	82	1	1	1	0	0	0	0	0	0	int
SA/NA	HU	3	60	NA	chrXII	272971	273126	274674	274911	0	5	0.00258	388	1940	0.00323	310	1549	0	0	0	0	0	0	int
SA/NA	HU	3	60	NA	chrXII	322411	322542	326835	328102	0	26	0.00457	219	5691	0.00605	165	4294	0	0	0	0	0	0	int
SA/NA	HU	3	60	NA	chrXII	444640	444820	1022727	1027157	0	2359	0.00405	247	582517	0.00408	245	577908	3	5.2e-06	0	0	1	0	ter
SA/NA	HU	3	60	NA	chrXIV	199402	199554	199554	199712	0	1	0.003226	310	310	1	1	1	0	0	0	0	0	0	int
SA/NA	HU	3	60	NA	chrXIV	532600	535499	535586	535668	0	2	0.000652	1534	3068	0.02273	44	88	0	0	0	0	0	0	int
SA/NA	HU	3	60	NA	chrXIV	535806	535860	535860	536200	0	1	0.002538	394	394	1	1	1	0	0	0	0	0	0	int
SA/NA	HU	3	60	NA	chrXV	204351	204542	204641	205164	0	4	0.00492	203	813	0.04	25	100	0	0	0	0	0	0	int
SA/NA	HU	3	60	NA	chrXV	207252	208046	211299	211380	0	11	0.00266	375	4128	0.00338	296	3254	0	0	0	0	0	0	int
SA/NA	HU	3	60	NA	chrXV	247763	248108	249743	250038	0	12	0.00527	190	2275	0.00733	136	1636	0	0	0	0	0	0	int
SA/NA	HU	3	60	NA	chrXVI	69232	69489	101466	101710	0	109	0.00336	298	32478	0.00341	293	31978	0	0	0	0	0	0	int
SA/NA	HU	3	60	NA	chrXVI	104490	104992	133229	133664	0	117	0.00401	249	29174	0.00414	241	28238	0	0	0	0	0	0	int
SA/NA	HU	3	60	NA	chrXVI	868762	869475	872025	872129	0	13	0.00386	259	3367	0.0051	196	2551	0	0	0	0	0	0	int
SA/NA	YPD	3	120	SA	chrIII	1	21489	41103	41153	0	110	0.00267	374	41152	0.00561	178	19615	0	0	0	0	0	0	ter
SA/NA	YPD	3	120	SA	chrVII	886259	886608	887185	887596	0	4	0.00299	334	1337	0.00692	144	578	0	0	0	0	0	0	int
SA/NA	YPD	3	120	SA	chrXI	1	3180	14773	15526	0	47	0.00303	330	15525	0.00405	247	11594	0	0	0	0	0	0	ter
SA/NA	YPD	3	120	SA	chrXI	16472	16653	450937	451053	0	1728	0.00398	251	434581	0.00398	251	434285	0	0	0	0	0	0	int
SA/NA	YPD	3	120	SA	chrXII	173362	173654	175870	176254	0	7	0.00242	413	2892	0.00316	317	2217	0	0	0	0	0	0	int
SA/NA	YPD	3	120	SA	chrXIII	275962	277090	277123	277710	0	2	0.001144	874	1748	0.05882	17	34	0	0	0	0	0	0	int
SA/NA	YPD	3	120	SA	chrXIV	763545	763615	763615	763842	0	1	0.00337	297	297	1	1	1	0	0	0	0	0	0	int
SA/NA	YPD	3	120	NA	chrIV	67515	67699	68175	68424	0	8	0.0088	114	909	0.01677	60	477	0	0	0	0	0	0	int
SA/NA	YPD	3	120	NA	chrIV	69255	69432	88591	89075	0	95	0.00479	209	19820	0.00496	202	19160	0	0	0	0	0	0	int
SA/NA	YPD	3	120	NA	chrIV	870381	870511	870827	870972	0	10	0.01692	59	591	0.03155	32	317	0	0	0	0	0	0	int
SA/NA	YPD	3	120	NA	chrVI	59012	59359	59602	59916	0	2	0.002212	452	904	0.0082	122	244	0	0	0	0	0	0	int
SA/NA	YPD	3	120	NA	chrXIII	849724	850203	890249	891080	0	123	0.002974	336	41356	0.00307	326	40047	0	0	0	0	0	0	int
SA/NA	YPD	3	120	NA	chrXIII	895893	896188	897770	928527	0	9	0.000276	3626	32634	0.00569	176	1583	0	0	0	0	0	0	ter
SA/NA	YPD	3	120	NA	chrXVI	699993	700389	700755	701660	0	6	0.0036	278	1667	0.01635	61	367	0	0	0	0	0	0	int
