# Supplementary material for: Genome instability footprint under rapamycin and hydroxyurea treatments
Source: PLoS Genet. 2023 Nov 6;19(11):e1011012. doi: 10.1371/journal.pgen.1011012 (PMC10653606; doi:10.1371/journal.pgen.1011012)
Supplement: S8 Table — (XLSX) [file pgen.1011012.s008.xlsx]

## Sheet: Sheet1
		LOH break point HU	LOH break point RM	LOH break point YPD
	meiosis hotspots [1]	0.887113	0.728272	0.884116
	Spo11 hotspots [2]	0.737263	0.467532	0.663337
	LOH transitions [3]	0.284715	0.043956	0.0839161
	ARS	0.842158	0.167832	0.789211
	CDS	1	0.938062	0.999001
	LTR retrotransposon	1	1	1
	binding site	0.747253	0.387612	1
	centromere	0.854146	1	0.425574
	external transcribed spacer region	1	1	1
	five prime UTR intron	0.922078	1	0.111888
	gene	1	0.622378	0.919081
	gene cassette	1	1	1
	insertion	1	1	1
	internal transcribed spacer region	1	1	1
	intron	0.340659	0.308691	0.967033
	long terminal repeat	0.583417	0.994006	0.959041
	ncRNA	0.94006	0.125874	0.000999001
	noncoding exon	0.925075	0.897103	0.175824
	nucleotide match	0.872128	0.745255	0.698302
	pseudogene	0.935065	1	0.522478
	rRNA	1	1	1
	region	0.751249	0.893107	0.366633
	repeat region	1	0.934066	1
	snRNA	0.035964	1	1
	snoRNA	0.773227	0.567433	0.035964
	tRNA	0.642358	0.943057	0.803197
	telomere	1	0.991009	1
	transposable element gene	1	1	1
Reference
1	Mancera E, Bourgon R, Brozzi A, Huber W, Steinmetz LM. High-resolution mapping of meiotic crossovers and non-crossovers in yeast. Nature. 2008;454: 479–485. doi:10.1038/nature07135
2	Pan J, Sasaki M, Kniewel R, Murakami H, Blitzblau HG, Tischfield SE, et al. A hierarchical combination of factors shapes the genome-wide topography of yeast meiotic recombination initiation. Cell. 2011;144: 719–731. doi:10.1016/j.cell.2011.02.009
3	Sui Y, Qi L, Wu J-K, Wen X-P, Tang X-X, Ma Z-J, et al. Genome-wide mapping of spontaneous genetic alterations in diploid yeast cells. PNAS. 2020; doi:10.1073/pnas.2018633117
